# Supplementary material for: Molecular design of the γδT cell receptor ectodomain encodes biologically fit ligand recognition in the absence of mechanosensing
Source: Proc Natl Acad Sci U S A. 2021 Jun 25;118(26):e2023050118. doi: 10.1073/pnas.2023050118 (PMC8256041; doi:10.1073/pnas.2023050118)
Supplement: Supplementary File [file pnas.2023050118.sd01.xlsx]

## Sheet: 1-All Data-mean-sem
Sample ->	01, 09, 17		02, 10, 18		03, 11, 19		04, 12, 20		05, 13		06, 14		07, 15, 23		08, 16, 24
Gene ↓	γδTCR.DN3.no-stim	sem	γδTCR.DN4.no-stim	sem	γδTCR.DN3.sulfatide	sem	γδTCR.DN4.sulfatide	sem	γδ-αβTCR.DN3.no-stim	sem	γδ-αβTCR.DN4.no-stim	sem	γδ-αβTCR.DN3.sulfatide	sem	γδ-αβTCR.DN4.sulfatide	sem
Xkr4	0	0	0	0	0	0	0	0	0	0	0	0	0	0	0	0
Rp1	0	0	0	0	0	0	0	0	0	0	0	0	0	0	0	0
Sox17	0	0	0	0	0	0	0	0	0	0	0	0	0	0	0	0
Mrpl15	1901.36	65.6845	1532.23	24.9612	1962.84	113.268	1527.3	528.419	1901.36	6.66912	1575.05	76.5091	1828.46	230.557	1634.27	145.774
Lypla1	635.922	40.2298	630.829	29.738	622.447	71.4975	664.187	193.971	774.301	155.737	663.096	27.8822	607.006	26.4391	660.316	30.3027
Tcea1	1313	39.8678	1136.13	19.2696	1376.15	62.5681	1194.63	388.104	1448.2	95.9442	1281.94	42.0978	1358.14	71.8021	1228.8	27.4989
Gm6104	21.2379	2.42172	14.5316	2.83121	22.2337	7.08166	12.3935	4.27498	26.9179	0.294705	13.3754	0.610992	23.8279	2.90734	13.1652	1.01483
Rgs20	0	0	2.90516	1.05541	0.42435	0.42435	1.65414	0.663839	0	0	2.12739	2.12739	0.331969	0.331969	0.410008	0.410008
Atp6v1h	1954.44	72.841	2211.07	79.3759	1915.52	120.946	2106.98	629.787	1957.85	45.4168	2311.63	8.93839	1866.19	96.1929	2109.41	60.6438
Oprk1	0	0	0	0	0	0	0	0	0	0	0	0	0	0	0	0
Npbwr1	0	0	0	0	0	0	0	0	0	0	0	0	0	0	0	0
Rb1cc1	917.1	55.4542	980.298	93.0494	844.645	57.9675	970.299	268.589	996.731	108.133	867.295	52.5902	942.55	126.924	867.905	55.1729
4732440D04Rik	59.0772	5.75845	76.8872	5.26889	58.0636	5.05146	75.8248	21.6708	130.645	81.4532	68.5787	1.35304	54.4064	5.29328	62.8104	6.54288
Fam150a	0	0	0	0	0	0	0	0	0	0	0	0	0	0	0	0
St18	14.7764	3.32984	12.57	3.99539	16.3374	2.81821	16.4523	3.59699	14.5395	7.43996	11.3125	3.15379	15.7668	3.76208	13.855	2.23125
Pcmtd1	739.304	95.9353	368.863	10.2996	561.259	11.0501	323.508	137.939	913.081	231.718	318.696	2.99035	702.804	52.208	318.177	7.58118
Sntg1	0	0	0	0	0	0	0	0	0	0	0	0	0	0	0	0
Rrs1	1552.22	40.7905	987.77	31.301	1656.31	106.362	1036.28	401.53	1146.34	455.021	1145.67	19.856	1511.57	63.0008	1021.05	90.8029
Adhfe1	3.20675	1.16457	5.04533	0.594361	2.10599	1.05308	7.1817	1.7676	6.73541	5.68877	2.86744	0.536386	1.69762	0.389357	3.28311	2.17244
2610203C22Rik	0.551702	0.551702	0	0	0.212175	0.212175	0.825366	0.0670956	0.52332	0.52332	0	0	1.05408	0.577922	0	0
3110035E14Rik	0	0	0	0	0	0	0	0	0	0	0	0	0	0	0	0
Mybl1	5.37166	0.75261	13.4234	6.13743	3.59947	0.4137	9.66461	2.81507	30.5253	20.0589	7.95504	3.70025	13.4448	4.80357	9.22035	1.40412
Vcpip1	612.583	42.4229	825.347	91.7384	539.309	51.1182	821.91	211.289	862.739	259.874	725.31	29.4893	713.843	77.0975	627.343	123.127
Sgk3	974.994	82.5854	762.774	20.5989	864.045	48.3174	846.288	245.206	1049.49	114.837	741.491	30.0898	810.844	39.9816	725.213	37.9354
Mcmdc2	1.91738	0.962021	1.7929	0.382145	2.12882	1.03051	2.0311	0.395465	1.85448	0.807842	0.850958	0.850958	2.32227	0.185657	0.410008	0.410008
Tcf24	0.275851	0.275851	0.786979	0.786979	0.212175	0.212175	1.53338	0.757496	1.04664	1.04664	1.16553	1.16553	0.292682	0.292682	1.43579	0.739364
Gm10567	0	0	0	0	0.212175	0.212175	0	0.0670956	0	0	0.425479	0.425479	0	0	0.307887	0.307887
Ppp1r42	0	0	0	0	0	0	0.412683	0	0	0	0	0	1.54198	0.792975	0	0
Cops5	1845.24	92.3651	1603.76	57.1564	1919.02	138.467	1650.45	526.152	1856.29	60.1087	1723.16	39.1173	1830.23	205.664	1714.46	103.785
Cspp1	484.753	11.9851	449.462	27.5703	470.027	8.21796	464.65	137.886	725.543	234.669	403.461	21.1672	523.87	12.156	448.008	9.73482
Arfgef1	577.06	23.622	750.421	112.454	572.03	130.771	696.287	168.709	633.212	66.9794	579.772	35.4702	640.384	92.052	533.185	47.796
Cpa6	0.943299	0.527739	0.718775	0.364209	0.984897	0.552069	0.828769	0.214332	1.56996	1.56996	0.582765	0.582765	0.78029	0.78029	0	0
Prex2	0	0	0	0	0	0	0	0	0	0	0	0	0	0	1.01252	1.01252
A830018L16Rik	0	0	0	0	0	0	0	0	0	0	0	0	0	0	0.410008	0.410008
Sulf1	2.35334	0.946768	6.46897	3.27788	2.72914	1.38048	3.93465	1.21131	6.16636	0.933164	4.41207	3.24655	4.97652	0.169324	2.36255	2.36255
Slco5a1	0.608343	0.608343	0	0	0.310978	0.310978	0.832173	0.0983398	0	0	0.425479	0.425479	0.331969	0.331969	0	0
Gm5250	0	0	0	0	0	0	0	0	0	0	0	0	0	0	0	0
Prdm14	0	0	0.355348	0.355348	0	0	0.416086	0.112371	0	0	0	0	0	0	0	0
Ncoa2	466.837	25.7605	583.933	83.8036	428.46	77.9607	572.594	135.928	518.451	31.7629	488.357	3.49674	498.113	84.6699	448.403	66.1476
Tram1	2743.09	87.3462	3334.39	137.746	2730.6	204.088	3320.72	953.339	2790.96	38.113	3369.09	193.021	2577.97	9.94069	3198.11	18.3228
Lactb2	143.372	9.64445	151.386	6.67652	150.213	7.70698	163.849	45.8294	156.32	8.74389	171.04	21.2719	126.807	9.37024	138.65	6.42458
Xkr9	0	0	0	0	0.310978	0.310978	0	0.0983398	0	0	0	0	0	0	0	0
Eya1	2.74494	0.153603	35.6449	20.4476	0.636525	0.636525	21.0644	8.82414	3.66324	3.66324	26.297	11.1451	5.4836	3.4447	16.6301	8.44617
Msc	0	0	0	0	0	0	0	0	0	0	0	0	0	0	0	0
Gm9947	0	0	0	0	0	0	0	0	0	0	0	0	0	0	0	0
Trpa1	13.8712	2.09657	3.0559	1.42632	7.31113	2.51607	8.2911	1.58651	16.2009	1.54793	1.8592	0.693672	9.28968	4.44313	4.38449	1.05011
Kcnb2	0	0	0	0	0	0	0	0	0	0	0	0	0	0	0	0
Terf1	1149.53	17.0174	808.562	14.9174	1078.92	43.7994	756.826	282.129	1433.58	337.75	814.221	1.84735	1039.8	46.9349	751.925	59.1213
Sbspon	0.886658	0.48143	0	0	1.95523	0.0686731	0.747132	0.659099	3.78856	0.648643	1.16553	1.16553	0.624651	0.314173	0	0
4930444P10Rik	0	0	0	0	0	0	0	0	0	0	0.582765	0.582765	0.663937	0.663937	0	0
Rpl7	7579.46	330.637	5823.95	176.264	7715.99	301.499	5866.18	2052.9	8725.98	1091.78	6628.46	348.395	7250.39	855.725	6332.8	625.774
Rdh10	559.608	47.9089	84.1446	19.1279	555.344	95.6022	77.0922	125.477	875.873	374.532	64.943	12.4942	557.718	94.787	70.1967	9.28735
Stau2	1.28072	0.899254	6.2801	3.75451	0.772722	0.391924	11.135	2.82187	0.887441	0.887441	9.5642	4.90208	1.0148	0.0849324	8.88594	4.14566
Ube2w	131.729	1.1682	130.764	8.12574	112.185	5.68695	116.148	34.3864	160.099	38.6883	126.307	13.2504	123.226	7.31213	130.892	15.2462
Tceb1	1438.52	75.7751	1257.04	27.5131	1673.98	142.755	1266.82	430.963	1862.82	338.917	1419.9	71.9801	1452.6	206.736	1376	112.593
Tmem70	860.598	36.8942	738.905	30.9178	854.114	75.7261	758.616	232.9	925.874	93.7955	757.278	35.8151	807.916	49.4832	747.658	49.5088
Ly96	53.0713	5.19659	92.5939	2.13073	62.4684	2.36985	87.9298	25.9844	86.1818	26.5233	94.3212	2.41774	51.0964	11.0511	70.8629	9.09767
Gm5828	5.4948	1.88002	7.93475	2.42435	11.1165	3.02005	8.83584	2.11925	10.1141	0.352275	13.2181	0.397252	10.0691	2.58764	10.1915	2.65229
Jph1	0	0	0.39349	0.39349	0	0	0	0.124432	0	0	0	0	0	0	0	0
Gdap1	0	0	0.39349	0.39349	0	0	1.23805	0.124432	0	0	0	0	0	0	0	0
Pi15	0.275851	0.275851	0	0	0	0	0	0	0	0	0.850958	0.850958	0.331969	0.331969	0.307887	0.307887
Crispld1	0	0	0	0	0	0	0	0	0	0	0	0	0	0	0	0
Crisp4	0	0	0	0	0	0	0	0	0	0	0	0	0	0	0	0
Defb18	0	0	0	0	0	0	0	0	0	0	0	0	0	0	0	0
Defb41	0	0	0	0	0	0	0	0	0	0	0	0	0	0	0	0
Gm15386	0	0	0	0	0	0	0	0	0	0	0	0	0	0	0	0
Tfap2d	0	0	0	0	0	0	0	0	0	0	0	0	0	0	0	0
Tfap2b	0	0	0	0	0	0	0	0	0	0	0	0	0	0	0	0
Pkhd1	0	0	0	0	0	0	0.412683	0	1.04664	1.04664	0	0	0.585364	0.585364	0	0
Il17a	0	0	0	0	0	0	0	0	0	0	0	0	0	0	0	0
Il17f	0.580023	0.291047	0.65057	0.65057	0	0	1.62183	0.278297	0	0	0.425479	0.425479	0.292682	0.292682	0.615773	0.615773
Mcm3	9231.07	423.922	7591.97	139.506	8401.17	343.629	7523.92	2424.49	7542.8	2025.58	7760.6	178.834	9018.19	571.893	7738.62	456.334
Paqr8	16.3895	4.9744	34.3397	12.557	11.6306	5.4714	49.861	6.4036	14.824	5.06216	30.9874	6.30958	11.1822	3.23817	47.0776	13.8096
Efhc1	3.87047	2.59553	1.50575	1.05609	2.14458	1.156	2.0277	0.261619	1.77488	1.77488	2.44197	0.110908	0.292682	0.292682	5.0564	2.37506
Tram2	17.0188	0.730122	28.7101	7.03274	11.5432	1.22782	22.9141	6.27063	28.4659	15.9062	22.7823	5.29933	22.384	0.753777	25.7177	4.25525
Tmem14a	27.1021	2.99481	25.4541	2.59936	23.4316	2.89076	25.0524	6.37659	21.9574	4.20859	31.681	4.45038	23.3607	2.46122	36.2226	5.61994
Gsta3	0.334956	0.334956	0.748837	0.375873	0.65935	0.331262	2.4506	0.184417	0.52332	0.52332	0.582765	0.582765	0.722114	0.364555	1.32041	0.899028
Gm7094	0.275851	0.275851	0	0	0	0	0	0	0	0	0	0	0	0	0	0
Khdc1a	116.958	5.09705	5.12161	1.58398	93.4809	10.8636	6.49238	22.8741	75.6443	32.1597	3.18202	1.4801	110.308	11.4872	6.69954	1.06118
Khdc1c	2.80404	0.683342	0	0	1.19707	0.738913	0	0.320074	0.967041	0.0795995	0	0	2.12705	0.763159	0.307887	0.307887
Khdc1b	0	0	0	0	0	0	0	0	0	0	0.850958	0.850958	0.331969	0.331969	0	0
Kcnq5	112.151	10.2668	112.934	17.3463	100.093	16.995	101.006	28.3692	131.975	41.9637	82.1759	2.9199	106.057	18.1879	95.3437	12.5749
Rims1	3.01832	0.784103	6.19573	1.63369	13.7705	10.1075	23.8251	2.86027	2.09328	2.09328	7.21499	2.10924	6.52	2.84389	11.7263	1.94912
4933415F23Rik	2.13659	0.631008	1.03598	0.616214	1.70566	0.550519	0	0.366315	0.967041	0.0795995	1.27644	1.27644	0.956619	0.576327	0	0
Gm6420	0	0	0	0	0.523153	0.275216	0	0.136001	0	0	0	0	0.390145	0.390145	0	0
Ogfrl1	221.31	23.5134	85.5331	10.8278	152.37	24.3894	73.4173	32.4032	151.822	94.1384	65.8222	0.552537	123.136	23.3707	64.7654	14.2172
B3gat2	0	0	0.786979	0.786979	0.560547	0.304082	0.412683	0.194938	1.77488	1.77488	0	0	0.292682	0.292682	0	0
Smap1	485.443	52.4968	564.659	15.1261	580.335	26.6923	512.696	180.883	402.899	145.541	659.288	73.8294	436.544	120.198	560.438	207.015
1110058L19Rik	194.81	4.04498	167.476	22.4682	190.5	18.4399	151.646	46.9364	221.989	33.5939	173.436	17.7108	177.139	30.3395	155.657	24.5929
Gm26524	0.275851	0.275851	0.39349	0.39349	0	0	0.412683	0.124432	0.443721	0.443721	0	0	0	0	0.307887	0.307887
Fam135a	11.5093	2.86919	23.747	7.0913	10.0005	3.75675	12.8946	4.39736	11.4453	0.978887	9.98968	5.32756	12.9947	5.49941	10.3942	3.45195
Col9a1	0	0	0	0	0	0	0	0	0	0	0	0	0	0	0	0
Col19a1	0	0	0	0	0	0	0	0	0	0	0	0	0	0	0	0
Gm10222	6.12653	1.17732	5.24228	1.35563	6.33687	1.51265	6.42776	1.37703	18.3399	4.73357	6.31765	0.490008	4.93752	2.49628	10.2344	1.66972
Lmbrd1	248.06	6.23217	387.727	12.2144	243.718	23.8974	388.364	112.976	274.755	11.0014	399.744	33.8325	243.811	12.6115	385.722	13.2881
Bai3	0	0	0.355348	0.355348	0	0	0.416086	0.112371	0	0	0.425479	0.425479	0.331969	0.331969	3.8841	0.551634
Gm9884	0	0	0	0	0	0	0	0	0	0	0	0	0	0	0	0
4931408C20Rik	0	0	0	0	0	0	1.16322	0.578726	0	0	0	0	0	0	0	0
Gm597	0	0	0	0	0	0	0	0	0	0	0	0	0	0	0	0
Gm9898	0	0	0	0	0	0	0	0	0	0	0	0	0	0	0	0
Phf3	874.968	27.7817	1153.07	132.685	840.249	87.7641	1070.49	289.477	1182.05	336.363	1029.43	9.59072	938.972	49.5997	894.649	26.6148
Ptp4a1	469.218	18.5609	499.091	51.7823	472.284	41.1313	521.182	142.865	453.484	54.136	504.229	31.0238	475.355	45.34	475.041	25.5301
Gm5698	0	0	0	0	0	0	0	0	0	0	0	0	0	0	0	0
Gm5699	0	0	0	0	0	0	0	0	0	0	0	0	0	0	0	0
4931428L18Rik	0	0	0	0	0	0	0	0	0	0	0	0	0	0	0	0
Lgsn	0	0	0	0	0	0	0	0	0	0	0	0	0	0	0	0
Pih1d3	0	0	0	0	0	0	0	0	0	0	0	0	0	0	0	0
Gm6489	0.945762	0.583163	0.748837	0.375873	0.310978	0.310978	0	0.154187	0.52332	0.52332	0	0	0.331969	0.331969	0.92366	0.92366
Khdrbs2	0	0	0	0	0	0	0	0	0	0	0	0	0	0	0	0
Gm5415	0	0	0	0	0	0	0	0	0.52332	0.52332	0	0	0	0	0	0
Prim2	1432.05	42.8601	890.36	20.4643	1404.29	98.5821	899.922	345.314	1332.33	36.6707	853.885	19.0959	1390.96	79.5704	880.112	39.6976
1700001G17Rik	25.7216	5.44483	10.9463	2.41754	20.4301	3.05008	16.8157	4.53291	19.5339	9.77204	18.2593	0.389177	23.089	3.27175	19.369	3.99988
Rab23	32.9811	1.08098	26.1123	1.78773	38.4298	4.41556	40.0053	9.11973	43.3576	1.6479	34.2702	16.7873	34.9364	5.51481	47.5212	6.39569
Bag2	242.205	13.1735	189.798	11.7792	219.905	34.4027	201.042	58.7398	201.017	61.6892	226.335	24.698	221.209	2.34643	251.189	22.5016
Zfp451	693.405	44.9434	660.176	60.4347	608.138	33.3987	603.604	178.539	931.312	366.127	532.82	21.1531	735.068	95.7292	594.468	38.9239
Bend6	1.16251	0.721003	4.51543	1.08785	1.2199	0.4435	4.23679	2.06038	1.04664	1.04664	12.0525	1.56278	1.95102	1.03245	12.0638	1.63986
Dst	503.521	27.233	613.869	124.271	292.609	53.4776	501.575	139.715	558.204	91.4027	521.111	4.78125	478.013	54.6924	358.43	44.9722
Ccdc115	401.922	21.6698	346.388	6.26067	383.897	29.5404	348.382	107.971	346.45	60.6935	386.988	15.1195	381.101	49.3418	359.167	17.3038
Imp4	1384.19	48.7269	1154.14	33.305	1475.5	102.879	1189.45	388.572	1244.99	218.217	1307.35	50.4884	1368.36	96.3306	1243.1	39.5068
Ptpn18	844.848	30.08	717.598	59.6443	847.786	48.2149	718.956	226.371	855.733	29.9336	792.338	59.6636	727.47	116.049	771.335	124.262
Prss39	0.551702	0.551702	0.786979	0.786979	0.636525	0.636525	1.20574	0.114173	1.04664	1.04664	0	0	0.585364	0.585364	0.645394	0.323715
Cfc1	0.334956	0.334956	0	0	0	0	0	0	0	0	0	0	0	0	0	0
Prss40	0	0	0	0	0	0	0	0	0	0	0	0	0	0	0	0
1700101I19Rik	0	0	0	0	0	0	0	0	0	0	0	0	0	0	0	0
Amer3	0	0	0	0	0	0	0	0	0	0	0	0	0	0	0	0
Arhgef4	49.3374	4.9451	87.5096	6.72362	47.9324	4.79439	80.6902	22.8208	30.9792	8.79315	87.3462	13.9178	58.7223	2.25486	106.628	9.99818
Fam168b	351.958	10.9642	523.387	74.325	451.983	84.2878	515.115	125.524	399.638	24.2508	426.439	9.4693	484.678	84.0336	350.527	33.8845
Plekhb2	274.3	23.9185	361.228	22.8816	234.724	10.9126	356.437	94.8965	265.708	48.2845	355.261	7.21892	244.445	13.7076	321.327	35.8647
Hs6st1	65.2911	12.1711	139.129	19.4299	93.3158	19.3343	74.8292	32.053	64.3006	51.8764	83.2224	32.165	65.0673	22.2169	69.2095	34.3629
Uggt1	1387.71	17.7679	1812.99	92.7585	1389.51	204.754	1914.69	493.871	1509.54	97.6191	1663.22	89.7543	1647.64	254.265	1807.07	273.248
Neurl3	5.48369	3.30218	21.9298	5.32327	2.68936	1.29907	18.3661	5.59213	3.34484	0.204922	25.0024	0.526311	2.69353	0.66677	37.1668	9.12253
Arid5a	1694.2	87.3328	1215.71	97.8006	1565.7	118.323	1265.89	406.711	1277.54	572.916	1290.58	106.894	1544.28	156.94	1406.12	42.9585
Kansl3	393.44	17.0964	452.569	22.1228	430.267	61.3204	460.236	124.287	349.51	62.8664	374.518	14.3696	543.446	80.8396	503.055	97.8516
Lman2l	740.999	5.9939	374.183	31.4635	751.202	64.1292	403.945	171.229	809.967	119.184	378.912	8.27376	776.007	24.2525	319.326	23.8849
Cnnm4	13.0683	2.58206	9.50105	5.00977	10.3115	3.50149	17.8003	4.56413	17.9758	3.32281	6.31765	0.490008	14.558	1.50066	4.44063	1.85636
Cnnm3	91.0586	38.3535	56.1815	6.74372	40.9999	6.57793	35.5094	12.726	34.2444	7.62119	71.5308	39.1944	69.1438	31.0104	79.609	60.5836
Ankrd23	62.8811	4.54542	60.1504	6.85407	68.5211	5.41677	64.8819	18.1078	57.6126	11.4657	58.4499	3.67002	71.4822	6.58386	72.0136	16.4908
Ankrd39	186.444	5.31145	205.468	5.29685	210.881	1.68877	219.844	64.8876	202.782	30.6186	206.476	5.65013	212.071	26.2343	240.254	12.7957
Sema4c	7.65725	1.32442	14.7667	3.02415	16.9212	4.24955	16.0317	3.92249	8.25965	1.16012	8.49143	0.832807	21.5794	10.5488	20.4898	8.89656
Fam178b	2.50233	1.45043	0.325285	0.325285	1.81903	0.433929	1.5725	0.535303	2.66232	2.66232	0.850958	0.850958	1.63945	0.244178	0.92366	0.92366
Cox5b	2290.31	77.9855	1932.32	60.7189	2485.19	87.9498	2029.35	684.954	2623.06	222.072	2315.63	189.089	2237.65	370.441	2305.39	297.183
Actr1b	810.425	24.8778	850.536	16.4748	821.787	39.6482	843.264	264.01	671.927	216.67	939.29	21.1063	847.93	44.7585	1038.6	64.9581
Zap70	441.253	36.7535	747.441	122.319	597.848	65.5921	765.545	188.141	445.943	20.8586	782.207	1.02817	655.406	92.864	987.812	156.943
Tmem131	904.619	45.2125	674.064	121.925	927.013	304.416	688.89	183.448	1434.81	632.039	449.904	19.8242	1364.28	391.628	486.986	123.177
Vwa3b	0	0	1.3312	0.855451	0	0	1.57931	0.548196	0.52332	0.52332	1.74829	1.74829	0	0	1.56905	1.10225
Cnga3	0	0	0	0	0	0	0	0	0	0	0	0	0	0	0	0
Inpp4a	21.3795	1.48037	34.7967	9.59238	25.0192	6.29337	34.5214	7.41502	44.9513	19.8319	30.1364	7.16054	26.0125	4.17156	40.0787	4.33786
Coa5	87.2272	3.265	110.647	2.78787	86.7051	14.5228	114.314	29.5863	81.0942	22.5231	81.5931	3.50266	94.0607	12.9116	96.3088	21.2295
Unc50	932.366	25.2112	912.094	32.8419	1019.62	77.9026	873.383	286.841	1176.13	180.771	984.707	31.6344	897.425	69.1648	975.359	62.4881
Mgat4a	339.147	20.3341	289.047	34.5813	298.442	21.1523	259.024	78.9261	500.913	180.641	247.407	3.18194	312.861	30.917	204.739	22.1019
2010300C02Rik	11.6349	5.20887	2.07196	1.23243	9.9698	4.81106	5.96575	2.05078	25.9289	17.5557	4.93031	3.22839	9.75932	2.65618	6.17105	1.23062
Tsga10	15.0018	4.94386	13.5481	1.45825	18.6819	0.980866	17.5475	5.17557	26.2015	8.40866	6.20675	1.95196	14.0704	0.655062	12.6367	1.53287
Lipt1	61.38	1.54896	49.8772	5.02906	59.1917	3.22657	52.782	15.8685	51.9357	6.67618	51.9104	1.70392	58.1183	3.65084	51.8479	3.14993
Mitd1	470.504	35.7723	463.435	14.6977	502.771	38.7233	444.449	140.113	534.321	25.6541	505.285	26.196	471.156	47.298	484.795	47.5441
Mrpl30	1133.65	44.5639	956.245	20.898	1231	90.7548	1032.24	336.236	1278.38	163.71	1143.4	96.7225	1129.45	144.622	1136.25	150.593
Lyg2	0	0	0	0	0	0	0	0	0	0	0	0	0	0	0	0
Lyg1	0	0	0	0	0	0	0	0	0	0	0	0	0	0	0	0
Txndc9	1038.71	28.4907	944.435	36.098	1093.37	68.6574	962.765	307.556	1208.67	129.588	1032.9	34.7256	1064.82	134.685	990.166	82.1935
Eif5b	1282.71	14.4071	1066.86	37.367	1415.95	45.0761	1082.37	376.304	1311.14	4.93412	1185.94	85.6519	1335.76	86.4171	1187.03	90.5814
Rev1	532.495	18.7342	624.128	35.6455	548.137	60.994	614.333	174.563	597.397	76.1705	551.33	12.8553	628.721	103.368	597.279	88.2233
Aff3	488.317	59.9735	613.316	34.5311	456.289	165.374	710.78	135.844	625.489	119.962	505.146	15.8454	536.43	150.907	454.756	59.7151
Lonrf2	0	0	0	0	0	0	0	0	0	0	0	0	0	0	0	0
Chst10	16.1666	5.82014	48.4346	4.96384	6.88916	1.07899	29.9393	11.7464	23.2665	14.8934	32.0137	2.87552	11.4161	0.841701	32.0338	3.98543
Nms	0	0	0	0	0	0	0	0	0	0	0	0	0	0	0	0
Pdcl3	973.81	47.3361	965.034	11.019	971.774	85.9031	970.315	302.992	1089.22	192.247	1004.24	22.8652	870.407	88.2114	1013.57	86.5274
Npas2	8.88504	1.87334	47.3493	7.09237	3.17631	1.09319	34.2731	12.5194	8.18005	0.193076	32.3001	13.6516	16.0985	3.09845	30.1904	7.56294
Rpl31	2238.7	82.6159	1841.79	116.439	2328.59	75.7898	1866.85	627.921	2392.17	34.0919	2099.64	191.791	2147.9	349.47	2084.16	174.093
Tbc1d8	121.534	26.7771	24.8475	1.54315	66.1824	1.83865	21.7707	15.2492	74.9634	11.1184	24.6233	3.34938	132.676	23.4872	26.9462	6.93564
Cnot11	1008.78	62.1603	1050.19	86.2401	1052.03	20.3827	1082.62	323.039	1013.06	78.5851	1042.41	4.23834	1024.36	19.4944	1090.39	58.2618
Rnf149	524.762	6.51222	435.318	34.1951	485.147	36.2509	442.526	136.526	394.869	77.1654	472.06	24.4558	460.792	45.5053	417.678	133.408
Creg2	0	0	0	0	0	0	0	0	0	0	0	0	0	0	0	0
Rfx8	14.9833	1.55846	8.06491	3.2256	8.09448	0.624404	6.06441	1.85921	5.51772	2.8554	1.43372	0.268193	9.46362	2.34145	3.95508	3.00006
Gm3646	0	0	0	0	0	0	0	0	0	0	0	0	0	0	0	0
Map4k4	597.331	62.2579	885.453	78.0621	644.115	209.7	737.185	201.962	499.535	141.009	776.17	75.8318	542.664	69.5219	582.724	153.739
Il1r2	2.79911	1.88571	0.39349	0.39349	0.984897	0.552069	0.828769	0.205005	0.52332	0.52332	0	0	0.292682	0.292682	0.675014	0.675014
Il1r1	3.60327	0.930101	21.2757	10.6702	6.24438	2.29194	5.97256	4.18608	10.1141	0.352275	12.8107	9.31416	8.82038	1.8504	9.53997	3.25589
Il1rl2	15.9216	2.8695	19.8138	8.79879	12.1715	1.94082	12.0404	3.7169	6.08677	1.9002	15.3455	2.52465	15.8847	2.14115	5.33625	1.31088
Il1rl1	0	0	6.39269	2.13557	0	0	2.82076	1.50704	0.887441	0.887441	0.850958	0.850958	0	0	1.46541	0.49798
Il18r1	10.4342	2.28457	164.608	23.2655	12.0884	3.99185	192.801	53.2225	16.7699	6.30353	183.601	4.04905	11.4365	0.958639	140.158	13.5165
Il18rap	24.5358	2.89457	350.061	75.4327	12.2994	3.41065	268.513	95.4421	17.4525	3.84613	286.876	11.8107	25.3126	4.32003	260.274	33.0957
Slc9a4	0	0	0	0	0	0	0	0	0	0	0	0	0	0	0	0
Slc9a2	7.79885	2.24432	1.14233	0.68261	0.42435	0.42435	0.747132	0.440015	11.5706	5.29077	1.16553	1.16553	5.36666	0.256671	0.307887	0.307887
Mfsd9	5.76079	1.68252	3.38926	2.31155	1.33327	0.668672	6.80814	1.37364	1.04664	1.04664	1.70192	1.70192	2.04848	1.05508	9.59921	3.55778
Tmem182	0	0	0	0	0	0	0	0	0	0	0	0	0	0	0	0
Gm9915	0	0	0	0	0	0	0	0	0	0	0	0	0	0	0	0
Pou3f3	0	0	0	0	0	0	0	0	0	0	0	0	0	0	0	0
Mrps9	1117.6	25.3429	875.735	6.05204	1113.35	42.457	884.246	306.31	1033.2	49.0269	964.645	57.524	1016.52	62.4903	951.46	52.1148
Gpr45	0	0	0	0	0	0	0	0	0	0	0	0	0	0	0	0
Tgfbrap1	56.0501	5.24182	129.25	45.1936	73.012	27.0174	122.581	22.8355	80.5269	13.5419	89.5482	0.197589	91.3038	33.9846	111.235	37.9511
8430432A02Rik	0.334956	0.334956	1.03598	0.616214	0.523153	0.275216	0	0.223859	0	0	2.17377	1.32281	1.89284	0.811237	0.615773	0.615773
AI597479	115.243	1.78849	116.738	15.7238	104.419	9.03575	106.458	29.6325	146.115	1.46168	102.22	19.4672	118.8	21.8048	96.7585	11.4843
Fhl2	25.4791	8.1048	87.604	38.5162	29.1261	4.8083	61.3429	17.8014	21.6847	4.9385	57.6352	21.5038	28.0043	2.69197	99.7035	9.82998
Nck2	3059.78	103.846	2690.73	109.968	2930.72	82.8499	2504.63	810.812	2236.94	793.078	2433.56	19.7502	2860.48	149.164	1783.66	98.8872
1500015O10Rik	0.580023	0.291047	1.46761	0.447421	0.984897	0.552069	1.65754	0.322182	1.77488	1.77488	3.13564	1.97011	1.40494	0.4692	3.03294	1.59069
Uxs1	501.511	26.1543	423.311	19.2806	510.709	6.28397	501.043	151.108	410.943	120.75	547.537	27.7107	534.211	17.6159	576.869	31.0208
Tpp2	2298.99	114.14	2628.26	263.082	2145.84	166.227	2649.13	714.637	2206.83	217.188	2613.77	182.477	2491.48	351.008	2677.08	427.034
Mettl21c	5.3458	1.60674	10.1813	1.31005	4.85676	1.31928	8.75761	2.55577	12.4581	6.17821	6.47494	0.518235	7.90275	1.99035	6.18431	2.70757
Gm8251	16.3933	2.59968	9.75912	4.74821	8.19329	1.03846	8.25988	2.5463	11.2861	2.91297	8.06595	1.25829	15.6705	0.868173	6.15779	0.644372
Tex30	1360.49	44.099	928.696	56.7017	1367.31	45.8736	933.777	341.638	1512.69	106.004	1005.88	18.675	1362.7	92.8398	930.039	69.3198
Kdelc1	633.545	11.9384	262.39	19.3664	535.732	52.7091	276.872	120.052	565.385	135.864	265.507	51.0495	564.395	4.41222	224.74	13.9012
Bivm	191.309	5.99568	83.7532	10.4341	157.866	4.62174	63.7986	36.0963	195.092	24.7029	40.8561	18.711	179.77	21.5616	54.3525	13.6181
Ercc5	309.662	6.59032	299.836	5.14587	297.191	21.9793	298.983	90.6108	293.64	2.55924	290.473	32.891	339.416	37.8903	314.872	44.4918
Mettl21e	0	0	0	0	0	0	0	0	0	0	0	0	0	0	0	0
Gulp1	2.90011	1.45523	31.1258	13.6838	3.91795	3.46198	28.8633	11.1448	1.77488	1.77488	19.7757	15.1136	4.4874	2.53656	21.466	10.4234
Col3a1	6.93195	3.47221	204.191	138.528	11.2897	8.8071	64.2185	48.604	0	0	119.691	77.7316	24.0018	14.3415	117.241	47.7173
Col5a2	3.11932	1.92066	83.4781	46.8084	4.88003	4.88003	43.1003	19.0392	0	0	36.9985	27.6743	7.7459	3.77465	64.5129	15.2504
Wdr75	1540.09	89.4959	1171.84	91.4243	1454.23	78.9705	1163.92	377.587	1291.76	343.089	1278	112.468	1456.94	51.8496	1081.65	17.0566
Gm5269	0.304172	0.304172	0.39349	0.39349	0.212175	0.212175	0	0.0940926	0	0	0	0	0.390145	0.390145	0	0
Slc40a1	3.45182	1.76207	33.6389	18.0834	3.91795	3.46198	21.5275	8.64471	0	0	30.3018	23.3086	4.74201	0.567359	24.8333	12.8093
Rpl23a-ps1	2.13659	0.631008	2.76875	1.11951	1.37185	0.944592	0.747132	0.451853	1.41076	0.364121	2.17377	1.32281	4.0214	1.98013	1.0554	0.0910013
Gm4776	0	0	0	0	0	0	0	0	0	0	0	0	0	0	0	0
Dnah7b	0.610807	0.309663	0.355348	0.355348	2.12882	1.03051	2.65408	1.54417	0	0	4.07935	4.07935	0.975509	0.516224	1.39291	0.328207
Dnah7c	0	0	0	0	0	0	0	0	0	0	0	0	0	0	0	0
Slc39a10	390.418	7.82724	441.821	63.6129	350.37	32.9293	435.753	110.782	492.41	62.2408	374.913	81.2	441.985	96.5975	386.307	86.9035
C230029F24Rik	0	0	0	0	0	0	0	0	0	0	0	0	0	0	0	0
Tmeff2	0	0	3.29865	1.4084	0.348372	0.348372	0.828769	0.778204	0	0	1.00824	0.157286	1.46341	1.46341	3.1662	0.273004
Sdpr	2.10088	1.70393	18.4545	12.275	3.18263	3.18263	13.5618	3.88843	5.92757	3.83429	18.7493	5.92848	3.94283	1.07107	19.6646	8.04985
Nabp1	369.373	21.1796	342.801	3.05803	323.581	17.5791	336.428	100.072	661.003	289.446	351.524	17.9486	350.563	27.5902	293.364	10.1973
Myo1b	2.04424	1.07624	8.80751	6.83187	1.48523	1.48523	5.42551	2.33984	0	0	9.72149	3.89384	1.60016	0.519438	8.49935	2.79989
Gm8420	3.9333	0.775604	2.72253	1.36524	5.32914	1.58028	4.0554	0.919461	6.76928	0.557197	1.00824	0.157286	6.49932	1.59516	3.67986	0.945859
Stat4	613.205	71.2785	482.595	27.8837	475.129	57.5654	529.543	142.05	622.501	42.115	474.25	37.1761	468.623	27.9351	464.287	21.0729
Gm3940	10.178	2.32071	8.63112	1.0015	10.7142	2.59288	7.91522	2.59175	11.2065	3.88001	9.38876	3.43206	10.8716	2.83064	11.3148	1.92607
Stat1	1203.23	47.4715	1180.52	171.602	1157.35	47.0958	1288.34	322.32	989.953	95.4126	1016.55	90.7053	1093.36	40.1332	965.232	21.9946
Gls	990.916	56.1425	1014.99	108.593	894.059	21.2951	756.749	276.186	847.221	292.57	756.723	23.6052	857.283	151.526	496.135	204.861
Nab1	667.473	67.2997	649.901	51.4415	696.59	30.7338	671.975	225.656	551.566	329.705	777.717	126.734	636.061	128.939	729.716	207.585
Tmem194b	125.772	8.40022	144.352	5.51761	118.495	9.95932	140.818	37.9956	155.377	31.8733	122.33	11.7057	144.93	22.95	142.072	18.5321
Mfsd6	206.987	13.3091	344.485	33.2609	171.162	26.6712	348.565	82.4498	177.207	17.4678	275.989	9.08234	194.728	37.646	267.354	24.8829
Inpp1	180.687	1.45359	225.875	33.4938	180.111	6.23146	253.729	65.3886	179.505	16.2163	217.771	11.8387	185.535	0.282191	270.188	16.7173
Hibch	348.218	3.29603	285.744	1.64805	307.917	28.4833	322.013	90.3687	340.456	11.2152	283.482	13.7282	291.667	13.007	282.975	24.8504
1700019D03Rik	0.855874	0.478627	0.680633	0.341311	0.8487	0.8487	0	0.212401	3.70896	1.61568	0.850958	0.850958	1.0148	0.0849324	0.410008	0.410008
Mstn	0	0	0	0	0	0	0	0	0	0	0	0	0	0	0	0
1700019A02Rik	0.304172	0.304172	0	0	0.560547	0.304082	0.416086	0.146391	0	0	1.27644	1.27644	0.292682	0.292682	0.645394	0.323715
Pms1	414.737	44.6664	360.422	10.752	393.245	27.0949	366.008	112.933	428.128	14.7051	362.716	4.89816	413.127	13.3815	370.638	17.8686
Ormdl1	337.885	20.2742	384.762	19.0197	326.519	29.1154	363.361	107.848	453.218	118.294	375.702	22.5465	344.044	18.851	398.858	15.3624
Osgepl1	233.391	5.47056	184.681	9.42147	216.149	8.86483	189.213	61.8232	297.42	68.2058	202.294	27.4646	200.315	26.5199	196.872	15.4847
Asnsd1	983.568	51.6468	900.204	43.4364	1007.58	30.006	951.822	293.628	826.144	176.537	1026.15	13.5061	943.947	44.2676	1019.99	24.0793
Dnah7a	0	0	0.355348	0.355348	0.310978	0.310978	0	0.0869706	0.967041	0.0795995	0	0	0	0	0.410008	0.410008
Stk17b	893.476	14.6735	2338.04	158.754	871.314	54.6581	2364.61	686.412	1038.16	77.3489	2435.26	75.0645	995.992	47.3346	2835.1	102.549
Hecw2	1.74007	0.87314	6.86021	1.64661	0.560547	0.304082	6.0576	1.63013	12.663	9.52305	2.01649	0.314571	3.78568	1.62247	3.8841	0.551634
Ccdc150	2.0467	0.674662	1.10419	0.616661	0.560547	0.304082	4.36435	1.29078	1.04664	1.04664	0.425479	0.425479	0.722114	0.364555	3.7391	0.751623
Gtf3c3	493.718	24.507	638.375	52.8618	451.976	15.4377	591.302	169.516	456.045	32.7358	550.273	70.0751	485.602	46.8017	464.336	56.6564
Pgap1	10.0476	2.44796	24.5742	3.70995	6.44079	1.38253	22.7934	6.47749	21.1733	16.9867	19.2675	0.546462	11.8839	3.78014	22.6093	7.85955
Ankrd44	367.609	36.029	1108.82	252.638	343.198	86.4748	1144.79	278.203	770.228	426.93	928.975	2.28238	476.443	136.829	945.999	225.54
Sf3b1	9374.17	197.742	9112.83	123.251	9570.83	202.717	9249.41	2950.77	10102.1	919.922	9568.92	15.2216	9535.8	441.144	10089.4	347.889
Coq10b	72.6553	6.22638	109.466	9.27393	79.625	4.97522	111.683	29.8238	72.7787	2.6538	114.93	4.20441	82.4375	9.61289	122.912	10.7698
Hspd1	8835.05	405.873	5404.18	138.737	8847.29	657.568	5852.11	2151.79	6992	2481.14	6827.68	143.368	8503.51	226.406	5951.93	83.3874
Hspe1	2159.95	129.127	1437.26	46.8164	2290.55	85.8637	1460.2	565.911	2051.08	261.997	1714.16	85.4219	2129.26	303.968	1683.16	138.215
Mob4	615.283	16.8097	647.663	16.6589	616.746	68.0105	656.559	193.129	820.504	177.867	649.351	2.48249	615.225	26.1203	728.902	27.2657
Rftn2	4.26826	0.637207	6.68791	2.90004	4.66035	1.23679	10.1277	3.81428	4.15268	2.0594	9.61058	1.45187	4.46851	1.7721	8.99822	2.29755
Mars2	286.125	29.8471	210.958	18.2818	282.758	18.7091	214.819	72.2362	260.18	16.1333	233.134	0.0283008	245.32	23.8465	217.933	10.9372
Boll	6.02683	3.62332	5.6959	0.183347	2.35675	1.36811	5.51395	1.83829	6.29169	5.24505	9.76786	0.44363	3.7665	0.600979	4.33699	1.84355
Plcl1	290.483	21.1644	425.818	44.0183	253.742	45.4888	420.623	98.9133	343.497	86.024	384.961	7.33005	283.845	41.859	207.517	36.4687
Hsfy2	0	0	0	0	0	0	0	0	0	0	0	0	0	0	0	0
Satb2	0.304172	0.304172	1.10419	0.616661	0.212175	0.212175	0.786249	0.260174	0.443721	0.443721	0	0	1.5027	1.04507	0.337507	0.337507
1700066M21Rik	50.7302	3.02886	73.1766	13.5564	50.3308	2.87151	35.4505	16.3895	69.8894	14.4175	44.3809	2.42181	58.6218	6.53391	31.3838	3.18647
Tyw5	200.989	5.04624	184.304	9.12628	205.17	28.576	182.094	54.2323	274.927	61.4128	189.243	3.92414	200.282	20.4438	205.593	16.045
9430016H08Rik	611.041	36.8159	466.967	25.7811	645.208	48.0589	497.505	168.313	686.206	70.7814	509.633	28.8417	588.938	69.3486	486.578	52.1744
Spats2l	0	0	0.748837	0.375873	1.06088	1.06088	0	0.265369	24.0405	22.9939	0	0	0.292682	0.292682	0.645394	0.323715
Kctd18	188.058	17.5567	182.728	1.93253	163.673	7.41456	154.009	50.5726	167.97	13.0676	176.211	10.2739	163.932	19.852	190.804	16.5758
Sgol2	522.082	20.397	584.355	42.8219	561.41	23.7589	564.446	172.785	770.233	275.172	496.026	10.9796	557.707	39.2014	552.667	51.6333
Aox1	2.74247	0.915792	19.354	10.7393	0.8487	0.8487	7.90161	4.49396	2.74192	1.69528	8.82415	6.49309	5.9901	3.32605	6.84454	1.55574
Aox3	0	0	0	0	0	0	0	0	0	0	0	0	0	0	0	0
Aox4	0	0	0	0	0	0	0	0	0	0	0	0	0	0	0	0
Aox2	0	0	1.36127	0.682622	0.523153	0.275216	1.16322	0.458585	0.52332	0.52332	0.425479	0.425479	0.878046	0.878046	1.83254	0.931312
Bzw1	6719.03	325.618	6884.87	480.123	6584.77	610.735	6895.02	2031.08	6907.69	453.331	6962.51	527.622	6699.52	198.822	6655.18	289.624
Clk1	1789.58	85.4554	1835.17	33.8394	1197.5	45.081	1262.95	463.826	2141.74	707.838	1468.19	56.7303	1474.85	20.7686	1467.88	18.0781
Ppil3	404.267	30.5313	366.626	9.21659	457.201	17.354	399.766	127.236	466.242	47.5862	417.225	2.2969	409.732	36.3917	429.264	46.2856
Nif3l1	472.687	32.3816	395.44	25.2858	512.966	19.6652	446.355	140.76	455.078	32.6562	437.094	10.5101	486.695	43.1384	397.347	33.7652
Orc2	876.82	18.825	751.909	6.08439	884.236	70.0641	793.324	243.702	814.358	155.877	869.257	24.2485	882.072	32.0555	709.261	7.10166
Fam126b	62.4463	8.26733	83.3989	16.0071	59.3311	6.09473	86.6464	20.8639	89.5605	20.4822	54.1023	6.31565	64.0634	15.1826	65.5509	14.3295
Ndufb3	1275.69	78.7793	1011.53	52.5341	1353.17	99.1165	1057.04	356.115	1511.31	291.972	1232.92	191.352	1239.27	180.801	1130.28	148.535
Gm10068	2.16491	0.427667	3.39692	1.87293	3.57665	1.13673	2.28392	0.997557	3.34484	0.204922	2.01649	0.314571	3.12296	1.19981	0.337507	0.337507
Als2cr12	1.91985	1.0501	0	0	0.523153	0.275216	0	0.136001	1.41076	0.364121	0	0	0.292682	0.292682	1.0554	0.0910013
Cflar	154.525	10.9323	205.695	13.4861	132.15	15.4185	218.311	57.4952	183.136	27.1871	191.389	15.3939	164.217	13.7758	213.556	14.1161
Casp8	1879.83	65.5734	1478.18	53.1358	1726.62	133.767	1529.25	480.988	1669.69	354.507	1684.58	19.0382	1713.15	81.7965	1600.61	66.0893
Trak2	197.081	4.85055	316.986	56.7111	168.922	34.7251	298.941	68.3708	249.854	91.8111	248.895	25.1134	245.53	60.9199	279.193	72.2804
Stradb	466.579	5.51706	405.671	15.5179	402.607	12.2085	355.079	117.94	511.764	112.994	343.613	35.9137	429.68	15.6902	329.394	5.26888
Als2cr11	0.827553	0.827553	0.355348	0.355348	0	0	0.825366	0.112371	2.09328	2.09328	0.850958	0.850958	0	0	0.615773	0.615773
Tmem237	286.895	24.3414	331.44	12.9188	289.84	14.8618	398.421	111.927	248.062	43.9506	400.021	0.921414	273.292	22.7763	401.028	30.4242
G730003C15Rik	20.1345	2.22455	8.41218	2.29182	14.9387	2.92276	7.60119	2.94569	19.6711	6.06474	11.0907	1.73014	11.3963	4.39939	6.11028	2.26302
Mpp4	301.201	10.3986	329.79	49.601	352.447	6.74978	361.653	96.2196	292.681	72.596	365.242	33.3687	346.342	10.4032	324.091	29.2029
Als2	1033.48	28.9193	1475.57	57.9965	1130.08	73.4757	1672.36	411.005	1046.45	134.16	1669.25	27.7564	1456.57	267.301	1676.49	352.533
Cdk15	7.20162	0.650327	10.4159	0.880898	8.05709	1.17114	12.1452	4.33266	18.6701	12.3903	9.29601	3.46836	6.61567	1.69846	11.7973	2.94672
Fzd7	18.3328	7.03088	24.8819	9.12995	27.9002	15.0389	22.744	4.56594	16.0298	8.04288	27.3799	5.25496	22.8314	5.14216	17.1335	3.11982
Gm973	11.3184	2.79186	83.1438	18.4016	11.705	4.80989	65.4267	20.9717	4.9944	2.33208	89.0945	12.1695	10.2469	2.79526	48.3916	9.99461
Sumo1	1943.76	63.1471	1720.6	60.0521	2074.04	164.636	1685.47	550.91	2298.39	216.62	1902.29	105.917	1958.56	210.672	1757.69	128.998
Nop58	5644.09	283.506	3697.84	126.461	6096.16	480.354	4035.55	1461.58	4854.11	1251.99	4513.1	24.3013	5594.75	382.343	4084.45	191.595
Bmpr2	12.2765	4.52564	19.8986	5.63775	16.629	8.93899	20.2821	3.30927	45.2477	33.7346	19.8039	2.32098	22.1339	5.00947	14.5285	0.84116
Fam117b	188.502	17.4221	294.616	31.2486	208.887	14.1943	250.241	82.9135	154.325	89.542	233.033	24.5486	173.595	33.998	173.599	83.384
Ica1l	5.34088	1.16508	8.06491	3.2256	7.13992	2.22453	4.38985	1.44593	24.1997	21.0598	6.78951	2.53472	6.96833	2.0005	6.32067	1.99339
Wdr12	2749.89	42.24	1568.8	32.9244	2545.78	175.479	1603.32	619.809	2783.04	63.87	1709.65	81.768	2419.6	130.592	1425.54	90.5099
Carf	41.0226	1.65742	51.9993	9.19312	34.6146	5.2091	28.0936	11.0412	97.6287	68.3228	36.9441	0.352874	36.0822	6.02087	42.7491	1.69532
Nbeal1	123.656	10.2638	234.343	36.358	148.914	10.2556	214.876	53.515	280.313	165.183	152.188	1.83505	164.195	31.1272	216.022	25.0716
Cyp20a1	166.413	5.9604	303.134	32.1911	155.96	20.4329	306.525	86.5834	164.805	47.6629	327.935	26.0632	149.262	11.8317	427.459	39.643
Abi2	92.2403	15.2817	105.553	11.6851	102.384	15.0726	127.083	30.4259	146.457	17.7199	93.7384	1.83498	145.279	40.1785	131.414	22.8703
Raph1	16.562	2.29676	52.3812	1.6503	20.0778	2.73973	67.0904	19.7997	47.9777	23.905	85.4144	24.1454	20.8042	1.29619	77.4237	6.36986
Cd28	961.696	105.532	1374.77	101.027	1328.04	121.091	1867.02	479.103	1455.24	512.217	1705.32	177.005	1225.37	61.6589	2071.17	150.414
Ctla4	1605.88	143.402	449.939	30.911	1590.56	280.102	667.837	347.376	1291.87	321.006	541.544	3.06926	1645.07	238.904	622.206	79.212
Icos	300.801	61.0216	2473.81	430.946	282.664	17.6493	1868.45	659.333	242.704	43.0293	2497.41	178.004	212.619	22.9445	1644.09	210.793
Pard3b	1.68343	1.25512	8.7617	4.79677	0.636525	0.636525	1.61161	2.0605	0.52332	0.52332	7.23314	7.23314	0	0	5.63951	3.5873
Nrp2	2.59594	1.30558	8.88238	4.44548	0.42435	0.42435	8.21055	3.25641	0	0	8.87053	3.04288	2.43892	1.88424	7.96381	4.16474
Ino80d	131.938	18.2678	184.231	20.441	114.051	8.78234	189.36	51.3922	192.068	52.8653	139.978	1.28051	127.81	7.72815	146.218	11.7962
Ndufs1	2567.3	47.1666	2281.01	68.6777	2505.84	95.6946	2301.68	721.829	2179.97	515.129	2464.83	185.054	2463.51	27.0886	2295.77	57.2714
Eef1b2	2741.97	74.1949	2146.81	94.681	2851.78	53.5641	2207.05	756.556	2678.7	53.7288	2544.93	224.368	2591.87	300.58	2421.06	266.634
Gpr1	0.608343	0.608343	0.680633	0.341311	0.772722	0.391924	0	0.176594	3.34484	0.204922	0	0	0.975509	0.516224	0.307887	0.307887
Zdbf2	0	0	0	0	0	0	0	0	0	0	0	0	0.390145	0.390145	0	0
Adam23	5.30763	2.35665	69.2505	31.3842	6.57743	6.57743	71.0805	22.2965	2.3778	0.284522	63.0556	24.5931	13.0532	6.80912	34.6765	19.132
Dytn	0	0	0	0	0	0	0	0	0	0	0	0	0	0	0	0
Mdh1b	0	0	0	0	0	0	0	0	0	0	0	0	0	0	0	0
Fastkd2	848.236	2.49115	659.465	52.9562	829.594	54.7685	681.145	216.503	810.297	147.379	711.973	4.82726	826.078	4.13352	598.816	16.3557
4933402D24Rik	0	0	0	0	0	0	0	0	0	0	0	0	0	0	0	0
Klf7	110.754	12.4021	195.103	4.1052	101.782	10.0791	153.969	51.6915	212.153	147.261	137.093	8.59826	115.32	11.1236	177.017	12.125
Creb1	414.86	13.0216	465.054	18.3299	395.633	25.4875	444.141	125.317	626.62	240.41	434.154	27.3959	441.771	41.9871	439.525	12.4634
Mettl21a	129.151	11.2346	137.046	13.9828	130.831	10.7135	132.67	37.4383	125.58	14.6359	132.431	3.93614	108.325	12.1601	119.887	6.12558
Ccnyl1	10.63	2.96818	17.3668	1.11372	15.9236	2.3818	12.4473	5.50409	12.3666	4.37964	11.5162	1.30466	10.6767	2.63026	17.7728	7.8009
Fzd5	14.8823	1.25078	15.1059	1.45225	19.8747	6.11706	12.0302	4.18683	10.8762	3.77672	7.16861	1.34097	16.5879	1.0155	10.8721	5.06951
Plekhm3	80.5995	8.51957	96.3619	6.17671	63.4883	6.21722	94.0463	27.5071	84.373	30.9943	70.2524	13.1415	101.35	22.8402	78.0723	14.3984
Akr1cl	0.884194	0.527602	0.786979	0.786979	0	0	0.412683	0.248865	0	0	0.425479	0.425479	0	0	0	0
Cryge	0	0	0	0	0	0	0	0	0	0	0	0	0	0	0	0
Crygd	0.608343	0.608343	0	0	0	0	0	0	0	0	0	0	0	0	0	0
Crygc	0	0	0	0	0	0	0	0	0	0	0	0	0	0	0	0
Crygb	0	0	0	0	0	0	0	0	0	0	0	0	0	0	0	0
Cryga	0	0	0.325285	0.325285	0	0	0	0.102864	0	0	0	0	0	0	0	0
D630023F18Rik	0	0	0	0	0.212175	0.212175	0	0.0670956	0	0	0.582765	0.582765	0	0	1.1279	0.717459
Idh1	724.788	10.6008	571.707	76.6976	683.224	76.4391	617.741	181.637	741.08	139.262	562.009	127.267	696.21	16.7194	670.296	182.134
Pikfyve	219.469	4.81905	353.697	69.9979	220.801	14.7251	331.934	87.5708	402.809	158.942	258.191	28.5818	266.904	31.426	271.786	49.5963
Pth2r	0	0	0	0	0	0	0	0	0	0	0	0	0	0	0	0
Crygf	0	0	0	0	0	0	0	0	0	0	0	0	0	0	0	0
Map2	1.27825	0.641348	1.14233	0.68261	1.12109	0.608163	5.21862	0.938722	0	0	3.87569	0.379101	1.69762	0.389357	2.8287	0.481518
Unc80	1.74253	0.784294	2.53366	0.953176	2.11544	1.28006	3.48966	1.34254	1.04664	1.04664	7.59409	1.76644	0	0	14.1543	8.68236
Rpe	730.506	39.9406	713.803	36.9913	692.081	54.4288	657.43	204.071	812.329	26.3025	701.092	77.5341	691.424	20.8612	649.154	11.3979
Kansl1l	573.741	32.5433	445.476	56.8044	556.823	29.9134	442.214	137.933	726.827	189.9	371.54	11.3912	742.736	117.244	357.88	64.1546
Acadl	1455.2	146.798	1053.25	90.3654	1338.54	63.6394	1190.61	351.566	1297.78	369.517	1296.48	182.576	1319.26	45.4498	1609.28	62.4672
Myl1	0.334956	0.334956	0	0	0.65935	0.331262	0.825366	0.170346	0	0	0	0	1.40494	0.4692	6.23181	2.22424
Lancl1	681.961	10.6556	623.26	12.3033	725.346	38.2358	707.779	220.806	772.923	108.306	655.141	31.5824	656.086	52.7995	662.545	30.493
Cps1	0	0	0	0	0	0	0	0	0	0	0	0	0	0	0	0
Erbb4	0	0	0	0	0	0	0	0	0	0	0	0	0	0	0	0
Ikzf2	286.202	29.1243	1020.95	222.414	320.708	46.8428	1015.23	239.508	629.411	329.025	784.409	15.1436	423.155	100.865	1011.3	201.74
Spag16	0	0	0.786979	0.786979	0.984897	0.552069	0.747132	0.388144	1.33116	1.33116	0.850958	0.850958	0.878046	0.878046	2.1108	0.182003
Vwc2l	0	0	0	0	0	0	0	0	0	0	0	0	0	0	0	0
Bard1	117.802	10.6414	122.738	26.7832	102.035	5.52545	135.135	39.6797	310.464	213.126	128.638	10.9193	114.717	7.14456	86.881	7.45408
Abca12	0	0	0	0	0	0	0	0	0	0	0	0	0	0	0	0
Atic	667.571	57.8563	597.748	109.107	614.32	52.3877	585.376	159.836	906.566	322.54	695.67	117.87	666.983	87.9298	549.305	71.621
Fn1	20.5336	14.6188	518.485	240.184	29.4836	25.4261	386.979	125.42	4.5964	2.50312	384.851	250.815	154.718	127.695	425.874	124.673
Apol7d	0	0	3.32871	1.28787	0	0	5.97937	1.63888	0.443721	0.443721	6.42856	2.93197	1.26819	0.761979	4.08834	1.68138
Mreg	0	0	0.325285	0.325285	0.212175	0.212175	0.825366	0.0766847	0	0	0.425479	0.425479	0	0	1.53791	1.10862
Pecr	46.6208	5.38872	46.1804	9.17795	35.0433	1.02505	43.661	11.6665	36.9406	11.2048	49.783	3.83131	35.4048	5.71685	39.9664	3.93754
Tmem169	0	0	0	0	0	0	1.15982	0.578726	0	0	0	0	0	0	0.820016	0.820016
Xrcc5	1134.58	43.0327	954.475	6.96359	1050.72	68.0964	966.56	309.501	1102.31	165.172	1065.9	41.3498	1069.73	62.7429	992.925	47.9037
2019-03-04	0	0	0	0	0	0	0	0	0	0	0	0	0	0	0	0
Smarcal1	563.071	44.4632	558.358	19.3228	561.052	34.0575	541.937	166.148	527.664	21.8223	492.452	62.3721	586.269	46.0382	499.772	14.3845
Ankar	0.275851	0.275851	1.49767	0.751746	0.621956	0.621956	0	0.308374	0	0	1.27644	1.27644	0	0	0	0
Rpl37a	6216.49	245.441	5178.06	313.562	6597.9	403.344	5112.6	1732.31	6409.74	246.072	6044.79	863.305	5782.67	945.309	5962.65	454.81
Igfbp2	0	0	0	0	0	0	0	0	0	0	0	0	0	0	0	0
Igfbp5	0	0	0	0	0	0	0	0	0	0	0	0	0	0	0	0
Tnp1	0	0	0	0	0	0	0	0	0	0	0	0	0	0	0	0
Tns1	33.3677	8.47297	42.6903	11.6	27.222	9.43012	65.2102	11.3568	25.0635	1.10255	51.9931	13.5306	26.8902	12.8963	73.7479	8.21493
Rufy4	1.18837	0.810592	0	0	0.348372	0.348372	0	0.110165	0	0	0.582765	0.582765	0.956619	0.576327	0.982901	0.58533
Cxcr2	1.27825	0.641348	1.69463	1.15577	0.310978	0.310978	0.412683	0.407179	0	0	0.850958	0.850958	0	0	0.337507	0.337507
Cxcr1	0	0	0	0	0	0	0	0	0	0	0	0	0	0	0	0
Arpc2	6743.23	212.917	8138.59	475.198	7102.54	72.4608	8362.3	2425.48	6841.5	244.258	8692.4	418.539	6558.52	375.301	9585.07	492.179
Gpbar1	15.7553	3.37526	2.89708	0.482962	3.10033	0.79316	1.61502	0.708921	4.02736	2.25248	0	0	2.92653	1.54867	2.09754	1.52446
Aamp	3397.89	42.4449	3106.37	132.059	3555.59	104.73	3065.5	1008.06	2929.02	420.226	3339.14	113.158	3191.85	206.242	3514.67	108.084
Pnkd	430.433	5.16697	331.885	15.6967	428.402	8.50355	368.862	117.227	499.189	32.3879	356.483	33.9696	425.335	60.597	402.713	25.931
Tmbim1	42.1567	8.36898	77.2611	31.7799	26.3694	4.84159	64.0882	17.9249	46.5314	11.0338	80.7785	21.3365	38.3688	3.06782	110.87	23.3446
Gm216	0	0	0.39349	0.39349	0.310978	0.310978	0.828769	0.0940138	0	0	0	0	0	0	1.15752	0.713846
Slc11a1	0	0	2.99577	2.42955	0	0	1.24145	0.86557	0	0	1.43372	0.268193	0	0	3.34083	1.40558
Ctdsp1	30.6438	3.45709	37.5126	5.28833	35.6066	6.0033	42.4553	10.2223	27.1229	3.05014	28.1199	6.84597	26.3697	6.88336	42.1997	4.22228
Vil1	2.47155	0.896917	1.00592	0.564212	1.53088	0.451841	2.36555	0.684248	2.4574	0.682519	3.7184	1.38734	0.682827	0.351692	3.26833	0.894506
Usp37	386.744	14.8031	385.107	44.9716	345.175	17.6917	372.525	102.34	622.036	249.432	349.719	9.38484	382.212	17.5547	353.205	3.12765
Rqcd1	1062.25	28.7412	868.675	46.7466	1020.46	38.7313	877.462	287.713	941	49.1216	910.355	3.57349	986.797	13.6408	910.275	7.20343
Plcd4	3.62913	0.47446	2.79074	0.892814	6.31285	0.651065	3.57129	1.3896	1.41076	0.364121	3.87569	0.379101	3.37636	0.395363	4.45699	0.404343
Zfp142	89.1408	8.6454	141.766	20.3131	123.161	53.4687	143.176	29.5199	133.875	48.0505	87.2816	8.02564	128.476	50.0835	163.184	72.1356
Bcs1l	277.237	5.17603	233.925	6.95404	289.109	12.366	260.163	81.8648	254.877	39.2288	316.633	0.774426	278.43	24.3097	248.985	8.72408
Rnf25	359.078	13.7832	294.077	10.0948	366.909	13.5663	311.609	100.522	270.839	34.7798	307.079	26.2626	387.145	21.5393	391.13	38.912
Stk36	3.51092	1.25841	7.57132	2.35877	3.28968	1.18902	5.72656	1.43476	1.85448	0.807842	3.56112	2.39559	4.89765	1.65464	1.39291	0.328207
Ttll4	219.605	7.61733	300.467	38.6904	213.096	51.4198	324.703	72.7544	296.328	63.9735	212.229	4.76502	304.401	83.5935	242.759	102.078
Cyp27a1	0	0	0	0	0	0	0	0	0	0	1.27644	1.27644	0	0	0	0
Prkag3	1.13172	0.725015	4.82681	2.81754	1.90958	1.90958	4.18746	1.98713	0	0	3.9866	2.82107	0.878046	0.878046	6.72763	3.41095
Wnt6	0.334956	0.334956	3.44131	1.14428	1.25729	0.956838	2.44719	0.602609	0	0	2.17377	1.32281	1.28859	0.88657	7.97554	3.65407
Wnt10a	0.304172	0.304172	0.65057	0.65057	2.56261	1.63306	3.30827	0.58004	1.04664	1.04664	0	0	0.663937	0.663937	2.08118	0.541817
Cdk5r2	0	0	0	0	0	0	0	0	0	0	0	0	0	0	0	0
Fev	0	0	0	0	0	0	1.62183	0.289363	0	0	0	0	0	0	0	0
Cryba2	0	0	0	0	0	0	0	0	0	0	0	0	0	0	0	0
Ccdc108	0	0	0	0	0	0	0	0	0	0	0	0	0	0	0	0
Ihh	2.89393	1.59386	0.680633	0.341311	0.970328	0.539926	1.24145	0.210239	0.52332	0.52332	1.70192	1.70192	0.331969	0.331969	0.615773	0.615773
Nhej1	97.0838	6.65354	71.9302	9.73523	86.0359	4.88043	81.8342	25.1863	131.951	18.9139	78.5966	8.81807	87.5298	12.598	75.6855	6.7796
Slc23a3	2.73755	2.73755	3.15416	0.445819	1.3187	0.662524	3.61041	0.797526	0.967041	0.0795995	1.00824	0.157286	1.89255	1.42392	1.84732	1.84732
Cnppd1	918.69	57.1651	1217.89	25.2253	963.17	59.3742	1295.07	361.283	796.532	131.838	1138.44	80.7015	868.561	19.1191	1372.25	3.4433
Fam134a	909.402	51.2263	976.196	63.1994	883.738	54.678	970.609	277.188	718.96	210.456	963.171	30.7477	852.988	66.6917	1008.2	70.9787
Zfand2b	555.615	8.17275	495.578	12.5565	553.571	8.53974	484.425	157.261	542.615	18.248	546.873	40.5534	528.574	64.7088	526.306	65.1159
Abcb6	186.035	18.6803	229.928	7.51603	245.657	5.99522	273.231	77.9353	122.142	36.9475	295.339	23.7704	210.489	19.0391	312.71	36.9569
Atg9a	295.928	40.4046	462.593	24.437	269.442	51.9236	384.074	109.12	249.28	35.4064	363.825	29.3178	333.525	81.5907	420.81	125.412
Ankzf1	477.981	28.05	432.1	17.8024	480.381	26.9946	489.565	139.37	426.578	42.3164	461.284	24.7422	437.417	17.0455	499.727	26.2524
Glb1l	115.337	7.61088	83.1722	9.666	78.3244	10.2951	86.5279	21.4664	96.7041	7.95995	75.2755	3.01265	98.0614	20.4102	85.7042	16.4569
Stk16	1461.78	62.3903	1059.08	40.233	1286.87	14.2057	1003.8	351.817	1426.64	178.902	1219.96	7.34368	1351.98	69.545	1132.12	23.2927
Tuba4a	9654.24	265.265	5728.83	374.091	7564.9	329.873	4917.4	1881.17	7321.03	2511.1	6177.92	257.027	7195.2	787.483	5058.91	395.339
A630095N17Rik	17.6962	2.70592	8.28385	2.191	10.7598	2.08918	6.00827	2.19093	13.0948	1.55811	5.15212	1.65554	9.05609	1.48618	3.78198	0.458626
Dnajb2	75.394	8.36363	97.6446	16.7085	77.3014	10.989	79.6495	22.7536	56.9403	38.304	96.9204	3.31508	69.2187	6.47186	74.0246	5.42542
Ptprn	53.8001	12.3256	18.7145	5.8113	33.7352	9.76722	13.2155	6.31151	25.4615	5.93775	5.73489	1.07277	39.6376	2.85419	9.42764	1.7265
Resp18	0	0	0	0	0	0	0	0	0	0	0	0	0	0	0	0
Dnpep	1052.49	14.466	950.93	83.3396	1108.33	18.4956	986.562	315.593	1130.65	120.642	978.416	8.69539	1033.65	63.8789	1052.3	64.9732
Des	0	0	7.32416	4.09638	0.42435	0.42435	3.18411	1.66382	1.04664	1.04664	2.86744	0.536386	0.624651	0.314173	2.97522	1.88415
Speg	0	0	9.77528	5.75707	1.06088	1.06088	8.68786	2.73793	0	0	6.80766	6.80766	1.36565	0.703385	9.80345	4.80531
Gmppa	734.793	15.7177	593.653	21.8944	767.579	26.0972	684.536	214.764	588.526	125.282	671.145	36.3308	691.169	50.6586	671.694	41.9196
Asic4	0.304172	0.304172	0	0	0	0	0	0	0	0	0.425479	0.425479	0	0	0	0
Chpf	177.288	9.29022	494.465	38.9756	221.467	30.5014	467.276	131.179	121.378	74.3437	500.149	35.1032	224.199	31.7388	700.036	83.1714
Obsl1	0.884194	0.527602	30.915	15.5444	4.72807	3.73206	23.7576	7.46961	3.42444	0.762119	40.5596	30.0699	7.06307	3.51462	39.6356	21.7043
Tmem198	1.71175	0.957253	2.889	1.28443	2.82675	0.170675	2.61496	1.69469	1.04664	1.04664	1.70192	1.70192	1.07297	0.682744	17.6814	2.3235
Inha	0.639127	0.320674	0.718775	0.364209	0.212175	0.212175	0.786249	0.226196	1.33116	1.33116	0.850958	0.850958	2.63385	1.34114	1.43579	0.739364
Stk11ip	309.534	25.1143	373.4	15.1167	348.31	89.3674	437.475	98.4349	245.432	93.6795	356.037	9.87484	369.151	62.8311	424.934	92.5194
Slc4a3	0.334956	0.334956	1.50575	1.05609	2.33393	2.33393	2.4829	0.564457	0	0	3.40383	3.40383	0.878046	0.878046	2.72505	1.80956
Epha4	0	0	4.05557	2.38662	0.636525	0.636525	0	0.959554	0	0	0.425479	0.425479	1.40494	0.4692	1.23155	1.23155
Pax3	0	0	0	0	0	0	0	0	0	0	0	0	0	0	0	0
Sgpp2	4.15005	1.08023	4.668	1.83551	7.42057	1.42944	5.13018	1.58106	2.90112	0.238799	2.86744	0.536386	7.24061	0.694469	9.04262	2.51089
Farsb	3487.09	231.11	2575.72	57.8754	3394.87	268.09	2537.96	870.489	3105.41	532.715	2770.01	139.413	3281.02	171.803	2634.85	142.814
BC035947	0	0	0	0	0	0	0	0	0	0	0	0	0	0	0	0
Mogat1	0.275851	0.275851	1.42947	0.356239	1.62968	0.84012	0.789653	0.289711	3.62936	2.58272	0.425479	0.425479	0.975509	0.516224	4.42737	0.566901
Acsl3	1385.93	82.5018	1124.91	53.3461	1504.14	81.8758	1278.94	401.537	1298.68	123.706	1107.37	71.2106	1436.78	40.06	1098.41	73.4856
Utp14b	217.353	53.8609	287.828	67.195	185.16	9.27828	323.094	85.5542	478.424	255.49	311.489	30.5963	208.159	40.3377	145.905	6.93191
Kcne4	0	0	0	0	0	0	0	0	0	0	0	0	0	0	0	0
Gm5830	7.6006	1.99404	3.74461	2.06523	7.57252	1.79044	7.46683	2.33192	10.7966	2.80968	8.60233	1.60916	9.48553	1.96407	10.9952	0.629718
Scg2	0	0	0	0	0	0	0	0	0	0	0	0	0	0	0	0
Ap1s3	3.66238	0.953657	7.18549	1.3621	4.58437	0.904522	6.00827	1.56989	16.941	15.8943	9.34238	0.0181512	3.08367	0.677649	7.57569	2.67553
Wdfy1	92.8586	6.79833	104.911	8.0683	60.0771	6.13299	94.1216	31.305	86.3511	4.70656	121.562	2.67793	88.4048	10.1498	118.129	10.4338
Mrpl44	585.667	17.2688	492.81	37.8178	580.237	50.0423	528.944	156.959	614.948	20.3625	541.211	4.25664	550.322	71.0788	528.727	51.593
Serpine2	9.81231	2.57134	22.4825	3.81368	8.45349	3.81877	9.48432	4.47159	7.97512	3.53792	11.9416	0.879185	9.58328	1.75664	30.0501	3.69242
Fam124b	2.70922	2.30785	30.8004	1.84103	1.99381	1.00304	29.1752	9.14763	1.56996	1.56996	32.2174	1.58293	2.14624	1.59717	27.3991	0.482309
Cul3	1447.99	604.647	959.629	36.2014	1055.72	95.2413	1020.53	312.342	1095.92	29.217	1506.45	629.964	1309.21	494.941	1353.82	529.651
Dock10	1812.28	178.074	2348.08	529.021	1585.07	294.323	2267.99	508.998	2322.83	590.64	1812.02	43.9156	2063.64	499.73	2308.87	536.715
Nyap2	0	0	0	0	0	0	0	0	0	0	0	0	0	0	0	0
Irs1	0	0	4.41092	2.0931	0.8487	0.8487	7.52804	1.97312	0	0	5.5776	2.08102	2.04877	2.04877	7.98265	6.52308
Gm9747	0.275851	0.275851	2.54981	1.37611	0.42435	0.42435	1.20234	0.505006	0	0	2.12739	2.12739	0.292682	0.292682	2.41869	0.216324
Rhbdd1	98.0629	4.05026	109.424	13.6013	86.829	1.16248	108.451	31.6968	100.63	8.52546	103.331	9.72549	91.4297	4.2295	87.5953	11.7395
Col4a4	0.639127	0.320674	0.355348	0.355348	0.212175	0.212175	0.828769	0.0841204	0.887441	0.887441	1.43372	0.268193	1.17073	1.17073	0.675014	0.675014
Col4a3	0.334956	0.334956	2.47353	0.236435	0.735328	0.380548	0.747132	0.613824	0.887441	0.887441	0	0	0	0	0	0
Mff	1572.65	47.2174	1289.75	45.7356	1438.18	116.974	1333.89	397.814	1690.84	65.4069	1392.54	57.3828	1429.99	92.8376	1309.22	75.6633
Tm4sf20	1.24993	0.380691	1.46761	0.447421	0	0	1.20234	0.383721	1.33116	1.33116	2.01649	0.314571	0.390145	0.390145	1.56905	1.10225
Agfg1	9886.72	773.592	5710.6	289.418	9969.95	555.696	5954.86	2395.15	7337.01	2687.71	6360.77	169.48	11023.2	770.268	6947.56	780.927
Slc19a3	0	0	0	0	0	0	0	0	0	0	0	0	0	0	0	0
Ccl20	0	0	0	0	0	0	0	0	0	0	0	0	0	0	0	0
Daw1	0	0	0	0	0	0	0	0	0	0	0	0	0	0	0	0
Sphkap	0	0	0	0	0	0	0	0	0	0	0	0	0	0	0	0
Pid1	7.49468	2.10915	25.3348	7.52086	6.9545	3.52732	31.6343	7.02102	2.09328	2.09328	25.807	4.82748	8.66415	2.11875	53.4538	15.6104
Dner	0	0	0	0	0	0	1.16322	0.578726	0	0	0.425479	0.425479	0	0	0.95328	0.534097
Trip12	1009.2	81.7625	1718.27	322.063	1019.86	225.127	1707.24	377.618	1342.52	428.808	1339.02	74.4209	1348.46	317.371	1513.76	392.924
Fbxo36	47.4964	3.04853	64.6887	0.837078	57.2424	3.89009	59.5907	17.4557	65.3608	0.577565	52.2431	5.62198	63.4721	11.5443	58.1731	10.0033
Slc16a14	0	0	0.39349	0.39349	0.42435	0.42435	0	0.105958	0.52332	0.52332	0	0	0	0	0.675014	0.675014
C130026I21Rik	1.85828	0.556544	0.786979	0.786979	0.42435	0.42435	0	0.188185	2.74192	1.69528	0.850958	0.850958	0.917333	0.50846	0.307887	0.307887
A530032D15Rik	0.304172	0.304172	0	0	0.212175	0.212175	0	0.0670956	1.04664	1.04664	0	0	0	0	0	0
Gm10553	0	0	0	0	0	0	0	0	0	0	0	0	0	0	0	0
G530012D18Rik	180.083	11.2696	164.624	8.92781	179.09	14.0947	172.813	54.4029	156.523	28.7319	184.148	23.3166	165.877	20.7687	176.067	8.55086
Sp110	1746.65	54.046	1563.53	76.9936	1712.59	152.42	1691.3	510.027	1574.21	63.7835	1751.26	140.395	1610.94	144.953	1663.6	136.999
Sp140	228.892	4.55487	261.262	23.2248	209.656	2.96614	282.205	80.3049	233.23	31.2279	290.614	31.072	202.537	5.3035	265.812	14.5864
Sp100	271.839	27.6949	1059.21	109.972	347.546	25.8753	1260.61	349.429	410.523	176.076	1186.34	72.4339	290.753	27.088	1526.75	82.8874
A630001G21Rik	213.737	3.46306	197.304	28.4943	207.564	14.3852	186.771	58.1213	238.759	39.8974	220.602	29.9871	218.83	4.4904	186.437	28.4488
Cab39	1649.01	5.63917	2135.51	183.8	1606.2	38.8664	1914.15	570.584	1510.29	343.307	2019.24	70.5502	1718.36	101.066	1609.62	332.401
Itm2c	686.87	67.7147	1416.38	109.55	597.86	33.3298	1172.7	374.064	510.354	161.589	1400.46	58.9343	588.012	36.3158	1652.48	73.4233
4933407L21Rik	0	0	1.76283	0.896466	1.29588	0.308554	0.789653	0.308665	3.54976	3.54976	0.425479	0.425479	0.292682	0.292682	0.645394	0.323715
Gpr55	4.41479	1.7966	2.68622	2.21627	3.33533	1.25239	5.43232	2.03932	6.00717	2.86725	7.48318	0.675521	2.71242	0.440383	16.4172	1.2385
Spata3	0	0	0	0	0	0	0	0	0.52332	0.52332	0	0	0	0	0	0
2810459M11Rik	17.0534	3.18382	21.3941	5.58734	15.3612	2.53897	26.2105	4.8029	7.3722	2.04756	21.5058	4.0229	17.0755	1.12022	34.2554	3.81947
Psmd1	4678.7	103.573	4086.03	62.1333	4562.75	283.956	4324.75	1336.7	4144.04	1021.13	4658.74	186.609	4545.85	75.9993	4391.11	123.356
Htr2b	0.886658	0.48143	1.8611	0.840556	2.1674	0.200121	4.01629	0.706772	4.23228	1.09236	2.59925	0.897336	5.30848	0.373997	2.05156	1.08593
Gm21972	1.16251	0.721003	0.325285	0.325285	0.42435	0.42435	1.19893	0.194697	1.49036	0.60292	1.00824	0.157286	0.663937	0.663937	0.645394	0.323715
Armc9	197.821	8.58167	140.676	14.8402	201.212	11.2715	171.001	50.3103	193.738	8.26318	136.686	0.318646	183.869	23.4988	158.686	24.6391
B3gnt7	0.304172	0.304172	5.31631	2.67706	1.33327	0.668672	5.25433	1.05175	0.52332	0.52332	5.62398	1.36919	2.02959	0.169865	8.54686	0.833047
Gm5258	0	0	0	0	0	0	0	0	0	0	0	0	0	0	0	0
Ncl	16958.7	580.668	11166	403.241	19218.4	824.573	11816.2	4644.73	15756.8	2385.69	13447.7	434.886	17230.1	936.415	12347	556.243
Nmur1	0.334956	0.334956	2.45737	1.98949	1.28131	0.816529	1.65754	0.558167	0.52332	0.52332	4.56936	2.2383	0	0	1.74368	0.876446
1700019O17Rik	0	0	0.355348	0.355348	0	0	0	0.112371	0.52332	0.52332	0	0	0	0	0	0
Ptma	26611.7	621.817	19680.3	1291.16	29255.3	1344.19	21329.1	7405.01	29134.9	2411	22728.8	58.12	27122.4	3204.91	20916	2618.33
Pde6d	351.854	14.1456	365.189	16.4752	386.986	17.832	358.099	115.484	449.987	110.876	370.671	1.1979	355.616	38.8854	418.474	39.258
Cops7b	374.049	3.13122	294.833	7.33058	350.708	29.5286	321.549	96.5564	313.457	50.7741	312.303	12.7624	372.268	14.4201	313.554	12.2185
Nppc	0	0	0	0	0	0	0	0	0	0	0.425479	0.425479	0	0	0	0
Dis3l2	612.31	12.4972	560.956	12.915	565.873	52.2459	523.965	168.091	510.562	76.6032	507.068	44.3528	547.739	44.161	513.79	33.3313
Alppl2	0	0	0	0	0	0	0	0	0	0	0	0	0	0	0	0
Alpi	0	0	0	0	0	0	0	0	0	0	0	0	0	0	0	0
Akp3	0	0	0	0	0	0	0	0	0	0	0	0	0	0	0	0
Ecel1	0	0	0	0	0	0	0	0	0	0	0	0	0	0	0	0
Prss56	0	0	0	0	0	0	0	0	0	0	0.425479	0.425479	0	0	0	0
Chrnd	2.22402	0.942775	0	0	0.212175	0.212175	0	0.0670956	2.6166	2.6166	0	0	1.26819	0.761979	0	0
Chrng	0	0	0	0	0	0	0	0	0	0	0	0	0	0	0	0
Eif4e2	2295.3	95.7672	2034.33	79.6241	2484.98	148.267	2319.45	710.772	2209.08	69.4576	2509.43	107.18	2265.04	270.707	2537.98	271.895
Efhd1	1.52579	0.323272	0.355348	0.355348	1.0837	0.100061	0.373566	0.269984	1.56996	1.56996	1.00824	0.157286	5.20951	2.27006	0.410008	0.410008
Gigyf2	609.801	30.117	559.012	50.0113	563.763	79.1238	517.03	146.953	481.359	25.2146	473.27	24.5408	618.919	76.8267	558.595	78.2639
Kcnj13	1.46668	0.508688	3.03349	1.70585	1.33327	0.668672	1.65754	0.661296	5.84797	4.80133	1.00824	0.157286	3.55089	1.79913	1.67117	0.553475
3110079O15Rik	0	0	0	0	0	0	0	0	0	0	0	0	0	0	1.23002	1.23002
Ngef	0	0	0	0	0	0	0.412683	0	0	0	0	0	0	0	0	0
Neu2	0	0	0	0	0	0	0.416086	0	0	0	0	0	0	0	0.337507	0.337507
Inpp5d	748.634	74.2815	1332.91	261.286	743.918	216.349	1424.33	288.14	810.192	63.9375	1113.62	65.8084	906.594	286.602	1408.84	499.349
Atg16l1	369.055	7.34683	393.547	31.1321	351.128	16.2732	405.084	110.484	314.911	85.9517	460.172	4.45053	395.619	20.5291	417.479	34.3285
5830472F04Rik	0.610807	0.309663	0	0	0.560547	0.304082	0.416086	0.146391	0	0	1.59101	0.74005	0.682827	0.351692	0.615773	0.615773
Sag	6.43071	1.45366	6.08939	0.519312	6.601	0.213965	5.64152	1.75444	4.8352	0.397998	5.8458	3.51474	7.57258	0.913077	10.1159	1.93524
Dgkd	334.749	28.7134	687.099	204.451	420.432	146.121	810.86	143.091	661.684	246.168	541.497	6.51947	704.738	302.448	832.706	393.379
Usp40	263.186	22.9153	279.093	21.326	252.289	23.0374	263.839	73.1689	286.928	14.8018	247.812	41.5135	326.981	45.8919	287.317	32.8446
Ugt1a10	0	0	0	0	0	0	0	0	0	0	0	0	0	0	0	0
Ugt1a9	0	0	0	0	0	0	0	0	0	0	0	0	0	0	0	0
Ugt1a8	0	0	0	0	0	0	0	0	0	0	0	0	0	0	0	0
Ugt1a7c	3.12179	2.16326	0.355348	0.355348	0.523153	0.275216	0.747132	0.484135	0	0	1.16553	1.16553	0.917333	0.50846	1.83254	0.931312
Ugt1a6a	2.92843	1.59201	25.9899	14.0206	1.06088	1.06088	23.63	8.24908	1.41076	0.364121	28.5817	12.2643	7.35667	2.22148	18.7246	9.09311
Ugt1a6b	0	0	2.36094	2.36094	0	0	1.94606	0.884196	0	0	0.425479	0.425479	0	0	1.43579	0.739364
Ugt1a5	0	0	0	0	0	0	0	0	0	0	0	0	0	0	0	0
Ugt1a2	0	0	0	0	0	0	0	0	0	0	0	0	0	0	0	0
Dnajb3	0	0	0	0	0	0	0	0	0	0	0	0	0	0	0	0
Ugt1a1	0	0	0	0	0	0	0	0	0	0	0	0	0	0	0	0
Mroh2a	38.1791	2.95253	31.1715	2.43107	44.1447	10.1402	22.087	9.59565	55.1111	24.7586	27.8699	1.0627	45.6316	6.5684	38.6858	2.05402
Hjurp	1837.61	121.88	1726.04	126.522	1761.16	184.207	1849.99	487.815	1892.01	31.0793	1464.07	42.1249	2167.33	425.337	1674.22	248.497
Trpm8	0	0	0	0	0	0	0	0	0	0	0	0	0	0	0.337507	0.337507
Spp2	0	0	0	0	0	0	0	0	0	0	0	0	0	0	0	0
Glrp1	13.3072	2.09945	10.9378	2.57204	14.9222	1.13807	8.76949	3.33667	13.652	8.3274	8.60233	1.60916	10.6374	2.15728	8.48609	1.44455
Arl4c	34.5697	2.75172	139.44	58.0172	52.0544	26.7703	152.362	26.9415	68.3652	21.2664	103.627	21.0844	61.431	21.537	143.635	57.848
Sh3bp4	8.58823	3.99636	34.2333	11.4988	8.82981	0.851544	28.6917	7.34346	11.8551	7.66857	24.0305	19.3684	8.01998	4.77286	25.6196	4.4451
Agap1	3.26832	0.915356	10.3096	0.714247	5.35709	1.29644	7.08986	2.65747	4.47108	1.80876	5.5776	2.08102	7.025	1.02617	5.81876	1.69049
Gbx2	1.16251	0.721003	0.680633	0.341311	0.772722	0.391924	0	0.176594	3.13992	3.13992	1.16553	1.16553	1.36565	0.703385	0.747515	0.378995
D130058E05Rik	2.9309	0.973252	0.325285	0.325285	2.44098	0.777339	0.747132	0.600764	4.70988	4.70988	2.75654	1.90558	2.65424	0.186999	0	0
Asb18	0	0	0	0	0	0	0	0	0	0	0	0	0	0	0	0
Iqca	0	0	0	0	0	0	0	0	0	0	0	0	0	0	0	0
Ackr3	0	0	2.18639	0.724146	0	0	0.789653	0.525236	0	0	0.850958	0.850958	0	0	2.87005	2.87005
Cops8	798.722	34.7003	709.882	25.8697	793.121	50.1996	728.733	230.291	780.143	2.74421	752.922	6.98332	778.872	42.4966	705.316	23.1882
Gm9991	3.23753	0.889074	1.11226	0.684948	1.56946	0.825647	0	0.333676	2.66232	2.66232	0	0	1.28859	0.88657	0	0
Col6a3	1.9876	1.19723	70.7963	36.7299	4.45568	4.45568	64.3427	19.7961	5.56345	2.42352	62.9164	34.9437	12.2162	5.34151	69.3099	23.5828
Mlph	0	0	0	0	0	0	0	0	0	0	0	0	0	0	0	0
Prlh	0	0	0	0	0	0	0	0	0	0	0	0	0	0	0	0
Rab17	1.13172	0.725015	3.88102	1.44501	1.56827	0.788198	3.15521	0.945501	0	0	3.45021	0.0463782	0	0	5.27701	0.455007
Lrrfip1	1187.19	93.0689	1567.05	121.492	1098.67	73.436	1652.54	435.725	1051.81	53.4404	1692.25	4.5618	1176.54	54.7512	1999.48	19.5049
Rbm44	2.40505	2.00556	1.42139	1.42139	0.523153	0.275216	0	0.380629	0	0	1.74829	1.74829	0.390145	0.390145	0.717894	0.369682
Ramp1	1924.33	122.658	805.855	110.705	1691.93	72.6023	679.273	381.526	1872.1	150.378	608.794	81.1997	1544.74	228.209	427.912	51.3541
Ube2f	606.733	8.12501	516.845	3.89894	609.072	54.1254	499.355	161.474	640.059	24.6345	540.056	25.2261	593.916	48.5096	546.259	42.7835
Scly	178.506	2.79528	160.084	15.3399	210.382	18.8548	188.301	53.5616	121.243	49.3598	152.448	28.2086	190.111	17.3961	182.37	18.7323
Espnl	4.81503	2.18751	0.786979	0.786979	6.56242	0.900053	2.03451	1.46449	0.967041	0.0795995	0.850958	0.850958	6.18653	0.9357	1.01252	1.01252
Klhl30	7.3814	1.37401	13.1326	2.8578	7.43513	0.621989	20.5463	6.3188	10.3529	3.2534	27.3335	1.80475	10.4235	3.55651	18.2467	5.52463
Fam132b	2.28312	1.46837	1.03598	0.616214	3.30306	1.71094	2.03451	0.606859	4.39148	0.841718	1.8592	0.693672	2.90764	0.748113	0.307887	0.307887
Ilkap	2004.04	72.6993	1597.4	54.6127	2109.96	109.243	1705.59	565.411	2026.66	57.9345	1755.43	44.1505	1966.94	169.414	1744.81	122.058
Hes6	1354.87	7.4173	976.928	71.2184	1476.78	131.965	1074.55	355.552	1364.23	19.294	1127.77	110.023	1315.37	160.177	1204.99	123.872
Per2	23.5579	1.87035	27.8652	2.7249	21.5909	9.93676	16.699	5.90631	20.5467	4.57271	17.9447	1.62731	31.9615	17.3025	26.625	3.39504
Traf3ip1	73.5099	4.96581	60.5619	10.7298	86.5818	4.77652	51.5377	19.7662	45.6779	18.1672	48.9139	14.0247	80.2798	12.1211	66.0349	8.49737
Asb1	36.0093	3.88058	68.4606	20.241	41.9808	5.47097	70.4401	16.6435	71.8811	31.0621	70.8634	0.233891	45.1206	11.9402	73.0315	6.46416
Twist2	0	0	2.22453	1.3699	0	0	1.19893	0.550351	0	0	1.27644	1.27644	0.917333	0.50846	3.38371	2.15238
Hdac4	1473.09	75.2586	633.233	60.9674	1482.64	57.26	546.494	337.055	1039.47	300.23	541.122	104.581	1472.75	169.062	563.756	111.841
Ndufa10	2538.63	101.215	2035.05	63.9535	2568.29	113.996	2253.1	724.225	2457.71	260.41	2414.72	86.5025	2415.06	256.762	2338.62	144.726
Olfr1416	0	0	0	0	0	0	0	0	0	0	0	0	0	0	0	0
Olfr1415	0	0	0	0	0	0	0	0	0	0	0	0	0	0	0	0
Olfr1414	0	0	0	0	0	0	0	0	0	0	0	0	0	0	0	0
Olfr1413	0	0	0	0	0	0	0	0	0	0	0	0	0	0	0	0
Olfr1412	0	0	0	0	0	0	0	0	0	0	0	0	0	0	0	0
Olfr1411	0	0	0	0	0	0	0	0	0	0	0	0	0	0	0	0
Olfr1410	0	0	0	0	0	0	0	0	0	0	0	0	0	0	0	0
Olfr12	0	0	0	0	0	0	0	0	0	0	0	0	0	0	0	0
Myeov2	711.063	35.3912	716.989	43.3956	760.092	22.2689	743.511	227.57	804.686	78.3178	807.454	93.5002	689.18	108.58	805.672	75.5697
Otos	15.6778	2.78596	9.43426	3.51056	8.71525	1.21881	7.57396	2.07209	23.209	1.91039	5.62398	1.36919	12.2771	3.31842	8.7261	3.03387
Gpc1	76.0701	2.67735	167.689	29.1974	48.8039	4.70169	110.904	44.261	78.1135	21.3173	132.661	32.4252	88.808	28.8057	131.155	34.3572
Ankmy1	2.7474	0.94001	7.26802	2.51271	2.71457	1.61808	1.23805	1.56225	1.04664	1.04664	0.582765	0.582765	0.292682	0.292682	1.94792	1.50982
Dusp28	68.2676	5.6005	55.7309	7.84619	60.773	8.82156	48.1812	15.2902	64.3141	0.469076	59.7082	4.39592	62.2795	8.08209	60.1252	6.69757
Rnpepl1	375.155	26.2106	694.371	77.3934	480.19	86.3606	502.457	158.026	253.575	169.268	506.915	61.8637	340.721	52.0385	405.023	162.893
Capn10	335.405	29.707	305.244	45.8695	368.853	9.39928	310.34	97.0247	308.884	30.2275	288.458	20.4068	348.876	16.1965	331.466	24.9985
Gpr35	0	0	0.680633	0.341311	0	0	0.786249	0.276516	1.04664	1.04664	0	0	0	0	0	0
Aqp12	0	0	0	0	0	0	0	0	0	0	0	0	0	0	0	0
Kif1a	0	0	0	0	0	0	0	0	0.52332	0.52332	0	0	0	0	0	0
Agxt	0	0	0	0	0	0	0	0	0	0	0	0	0	0	0	0
2310007B03Rik	0	0	0	0	0	0	0	0	0	0	0	0	0	0	0	0
E030010N08Rik	0.304172	0.304172	0	0	0	0	0.786249	0.289363	0	0	0	0	0	0	0	0
Sned1	2.90011	1.45523	54.3007	25.5339	2.12175	2.12175	31.7164	14.3834	0	0	57.5143	41.1968	11.8248	8.57667	63.2993	28.0466
Mterfd2	317.212	8.20422	269.363	7.30969	304.84	23.8433	247.44	81.8754	358.264	64.158	261.236	16.16	312.787	19.9546	258.574	33.4489
Pask	289.122	33.3319	294.011	31.0028	291.442	83.7113	288.646	72.9433	241.784	3.14989	238.841	13.8937	345.665	87.4019	282.038	95.0878
Ppp1r7	1026.69	26.9895	880.893	22.3442	1075.23	48.2366	940.451	298.54	1203.27	84.4094	984.707	31.6344	1034.83	68.0089	913.487	53.7242
Ano7	0.304172	0.304172	0.325285	0.325285	0.696744	0.696744	0.828769	0.170022	0.887441	0.887441	0	0	0	0	0.820016	0.820016
Hdlbp	1905.86	78.6173	2101.14	96.2166	1902.8	313.523	2131.95	557.412	2068.17	96.2994	1997.66	102.507	2374.86	391.559	1958.9	356.194
Gm17415	1.19083	0.233664	2.47353	0.236435	0.984897	0.552069	0	0.565816	1.33116	1.33116	0.582765	0.582765	1.67873	0.659912	0.675014	0.675014
2019-09-02	708.175	25.7272	721.329	24.7104	632.576	20.4752	733.577	209.763	744.711	91.5544	772.538	76.7175	707.645	52.349	663.008	74.7044
Farp2	12.4526	2.7286	24.9476	3.64419	11.4432	1.17243	18.3763	5.80747	24.2217	3.28894	32.8183	7.17669	8.76161	2.68716	20.4361	2.72867
Stk25	780.183	65.1247	732.133	58.3332	778.614	81.1876	738.667	220.493	718.63	56.1064	733.074	45.4998	799.057	18.6658	856.463	21.0632
Bok	0.334956	0.334956	8.36821	4.48425	0	0	9.19239	2.50519	0	0	10.9515	8.62049	2.20592	1.16973	13.4787	6.85543
Thap4	430.555	6.89703	481.285	13.1267	452.02	12.1334	449.047	145.225	351.1	123.028	470.654	37.5166	397.545	21.1617	442.946	44.9518
Atg4b	732.376	6.04281	800.767	6.42188	717.297	39.8886	804.406	239.908	731.367	57.7994	803.862	29.4909	718.264	23.9105	873.74	3.7763
Dtymk	2384.81	34.38	1816.6	66.6735	2372.66	96.047	1848.73	635.532	2483.44	28.0203	2035.65	125.245	2260.6	258.611	1775.93	162.046
Ing5	136.4	14.3724	138.485	14.4553	133.729	14.6585	127.933	40.4953	149.199	19.4152	142.753	8.71732	143.521	6.82867	114.398	10.9097
D2hgdh	166.793	8.88597	158.399	19.4104	138.791	17.9649	165.503	40.8646	138.685	16.2179	157.387	0.040377	152.432	14.6055	145.125	5.14769
Gal3st2	0	0	0	0	0	0	0	0	0	0	0	0	0	0	0	0
Gm9994	0	0	0	0	0	0	0	0	0	0	0	0	0	0	0	0
Gm6086	0	0	0.325285	0.325285	0	0	0	0.102864	0	0	0	0	0	0	0	0
Neu4	0	0	0	0	0	0	1.16322	0.578726	1.56996	1.56996	0	0	0	0	0	0
Pdcd1	1196.77	74.0661	2507.35	384.225	1354.44	148.691	2536.98	609.149	861	529.985	2929.5	37.9413	1400.1	99.7466	3281.68	126.281
Fam174a	244.953	13.4831	224.449	7.62836	233.065	9.43268	229.396	72.4796	324.067	117.879	240.21	8.26969	215.057	27.3664	262.826	32.8144
St8sia4	134.289	12.2974	280.264	71.4803	136.695	6.15173	272.365	71.8591	380.616	247.693	248.276	7.0114	157.427	14.0268	252.799	21.1955
Slco4c1	0	0	0	0	0	0	0	0	0	0	0	0	0	0	0	0
Slco6b1	0	0	0	0	0	0	0	0	0	0	0	0	0	0	0	0
Gm6430	33.3555	2.78136	22.3057	1.93466	30.8908	2.50011	24.1028	7.46863	30.5812	3.95795	31.4955	9.35046	34.5822	0.929268	34.2733	7.90267
Slco6c1	0	0	0	0	0	0	0	0	0	0	0	0	0	0	0	0
D1Ertd622e	391.983	20.8208	423.19	37.5589	363.88	36.0805	364.298	117.905	533.881	106.852	421.645	37.0208	414.602	19.2529	389.014	16.9385
Ppip5k2	892.545	67.9984	946.45	147.182	763.232	149.095	974.859	217.606	1039.87	91.6157	738.073	95.866	1084.97	314.799	781.004	258.344
Gin1	340.429	17.0333	272.479	24.0105	325.065	31.0506	247.989	85.5886	387.516	99.6896	278.82	9.06604	305.08	18.5146	273.282	30.4041
Pam	14.3404	2.34036	43.1044	9.7618	19.4212	3.70344	41.3221	11.4829	23.4935	0.467413	40.4588	5.49292	21.9153	1.64275	40.7297	7.45648
Slco6d1	0	0	0	0	0	0	0	0	0	0	0	0	0	0	0	0
Cntnap5b	0	0	0	0	0	0	0	0	0	0	0	0	0	0	0	0
Cdh20	0	0	0	0	0	0	0	0	0	0	0	0	0	0	0	0
Rnf152	0	0	0.325285	0.325285	0	0	0	0.102864	0	0	0	0	0	0	0	0
Pign	188.965	11.5563	256.813	57.5064	176.904	12.3715	253.882	58.4546	368.497	179.055	164.463	8.28176	239.549	64.8995	198.341	49.7074
2310035C23Rik	437.756	27.6375	518.337	45.4894	449.27	32.1573	532.61	136.99	654.151	209.329	408.022	8.07188	494.627	82.476	459.092	70.3297
Tnfrsf11a	3.139	0.993109	18.75	3.04689	1.6974	1.6974	6.54171	4.29261	8.18005	0.193076	13.4863	1.83097	1.2493	0.628346	5.67218	2.93158
Zcchc2	187.738	72.4695	91.0267	18.1294	121.768	23.3303	76.1797	26.0208	156.229	1.81396	98.8643	40.9992	241.965	52.7222	109.935	41.179
Phlpp1	63.6027	3.53125	77.3485	8.44122	60.5529	11.0058	59.3833	17.8405	54.5523	9.29278	69.1715	24.0708	85.4176	16.1409	77.2282	12.5792
Bcl2	1111.24	22.7429	775.315	68.3109	1054.24	192.074	915.162	259.212	748.574	488.554	896.343	23.2599	1009.19	23.2335	1080.56	94.0436
Kdsr	397.728	18.4249	454.061	16.1674	381.502	13.2727	430.232	133.739	340.271	73.1515	456.545	49.7751	376.728	28.1665	395.832	8.50143
Vps4b	1723.71	14.539	1646.41	11.8136	1510.48	111.332	1598.14	486.3	1590.84	114.137	1602.57	46.5874	1634.02	79.3643	1480.44	65.5505
Serpinb5	0.669911	0.669911	0.786979	0.786979	1.84185	0.63643	2.77483	0.667417	0.887441	0.887441	1.59101	0.74005	0.390145	0.390145	1.62829	0.883681
Serpinb12	0	0	0	0	0	0	0	0	0	0	0	0	0	0	0	0
Serpinb13	0	0	0	0	0	0	0	0	0	0	0	0	0	0	0	0
Serpinb3a	0	0	0	0	0	0	0	0	0	0	0	0	0	0	0	0
Serpinb3d	0	0	0	0	0	0	0	0	0	0	0	0	0	0	0	0
Serpinb3b	0	0	0	0	0	0	0	0	0	0	0	0	0	0	0	0
Serpinb3c	0	0	0	0	0	0	0	0	0	0	0	0	0	0	0	0
Serpinb11	0	0	0	0	0	0	0	0	0	0	0	0	0	0	0	0
Serpinb7	0	0	0	0	0	0	0	0	0	0	0	0	0	0	0	0
Serpinb2	0	0	0	0	0.310978	0.310978	0	0.0983398	0	0	0.582765	0.582765	0	0	0	0
Serpinb10	0	0	0	0	0	0	0	0	0	0	0	0	0	0	0	0
Serpinb8	12.221	3.65601	4.54732	3.04919	7.45208	3.76337	5.32916	1.33747	6.12064	4.34576	6.38218	6.38218	8.02119	1.9438	3.26833	0.894506
Cdh7	0	0	0	0	0	0	0	0	0	0	0	0	0	0	0	0
Cdh19	0	0	0	0	0	0	0	0	0	0	0	0	0	0	0	0
Dsel	20.0138	0.889777	22.1169	1.80468	22.6262	4.44539	25.4259	5.81544	21.7305	10.2174	23.4759	7.15854	26.1078	11.6297	24.4285	10.1569
Cntnap5a	0	0	0	0	0	0	0	0	0	0	0	0	0	0	0	0
Gm19965	0	0	0	0	0	0	0	0	0	0	0	0	0	0	0	0
Tsn	2979.42	59.2264	2413.74	69.8796	2981.63	133.597	2420.74	813.403	3015.94	87.4412	2823.21	321.391	2800.05	302.37	2713.84	270.499
Mki67ip	1704.43	76.1391	1268.94	12.4428	1729.45	129.073	1307.93	447.402	1587.86	153.752	1482.52	59.4122	1596.6	128.427	1254.34	77.4424
Clasp1	265.621	19.1331	414.272	79.0929	296.313	96.165	452.128	83.4589	462.152	184.792	305.264	23.2058	439.051	173.007	358.636	128.815
2900060B14Rik	1.19083	0.233664	0.680633	0.341311	1.58403	1.14955	2.77483	0.682028	0.967041	0.0795995	0.582765	0.582765	0.975509	0.516224	1.29079	0.64743
Tfcp2l1	0	0	0	0	0	0	0	0	1.33116	1.33116	0	0	0	0	1.08502	0.589058
Gli2	0	0	0	0	0	0	0	0	0	0	0.425479	0.425479	0	0	0	0
Inhbb	0	0	0	0	0	0	0	0	0	0	0	0	0	0	0.410008	0.410008
Ralb	197.338	26.3196	235.514	32.9959	155.877	7.8585	212.013	59.4764	121.881	16.2755	168.939	17.4205	141.524	8.96868	183.11	16.1861
TMEM185B	354.252	8.39201	289.163	19.9034	347.235	16.9287	308.834	94.8579	324.458	50.2389	346.937	29.5293	316.109	9.60462	267.264	8.58768
Epb4.1l5	70.6098	3.93861	62.502	14.2494	64.01	11.6715	68.393	17.8792	110.63	15.3862	52.5577	3.60549	76.8863	8.59213	68.5776	3.58302
Ptpn4	139.868	14.8906	175.61	28.4507	158.575	34.97	175.903	40.2899	207.495	46.3128	152.317	13.6194	165.031	30.4129	141.575	10.1472
Tmem177	117.796	11.7576	94.209	10.7375	106.973	12.057	91.462	27.7958	110.551	16.3532	94.8858	12.3429	102.557	12.6503	91.207	16.2174
Gm101	0	0	0.975855	0.975855	0	0	0	0.308592	0	0	0	0	0	0	0	0
Sctr	0	0	0	0	0.212175	0.212175	0	0.0670956	0	0	0	0	0	0	0.307887	0.307887
Tmem37	3.69935	2.15019	48.3903	19.8427	4.03133	4.03133	38.2043	11.9503	2.66232	2.66232	41.0315	27.0451	2.18552	1.1035	47.7693	17.9939
Dbi	2534.89	70.8734	2358.81	93.9862	2794.16	167.494	2494.53	805.476	2838.6	444.933	2712.82	310.564	2623.15	407.604	3069.23	309.805
3110009E18Rik	153.875	7.51105	130.876	12.9314	168.003	6.03416	134.142	45.001	161.145	37.6416	141.079	5.77719	151.324	34.3987	145.23	17.8155
Steap3	175.578	23.0294	110.514	11.6453	152.825	42.2508	116.189	32.0554	118.614	58.2681	121.423	13.0286	151.159	34.6068	178.215	26.9151
C1ql2	0	0	0	0	0	0	0	0	0	0	0	0	0	0	0	0
Marco	0	0	0	0	0	0	0	0	0	0	0	0	0	0	0	0
En1	0	0	0	0	0	0	0	0	0	0	0	0	0	0	0	0
Insig2	160.109	3.50365	176.603	13.8356	170.415	6.37524	174.764	49.6477	170.314	19.5981	184.017	18.5114	148.093	13.186	177.893	2.1718
Ccdc93	194.005	10.9968	166.758	18.4625	186.581	5.70854	186.075	53.0424	286.203	93.6215	170.669	6.3298	204.293	15.5937	157.54	19.6144
Htr5b	0	0	0.325285	0.325285	0	0	0	0.102864	0	0	0	0	0.390145	0.390145	0	0
Ddx18	1226.88	77.5648	853.746	16.7947	1224.87	53.331	856.64	313.677	1146.11	14.6183	960.058	69.1047	1144.65	98.2874	915.153	52.0925
Dpp10	0	0	0	0	0	0	0	0	0	0	0	0	0	0	0	0
Actr3	7223.21	113.667	10007.5	288.31	7197.63	238.417	10235	2885.56	7021.75	864.684	10638.3	485.398	7165.65	331.847	10553.8	65.1685
Slc35f5	28.9258	10.2368	58.9174	17.2821	18.2481	1.7772	52.5365	16.9366	13.5267	12.6393	44.1308	10.3305	22.4394	6.46542	90.2688	7.08685
Gpr39	0.669911	0.669911	1.76283	0.896466	0.310978	0.310978	0.828769	0.40325	0	0	0.850958	0.850958	0	0	1.01252	1.01252
Lypd1	0	0	0.39349	0.39349	0	0	1.23805	0.124432	0	0	0	0	0.292682	0.292682	0.307887	0.307887
Nckap5	71.2154	24.7201	12.1106	0.730188	32.7212	12.2104	9.43562	7.25022	29.6937	4.84539	8.06595	1.25829	48.0429	9.60722	2.69696	1.04762
Mgat5	137.157	21.1676	278.842	67.0301	102.67	14.7831	246.437	68.7695	258.909	80.9806	253.872	18.4348	122.577	5.90112	165.706	29.4347
Tmem163	1.52579	0.323272	6.21006	1.84786	1.0837	0.100061	7.1817	1.9646	1.93408	0.159199	10.397	3.58934	1.36565	0.703385	11.6671	3.06215
Acmsd	0.884194	0.527602	1.39133	0.946304	1.28131	0.816529	0.373566	0.135867	0.887441	0.887441	0	0	1.5024	1.04478	0.747515	0.378995
Ccnt2	480.27	10.5326	568.34	65.6207	469.971	19.0117	567.945	152.742	649.702	193.367	506.773	2.09932	520.208	59.6543	500.792	66.7658
Map3k19	29.6229	0.75756	14.7187	2.67434	21.8452	4.41317	15.8787	4.57939	37.1235	9.91087	14.1799	3.69018	40.6614	14.7467	16.0516	3.40991
Rab3gap1	472.348	64.4581	539.275	33.9464	476.948	63.9403	523.706	143.27	548.097	19.182	490.262	0.740198	568.799	83.4267	492.402	81.2459
Zranb3	254.224	24.4753	174.19	11.2735	233.549	29.0228	198.422	56.8024	309.502	61.4483	167.913	8.23538	283.442	47.7202	191.655	32.9406
R3hdm1	662.212	39.2411	678.012	98.0891	707.102	93.869	763.875	184.436	976.101	306.251	558.055	4.42837	821.837	134.161	657.911	163.151
Ubxn4	1947.23	51.9449	1857.44	68.6761	2035.49	92.8617	1987.44	602.612	1972.6	113.771	2123.19	62.1737	1840.71	124.517	2086.75	144.344
Lct	3.53678	2.11041	2.14017	1.06365	2.59175	0.617109	2.78164	0.645763	0	0	2.91382	2.91382	2.38074	1.90461	2.84506	1.76427
Mcm6	18867.7	384.703	13609	146.173	17287.3	547.685	13970.6	4715.9	15039.8	4562.7	14631.5	514.654	18213.6	671.284	13463.6	654.975
Dars	4867.05	184.262	3355.65	27.7454	5020.79	411.723	3697.97	1266.95	4466.2	757.582	3783.65	136.711	4586.88	153.304	3253.65	154.323
Cxcr4	353.641	14.9243	215.285	3.99008	355.546	46.9034	240.648	84.0741	459.949	1.52049	221.553	4.55921	338.913	24.6444	140.28	16.1711
Thsd7b	3.94688	2.6965	1.42947	0.356239	0.735328	0.380548	10.5772	7.05122	4.88093	4.88093	4.72665	1.23006	2.22481	0.68597	7.75494	1.11596
Daf2	0	0	0	0	0.212175	0.212175	0	0.0670956	0.443721	0.443721	0	0	0	0	0	0
Cd55	12.4107	2.0177	5.4065	4.28064	5.95622	1.53921	3.6036	1.01188	12.2193	9.07933	2.55287	2.55287	11.5739	2.87492	4.32525	1.16446
Zp3r	0.304172	0.304172	0	0	0.636525	0.636525	0	0.201287	0	0	0	0	0.78029	0.78029	0	0
C4bp	0.304172	0.304172	0	0	0.735328	0.380548	0	0.19072	5.04013	2.94684	0	0	0.722114	0.364555	1.29079	0.64743
Pfkfb2	27.6181	2.42474	22.7531	3.17405	17.3498	3.00513	17.4693	5.61206	42.687	12.3344	21.0804	3.59742	24.0021	6.25439	24.766	5.84878
Yod1	50.7709	2.08588	48.3072	10.5164	46.927	6.25613	58.3691	13.9571	93.4405	31.6887	48.5893	10.1268	66.5419	10.9583	56.4312	14.6005
AA986860	3.6907	0.687005	3.85678	1.87198	3.89469	1.92987	2.86328	0.730405	2.6166	2.6166	7.39043	6.2249	2.32227	0.185657	9.44242	4.17053
Fcamr	3.05157	0.646545	1.11226	0.684948	2.0686	0.64952	1.95287	0.664591	4.02736	2.25248	0	0	1.7762	0.907516	0.337507	0.337507
Pigr	0	0	0	0	0	0	0	0	0	0	0	0	2.43863	1.35503	0.615773	0.615773
Faim3	2.62673	0.906086	0.975855	0.975855	3.1149	0.700897	1.23805	0.673649	3.50404	1.72916	0.425479	0.425479	5.60117	0.462351	0.820016	0.820016
Il24	0	0	0	0	0.310978	0.310978	0	0.0983398	0	0	0	0	0	0	0	0
Il20	0.551702	0.551702	0	0	0.834131	0.547616	0	0.226166	1.56996	1.56996	0	0	2.04848	1.05508	0	0
Il19	0.275851	0.275851	1.03598	0.616214	1.1825	0.361468	0	0.27971	0	0	0.850958	0.850958	0.331969	0.331969	0.747515	0.378995
Il10	21.2674	2.59598	1.03598	0.616214	21.511	3.97993	0.412683	5.2652	28.3405	11.5943	1.59101	0.74005	32.2776	3.75895	0	0
Mapkapk2	1056.81	64.834	1069.47	35.85	1145.3	142.696	1023.77	309.662	787.337	451.885	1048.45	16.9529	1070.43	90.6994	874.827	181.849
Dyrk3	134.775	14.5229	54.1265	10.5407	143.498	5.99053	70.3993	32.1917	92.6632	58.053	83.6842	13.0547	121.762	9.63505	60.5827	4.27154
Eif2d	970.466	49.0632	881.749	29.0081	986.027	39.372	868.166	279.284	912.102	53.9467	918.939	4.15974	976.853	33.1437	946.459	45.2074
Rassf5	1185.83	35.1578	1369.56	50.4631	1096.64	48.7643	1379.25	398.704	1108.65	113.827	1353.33	36.2831	1199.55	95.9385	1475.17	86.6136
Ikbke	525.887	72.7733	783.109	17.6295	582.824	69.5998	915.072	219.803	387.768	125.086	787.852	46.6673	550.245	92.1668	910.294	83.8356
Srgap2	238.733	18.1598	316.705	63.78	223.169	46.8102	277.876	69.5241	327.183	91.6891	226.03	4.57951	290.044	76.9103	279.322	69.9486
Fam72a	117.335	13.5784	93.6343	6.71546	128.61	10.3023	89.9869	33.2156	141.269	28.2321	84.5533	2.86137	125.936	4.88203	94.3614	22.4057
Avpr1b	0	0	0	0	0	0	0	0	0	0	0	0	0	0	0	0
Ctse	723.977	95.1195	710.555	80.0199	787.949	135.649	964.538	243.176	1003.55	38.9026	1106.65	516.934	624.472	78.9795	720.867	92.9651
5430435G22Rik	0.551702	0.551702	4.51726	3.16827	0.90892	0.618578	3.6002	0.971652	0.52332	0.52332	3.29292	0.961865	0.390145	0.390145	3.67986	0.945859
Slc26a9	0	0	0	0	0	0	0	0	0	0	0	0	0	0	0	0
Pm20d1	0	0	0	0	0	0	0	0	0	0	0	0	0	0	0	0
Slc41a1	26.8213	1.49043	33.0851	1.0515	19.7538	4.08955	41.4588	8.92043	29.6599	1.40058	32.6429	1.15745	35.8063	7.95515	39.7623	13.3366
Rab7l1	154.522	8.99293	184.055	8.65339	170.448	14.8525	165.635	53.3888	142.861	8.89124	179.975	12.3368	163.593	20.8252	238.501	36.1818
Nucks1	1350.86	11.7872	1257.58	52.7945	1530.8	189.566	1195.1	381.501	1620.57	312.273	1274.3	40.4141	1468.56	53.0867	1341.63	129.401
Slc45a3	218.273	17.5501	262.012	14.4634	175.379	35.6401	198.91	61.3204	136.465	59.2572	236.066	6.45686	177.41	43.3918	182.493	33.144
Elk4	977.998	42.7026	1021.72	58.3588	903.149	27.8632	1006.13	306.578	1578.24	564.044	950.697	78.4653	947.264	41.5335	924.58	81.2843
Mfsd4	9.95148	1.82466	10.4379	2.03082	9.94615	6.03706	6.81835	1.96191	12.9356	0.375967	6.58585	1.92373	15.3961	7.26163	9.86884	4.50547
Cdk18	1.495	0.249928	22.5324	13.0224	2.60632	1.67375	9.47751	4.9554	0.443721	0.443721	12.3207	2.9965	4.64455	0.371314	14.1731	2.2004
Lemd1	0	0	0	0	0	0	0	0	0	0	0	0	0	0	0	0
Gm10188	0	0	0	0	0	0	0	0	0	0	0	0	0	0	0	0
Klhdc8a	0	0	13.8613	7.54801	0.212175	0.212175	11.3256	3.34885	0	0	3.29292	0.961865	1.7558	1.01363	5.77125	3.91257
Nuak2	2.10334	0.795812	4.2063	1.68404	4.23481	1.84589	7.2038	1.1966	2.09328	2.09328	2.55287	2.55287	3.33858	2.31587	3.20756	2.71707
Tmcc2	0.304172	0.304172	4.51726	3.16827	0.310978	0.310978	0	1.18442	1.04664	1.04664	0	0	0	0	1.64003	1.64003
Dstyk	15.7012	2.19704	18.676	1.89055	17.2368	5.11871	20.3247	4.23558	28.8181	5.79206	10.0361	1.87735	23.0452	5.44183	12.5612	2.57954
Rbbp5	584.202	27.8455	554.029	23.9792	524.874	21.6189	562.626	163.803	607.056	63.8496	573.197	11.4115	594.933	34.6438	534.011	42.1103
Tmem81	16.5854	2.10015	24.2552	6.0805	20.6183	4.38031	22.2112	5.05695	22.2081	4.41518	25.4279	0.95179	25.1165	7.89005	21.4736	4.18645
Cntn2	0	0	0	0	0	0	0.373566	0.289363	0	0	0	0	0	0	0	0
Nfasc	0	0	0	0	0	0	0	0	0	0	0	0	0	0	0	0
Lrrn2	0	0	0	0	0	0	0	0	0	0	0	0	0	0	0	0
Mdm4	294.927	15.4296	440.148	109.538	300.427	4.14746	443.009	106.694	876.426	560.341	354.039	19.5318	382.121	27.66	398.02	50.5112
Pik3c2b	36.5806	5.48495	55.5807	8.27349	43.2515	8.33014	62.0664	12.1345	53.5175	3.27875	40.237	0.608991	71.0935	13.6441	40.5853	11.3147
Ppp1r15b	421.885	7.23797	534.39	64.9362	375.045	56.9531	528.84	128.625	480.374	74.2772	421.496	69.5064	560.498	176.482	465.029	154.112
Gm26616	75.7708	7.56571	82.0105	15.5774	69.091	4.13807	81.6341	23.0948	100.687	25.3293	68.8469	0.0806802	87.2834	22.415	86.1086	23.2627
Plekha6	0	0	0	0	0.636525	0.636525	0.373566	0.276931	0	0	0	0	0.331969	0.331969	0.337507	0.337507
Golt1a	0	0	0	0	0	0	0	0	0	0	0	0	0	0	0	0
Kiss1	0	0	0	0	0	0	0	0	0	0	0	0	0	0	0	0
GOLT1A	0	0	0	0	0	0	0	0	0	0	0	0	0	0	0	0
Ren1	0	0	0	0	0	0	0	0	0	0	0	0	0	0	0	0
Etnk2	1.16005	0.582093	3.9712	0.538288	0.772722	0.391924	2.4829	0.929684	0.52332	0.52332	1.8592	0.693672	1.46341	1.46341	1.36329	0.250028
Sox13	766.235	101.683	1592.87	51.2319	744.353	210.313	981.112	348.584	435.145	333.089	1154.4	239.464	598.914	126.571	370.148	126.787
Snrpe	2947.61	126.334	2874.5	132.998	3291.21	194.159	2852.05	905.905	3481.48	429.475	3264.52	271.698	3004.96	421.134	2956.21	312.518
Zc3h11a	1583.18	28.8199	1639.07	40.1803	1570.07	81.1014	1685.81	506.834	1511.25	39.8717	1731.49	16.8069	1699.23	80.5655	1553.91	49.9809
Zbed6	30.3334	9.47087	42.4022	20.5267	26.2544	8.90779	37.519	7.06817	120.077	110.657	22.9396	4.29109	29.1756	7.57573	19.7524	5.04328
Lax1	626.843	25.8156	526.239	37.4558	585.042	25.6699	544.78	165.045	532.201	76.9436	563.947	4.4929	667.32	47.8548	649.325	16.9711
Gm17678	0	0	0	0	0.212175	0.212175	0	0.0670956	0	0	0	0	0.390145	0.390145	0.337507	0.337507
Atp2b4	15.5238	0.734601	14.5221	3.94019	12.7816	4.09359	19.0254	3.04673	26.9975	1.26175	9.23148	2.42381	12.8244	4.17007	5.58489	0.31467
Optc	0	0	0	0	0.212175	0.212175	0	0.0670956	0	0	0	0	0	0	0.615773	0.615773
Prelp	4.1168	2.37081	78.2649	42.4163	7.21395	7.21395	64.7525	23.4526	2.66232	2.66232	48.9583	36.1375	15.0645	9.15072	76.9534	20.6245
Fmod	0	0	0	0	0	0	0	0	0	0	1.70192	1.70192	0	0	0.307887	0.307887
Btg2	870.469	45.8131	906.358	102.099	837.474	86.5414	730.84	239.468	1584.58	1012.07	646.992	17.6061	914.89	109.233	867.253	57.4547
Chit1	40.1223	4.84765	0.39349	0.39349	34.4772	16.148	0	8.76119	19.6135	10.7391	0.850958	0.850958	34.7786	3.08353	1.56753	1.10078
Chi3l1	0	0	0	0	0	0	0	0	0	0	0	0	0.995906	0.995906	0	0
Mybph	0	0	0	0	0	0	0	0	0	0	0	0	0	0	0	0
Adora1	0	0	0	0	0	0	0	0	0	0	0	0	0	0	0	0
Myog	0	0	0	0	0	0	0	0	0	0	0	0	0	0	0	0
Ppfia4	0	0	0.355348	0.355348	1.53088	0.451841	0	0.335334	0.967041	0.0795995	0.582765	0.582765	0.331969	0.331969	0.307887	0.307887
Tmem183a	710.672	43.8591	801.838	14.5787	723.034	28.1581	747.63	235.112	715.486	22.3949	753.477	19.1932	719.103	15.1838	717.932	23.2831
4933406M09Rik	0	0	0	0	0	0	0	0	0	0	0	0	0	0	0	0
Cyb5r1	404.624	15.9094	423.326	18.0709	354.599	23.3126	426.938	120.147	353.481	41.102	442.246	12.1656	390.968	18.2187	452.769	22.0283
Adipor1	1820.76	66.2174	2012.4	58.691	1806.39	21.9124	2054.79	614.309	1716.34	57.7138	2125.34	141.61	1696.91	55.6697	2081.05	101.689
Klhl12	321.979	5.44802	302.11	10.1461	329.811	27.1187	305.292	96.2441	271.715	45.4172	302.241	29.9347	346.044	44.1668	298.533	17.5928
Rabif	280.481	9.91602	290.021	22.9727	290.659	39.6981	305.679	87.0313	279.976	5.75673	297.809	11.0888	274.385	9.04754	296.693	11.3079
4931440L10Rik	0.551702	0.551702	0	0	0.348372	0.348372	0	0.110165	0	0	0	0	0.292682	0.292682	0.307887	0.307887
Kdm5b	1183.83	110.902	1698.99	50.9334	1138.82	265.418	1632.36	409.769	1298.19	226.432	1393.5	54.0898	1349.28	310.052	1420.9	343.175
Syt2	0.610807	0.309663	1.42947	0.356239	1.39349	1.39349	3.61722	0.630175	0.967041	0.0795995	1.43372	0.268193	2.2437	1.26828	3.15295	1.52692
Ppp1r12b	157.948	27.7733	189.642	42.1524	116.525	12.9985	180.383	47.9716	240.171	81.0822	192.351	18.6868	178.835	24.6188	115.684	14.3275
Ube2t	727.155	29.2873	531.453	34.4788	767.788	68.0027	555.883	189.329	841.835	152.099	614.22	6.97925	773.769	92.7004	612.641	51.3668
Lgr6	2.83482	1.09585	8.73563	2.08574	9.26985	8.95348	3.32869	2.55012	0.52332	0.52332	2.55287	2.55287	1.05408	0.577922	4.97064	1.42369
Ptpn7	2724.61	217.951	2468.87	21.8674	2334.16	175.729	2319.52	695.369	1941.24	642.914	2272.9	166.792	2629.4	187.111	2112.17	129.041
Arl8a	178.688	15.4455	380.718	35.2515	197.442	4.81849	346.104	95.2203	154.806	13.703	324.755	26.069	164.973	11.6469	273.937	45.3709
Gpr37l1	0	0	0	0	0	0	0	0	0	0	0	0	0	0	0	0
Gm4204	173.202	17.7037	134.353	5.2317	178.951	14.8948	133.316	45.6466	160.063	4.11361	156.286	7.09808	168.273	17.5593	135.481	15.3421
Elf3	0	0	0	0	0	0	0	0	0	0	0	0	0	0	0	0
Rnpep	2135.28	103.167	2290.98	158.667	1989.84	58.432	2195.13	644.05	1525.76	467.043	2428.56	124.311	1931.89	57.2307	2427.75	60.021
Timm17a	1035.88	59.8477	936.914	29.5261	1140.1	84.7504	943.898	306.211	1169.97	68.9012	1045.59	59.3308	987.387	121.778	961.479	91.0623
Lmod1	0.639127	0.320674	1.50575	1.05609	0.212175	0.212175	0	0.375187	0	0	3.29292	0.961865	0	0	1.7008	0.240912
Shisa4	2.0467	0.674662	26.8146	15.56	2.8185	1.87322	17.3927	6.51583	1.56996	1.56996	22.0604	16.2327	5.34626	1.67723	18.9778	5.91955
Ipo9	1390.15	34.4131	1681.69	173.452	1367.79	160.804	1693.39	435.192	1441.52	56.2232	1426.62	165.52	1748.16	328.789	1551.54	436.418
Nav1	38.3774	5.96545	25.791	5.48127	38.0287	9.49831	20.3315	7.83683	21.263	13.2761	23.2078	5.72481	62.5268	14.5489	21.5329	4.89995
Gm4793	0	0	0.355348	0.355348	0.621956	0.621956	0	0.14779	0	0	0	0	0	0	0.307887	0.307887
Csrp1	1587.43	63.0989	1255.45	51.1005	1658.69	189.714	1288.94	415.207	1881.78	79.4652	1279.84	195.72	1676.01	42.0663	1307.86	62.3371
Phlda3	42.0164	3.98904	144.456	20.8512	28.9911	6.62636	113.964	38.4846	31.6735	0.274338	144.316	20.7699	54.7188	8.98217	142.644	6.77446
Tnni1	20.095	4.02573	169.955	53.5367	45.5052	3.64801	327.569	100.622	67.3508	24.7536	643.681	238.625	51.6976	6.58617	769.554	65.3013
Lad1	9.96869	2.59322	47.5203	5.75265	23.4493	1.33982	75.4326	19.4439	24.005	11.5808	126.843	16.1178	28.9394	6.03924	122.757	7.39604
Tnnt2	0.551702	0.551702	0	0	0.621956	0.621956	0	0.19668	0	0	0	0	0.78029	0.78029	0	0
Pkp1	0	0	0	0	0	0	0	0	0	0	0	0	0	0	0	0
Igfn1	0	0	0	0	0	0	0	0	0	0	0	0	0	0	0	0
Tmem9	162.709	7.44298	220.994	23.5132	187.035	30.7325	236.907	59.2439	175.786	11.4638	255.638	26.0289	158.152	8.77812	284.706	9.80306
Ascl5	0	0	0	0	0	0	0	0	0	0	0	0	0	0	0	0
Cacna1s	0	0	0	0	0	0	0	0	0	0	0	0	0	0	0	0
Kif21b	468.113	63.6428	601.188	75.6609	414.769	137.344	748.225	145.693	459.185	35.8757	643.433	38.4018	563.405	72.4429	640.949	107.559
Mroh3	2.77572	0.650206	5.13594	1.90436	5.03155	0.733564	6.79452	1.43738	0.967041	0.0795995	8.01957	2.19192	0.956619	0.576327	1.80292	0.457211
5730559C18Rik	220.449	27.0322	659.19	71.0864	319.58	66.4891	578.73	156.889	135.999	41.93	421.682	55.7056	221.8	35.5754	325.757	37.6041
Gpr25	48.2858	0.971454	108.824	36.3302	70.3589	14.1526	95.3655	21.4462	41.0933	9.14542	53.3159	11.3569	53.1403	4.16275	58.7712	8.31783
Camsap2	140.471	6.4771	342.521	59.8015	171.373	48.5563	402.675	88.0045	210.966	50.8296	310.981	14.9362	211.992	42.899	237.258	69.6273
Ddx59	333.163	16.8456	273.494	23.6556	343.394	17.972	306.5	93.5024	300.545	28.1003	297.2	29.1482	309.6	8.1196	285.373	27.8586
Kif14	349.835	32.0289	488.328	97.997	336.753	20.5713	530.436	138.263	915.503	470.68	497.125	35.575	363.357	26.1488	358.538	4.00532
Zfp281	903.333	22.9202	929.512	18.3025	860.165	45.6515	901.645	277.635	930.295	35.7541	892.788	59.4342	916.49	69.1939	893.779	41.0182
Nr5a2	0	0	0	0	0	0	0	0	0	0	0	0	0	0	0	0
A130050O07Rik	6.06371	3.01623	6.52102	1.53184	2.65197	0.764353	6.0542	1.34443	13.2659	8.03269	3.6075	1.05462	4.81937	2.24826	5.54201	0.777713
Ptprc	7333.26	28.7094	9313.06	742.705	7643.41	308.517	10850.7	2851.32	9890.43	2534.64	8810.28	339.216	9175	1277.58	11355.1	1902.74
Atp6v1g3	0	0	0	0	0.970328	0.539926	0	0.254441	0	0	0	0	0	0	0.337507	0.337507
Nek7	476.336	18.2556	605.298	71.1976	449.47	38.2494	567.931	164.092	496.298	3.33091	587.604	105.075	484.435	38.7133	513.482	45.6948
Lhx9	0	0	0	0	0	0	0	0	0	0	0	0	0	0	0	0
2310009B15Rik	185.327	14.3562	179.33	13.9853	194.579	24.3791	164.858	51.6886	214.332	33.2637	178.764	7.72108	178.938	32.9585	170.021	14.8748
Dennd1b	232.142	7.65225	456.728	81.9837	210.505	32.8895	458.505	114.745	256.345	22.0609	368.672	10.8549	267.018	47.1844	382.983	37.987
Crb1	0	0	0	0	0	0	0	0	0	0	0.582765	0.582765	0	0	0	0
Zbtb41	125.824	4.21865	160.495	37.2	105.081	5.98736	183.292	42.3251	240.661	86.8048	140.912	17.366	152.249	27.3242	147.938	18.7024
Aspm	822.561	20.1759	974.507	162.169	707.201	64.5711	1005.02	246.899	1759.14	1003.46	756.011	12.4036	934.117	136.556	780.516	54.0921
F13b	0	0	0	0	0	0	0	0	0	0	0	0	0	0	0	0
Cfhr1	0	0	0	0	0	0	0	0	0	0	0	0	0	0	0	0
Cfhr3	0	0	0	0	0	0	0	0	0	0	0	0	0	0	0	0
Gm4788	0	0	0	0	0	0	0	0	0	0	0	0	0	0	0	0
Cfhr2	0	0	0	0	0	0	0	0	0	0	0	0	0	0	0	0
Cfh	0	0	0	0	0	0	0	0	0	0	0	0	0	0	0	0
Kcnt2	0	0	0	0	0	0	0	0	0	0	0	0	0	0	0	0
Gm4845	0	0	0	0	0	0	0	0	0	0	0	0	0	0	0	0
Cdc73	475.029	23.7624	454.652	34.7021	518.357	12.3679	449.974	139.956	481.314	30.4935	392.148	18.0134	466.469	26.0142	362.225	58.1508
B3galt2	5.76326	0.76862	3.0559	1.42632	2.13001	0.547328	2.0311	0.559229	8.95401	7.90737	3.29292	0.961865	3.99979	2.90893	1.7733	0.4195
Glrx2	483.188	21.5044	462.221	15.2644	532.084	14.821	528.379	159.606	571.128	80.2538	516.033	13.1171	507.117	73.5294	562.24	34.9661
Trove2	64.1359	10.2346	49.7511	3.56562	38.3893	4.61265	44.5079	13.8973	74.247	19.8217	54.9533	7.16661	56.1031	9.05289	36.0746	4.48267
Uchl5	3128.16	136.014	2233.25	47.2536	3158.39	210.12	2242.38	793.155	3125.21	125.657	2497.94	96.5325	2945.01	264.533	2273.79	136.581
Rgs2	640.717	21.6158	644.193	43.8498	693.077	24.6571	773.286	240.299	625.63	56.7798	752.989	40.7368	546.986	41.8623	737.703	11.6339
Rgs13	3.8508	1.64989	5.71788	1.42496	2.88816	0.889784	5.14379	1.49453	0	0	10.7761	0.286344	1.17044	1.17044	0.92366	0.92366
Rgs1	57.5451	5.05062	183.372	27.1656	42.7139	4.70019	124.881	44.248	57.7498	4.37111	156.268	2.2443	41.14	1.9053	134.879	17.0122
Rgs21	0	0	0	0	0	0	0	0	0	0	0	0	0	0	0	0
Rgs18	99.7609	13.43	227.8	9.42954	65.6472	13.5148	189.793	59.5922	108.615	24.3082	236.963	3.85761	64.9514	6.32235	224.385	7.10346
Gm5263	10.6029	2.84339	7.71539	2.4123	12.9233	2.46621	5.3898	2.80333	10.922	1.50221	6.27128	3.94022	11.0074	2.0824	10.0123	0.57551
Brinp3	1.40758	0.987115	8.51895	3.73513	0	0	7.33246	3.59265	0	0	7.64047	1.68376	0.682827	0.351692	12.7343	5.73574
Gm9931	0	0	0	0	0	0	0	0	0	0	0	0	0	0	0	0
Pla2g4a	236.334	31.4475	85.918	18.0497	176.925	15.4146	76.648	38.186	197.729	85.911	63.5738	18.1182	155.989	11.1553	42.6766	2.30041
Ptgs2	0.275851	0.275851	0.355348	0.355348	0	0	4.09792	0.264214	0	0	0.425479	0.425479	0.390145	0.390145	0	0
Pdc	0	0	0	0	0	0	0	0	0	0	0	0	0	0	0	0
BC003331	235.582	11.3129	219.87	14.4949	238.207	13.603	251.393	74.1368	218.119	6.90833	258.054	14.6799	208.95	16.903	225.803	12.662
Tpr	4773.53	21.8339	4792.19	21.7877	4784.79	98.4488	4819.73	1542.97	5142.96	589.025	5149.86	4.1141	4820.15	93.4757	5113.57	199.069
Prg4	6.30878	2.39977	5.72596	0.446708	4.89535	0.599663	9.28083	1.70472	11.1269	4.84705	8.5378	4.28302	5.52201	3.21855	9.41285	1.97452
Hmcn1	0	0	0	0	0	0	0	0	0	0	0	0	0	0	0	0
Ivns1abp	6297.22	200.066	6237.37	474.997	5656.24	319.317	5806.19	1724.2	6001.08	658.688	6091.31	380.221	6490.33	789.219	5000.43	680.524
Swt1	408.87	15.0485	409.631	29.1852	377.01	20.7123	398.774	113.436	479.965	108.408	409.946	1.48603	384.159	21.034	438.948	18.0684
Trmt1l	1037.3	28.0065	993.757	47.3265	977.295	37.684	976.356	290.516	921.884	102.776	964.764	23.6047	970.362	44.1738	981.791	30.957
Rnf2	926.448	42.0362	2064.27	164.444	880.471	83.7872	1921.26	526.758	1026.29	87.4512	2096.02	130.937	911.108	62.6694	1720.8	82.1266
Fam129a	158.052	22.8192	1392.12	124.438	119.911	22.9816	970.896	344.404	93.2678	18.7227	1155.94	157.085	122.157	32.865	935.686	143.223
Edem3	136.469	3.92415	257.595	63.7411	100.11	20.3597	233.218	54.849	240.309	96.919	218.648	29.832	179.833	82.2735	168.652	61.9506
1700025G04Rik	194.857	10.1763	222.469	3.01343	191.669	10.6284	256.256	69.5202	188.857	13.1441	253.124	11.4516	215.397	4.87658	324.958	6.11293
Tsen15	195.306	21.1565	256.603	10.3539	191.65	11.096	210.846	68.0981	184.422	23.2393	256.777	15.9564	184.043	17.6251	241.643	17.2626
Colgalt2	2.80404	0.683342	48.5132	12.4892	0	0	10.4151	11.5489	2.66232	2.66232	29.0354	0.102832	0	0	8.61072	4.65409
Rgl1	16.9412	4.48508	27.9327	13.846	13.8385	1.04809	29.6797	6.25593	8.30537	4.11881	29.3681	7.22307	18.1701	3.85346	32.0036	11.6861
Apobec4	0	0	0	0	0	0	0	0	0	0	0	0	0	0	0	0
Arpc5	2488.15	76.1452	3324.17	116.141	2547.34	195.034	3380.73	982.222	2973.99	474.61	3532.63	2.24541	2376.83	160.411	3776.12	243.477
Ncf2	138.543	24.8913	105.799	14.5405	137.042	37.1109	99.9759	29.1487	63.3573	28.7471	67.2559	0.82073	56.2039	5.03119	52.3967	9.44474
Smg7	437.492	17.1682	741.27	224.45	449.086	87.63	745.47	151.261	744.179	253.305	512.978	53.7597	616.595	190.683	606.565	217.603
Nmnat2	1.13172	0.725015	6.40843	3.88539	2.24338	0.82274	6.13243	1.23212	1.93408	0.159199	12.7462	3.42198	1.36565	0.703385	13.6492	1.36277
Lamc2	4.53918	2.29705	9.47823	2.05908	2.70512	1.23941	12.3397	1.93932	2.3778	0.284522	9.49967	0.990092	1.46312	1.055	6.30741	3.17555
Lamc1	83.2152	11.9852	329.684	90.3067	100.113	37.9455	329.919	66.2839	121.928	29.824	195.311	12.3228	110.958	33.7478	153.819	33.602
E330020D12Rik	1.21915	0.307234	0	0	0.42435	0.42435	2.40127	0.538073	4.23228	1.09236	3.6075	1.05462	2.0107	0.990065	2.69696	1.04762
Shcbp1l	9.58328	1.04918	11.0723	3.54937	18.848	3.40597	18.8683	6.08822	18.9089	9.48918	13.7545	3.2647	18.1293	2.76769	15.785	2.89599
Dhx9	1283.4	153.151	1856.37	311.32	1145.45	18.98	1698.44	475.172	2824.97	1573.19	1806.63	28.0337	1438.46	106.422	1136.76	109.196
Npl	28.9049	3.70562	115.509	12.5674	21.4047	3.29769	42.4167	26.9395	53.1313	19.6388	106.632	22.7137	25.4122	5.80226	68.4168	14.6279
Rgs8	4.26826	0.637207	2.14824	0.11841	1.96979	1.10414	0	0.579066	1.56996	1.56996	1.00824	0.157286	2.92653	1.54867	0	0
Rgs16	6.4972	1.88039	0.718775	0.364209	5.82828	0.379982	0.789653	1.34989	21.8558	14.5293	1.8592	0.693672	8.29348	2.88863	1.0554	0.0910013
Rnasel	405.755	26.9757	461.068	22.9512	353.223	4.06055	411.828	125.862	354.381	28.6897	434.912	19.6445	331.14	22.4291	454.311	25.2664
Rgsl1	1.21669	1.21669	0.355348	0.355348	0.523153	0.275216	0.416086	0.1105	0.887441	0.887441	0	0	0	0	1.1279	0.717459
5830403L16Rik	0	0	2.51167	0.744218	0	0	0.373566	0.597733	3.99349	3.99349	0.425479	0.425479	0.722114	0.364555	0.307887	0.307887
Gm5531	0	0	0	0	0	0	0	0	0	0	0	0	0	0	0	0
Teddm1	0	0	0	0	0	0	0	0	1.33116	1.33116	0	0	0	0	0	0
Glul	112.8	4.86308	218.7	16.1866	112.637	5.42818	203.245	62.2185	223.927	115.076	217.17	20.5984	107.95	14.829	215.829	10.889
A930039A15Rik	1.28072	0.899254	2.24651	1.12762	1.39468	0.24461	2.44719	0.413701	1.33116	1.33116	1.00824	0.157286	0.292682	0.292682	1.39291	0.328207
Zfp648	0	0	0	0	0	0	0	0	0	0	0	0	0	0	0	0
Cacna1e	0	0	8.13936	0.972585	0.696744	0.696744	11.8301	1.99302	7.54325	7.54325	9.61058	1.45187	0	0	5.6293	2.2733
Ier5	388.399	16.3375	759.657	90.7408	412.257	16.238	634.778	201.136	314.197	36.4277	696.124	115.69	410.577	25.9895	767.617	117.412
Mr1	137.446	8.64709	170.643	23.8266	149.45	8.78024	181.919	48.4285	332.855	238.657	120.257	14.1941	116.448	2.95129	139.332	8.13174
Stx6	742.086	15.4845	922.272	55.4698	758.416	32.0813	882.878	254.879	846.579	141.143	826.098	4.92401	758.583	21.0514	755.335	26.8364
BC034090	20.5728	4.08889	9.08474	1.73629	19.6511	0.705889	7.25994	4.40675	14.8697	0.216768	4.99484	2.66378	26.2065	8.01127	1.80292	0.457211
Xpr1	116.121	11.1874	159.566	31.6605	114.187	9.15686	130.425	36.6711	263.35	167.059	125.835	16.2751	110.059	15.2524	130.675	16.8424
Acbd6	939.165	42.8074	751.903	22.7917	953.373	60.1125	746.263	257.318	961.47	28.9139	835.876	26.6154	933.048	94.3875	818.723	105.791
Lhx4	0	0	0	0	0	0	0	0	0	0	0	0	0	0	0	0
Qsox1	70.9088	17.0522	138.204	68.206	55.5383	7.25407	93.8535	27.3367	42.9698	26.1084	104.172	13.2605	64.0436	11.8626	211.47	19.3761
Cep350	295.655	24.9745	537.572	149.705	208.511	50.0041	534.871	131.339	793.908	530.154	511.788	39.5069	303.313	16.0866	310.974	3.49807
Tor1aip1	725.558	50.2377	1060.22	71.3769	800.181	28.7632	1077.69	311.535	1148.58	352.085	1023.14	57.3042	767.626	81.7099	1157.84	67.5753
Tor1aip2	530.716	8.17705	599.31	28.2218	511.106	24.5447	588.674	168.032	553.423	26.9632	544.512	28.1826	560.623	9.5476	548.667	20.8582
Fam163a	0	0	0	0	0	0	0	0	0	0	0	0	0	0	0	0
Tdrd5	133.944	28.2664	158.03	47.7736	83.3102	3.71513	66.2152	32.7895	333.299	239.101	58.6717	8.55396	128.801	14.1849	39.6703	8.5572
Nphs2	0	0	0	0	0	0	0	0	6.65581	6.65581	0	0	0	0	0	0
Axdnd1	23.0334	4.17565	19.3804	2.239	26.5749	4.83555	14.4926	5.84909	92.2702	69.2441	11.9416	0.879185	28.0823	2.43746	5.95202	0.719689
Gm2000	227.685	7.99653	187.61	15.7258	224.825	8.44023	187.954	63.3619	230.145	10.3511	236.336	45.7218	199.521	22.2641	223.217	40.4921
Soat1	439.087	45.4345	600.429	31.9556	328.438	12.9535	463.984	146.226	694.284	363.546	479.561	15.7889	412.661	41.1826	474.64	18.6137
Abl2	36.7384	8.52639	58.0877	11.4742	26.2823	10.4327	51.3592	12.4355	94.7039	45.5118	56.5907	2.97635	41.6051	8.69855	30.4188	8.34692
Tor3a	53.389	7.36405	64.4272	7.94642	60.014	1.3479	64.5786	20.8536	56.8623	3.48367	57.8208	7.703	64.9307	3.95983	104.51	15.5033
Fam20b	172.759	10.8918	290.48	44.0243	184.124	23.9453	241.889	66.7462	184.205	8.36959	202.48	13.6638	234.759	31.8973	190.778	11.3383
Ralgps2	1670.33	83.7111	1177.83	32.6989	1654.21	138.231	1221.42	418.084	2045.54	581.288	1103.07	16.7936	1514.51	49.7976	861.802	37.9663
Angptl1	16.3305	3.15422	16.0216	1.61508	12.4439	1.10155	13.275	3.89009	29.1941	18.7277	9.81424	3.00658	9.21052	1.82522	8.98648	0.191529
Tex35	0	0	0	0	0	0	0	0	0	0	0	0	0	0	0	0
Rasal2	19.7429	2.61223	11.4138	1.24768	12.0809	0.820442	15.5878	3.91862	9.94308	9.94308	12.7462	3.42198	16.3357	3.05727	12.3998	1.81645
2810025M15Rik	57.8173	5.21696	14.9314	0.546902	34.6713	5.58011	18.7267	7.59313	42.2314	0.365783	14.9664	1.35104	38.4906	9.16042	16.5208	1.53049
BC026585	0	0	0	0	0	0	0	0	0	0	0	0	0.292682	0.292682	0	0
Sec16b	0	0	3.33679	2.05484	0.212175	0.212175	2.84966	0.768063	0	0	2.12739	2.12739	0	0	5.64261	2.93106
Brinp2	0	0	0.39349	0.39349	0	0	0	0.124432	0	0	0	0	0	0	0	0
Astn1	0	0	0	0	0	0	0	0	0	0	0	0	0	0	0	0
Pappa2	0	0	0	0	0.212175	0.212175	1.23805	0.0670956	0	0	0	0	0.585364	0.585364	2.72505	1.80956
1600012P17Rik	0	0	0	0	0	0	0	0	0	0	0	0	0	0	0	0
Gm4953	8.75819	0.772676	3.93306	0.720701	10.3607	0.884672	7.95434	2.5956	12.6969	3.27709	7.16861	1.34097	7.57258	0.913077	6.69954	1.06118
Rfwd2	554.727	88.0848	609.263	29.0244	594.617	17.3523	466.381	193.939	434.03	319.551	510.867	131.34	424.509	169.492	413.231	192.789
Gm10530	0	0	0	0	0	0	0	0	0	0	0	0	0	0	0	0
Tnr	0	0	0	0	0.636525	0.636525	0	0.201287	1.33116	1.33116	0	0	0	0	0	0
4930523C07Rik	254.101	24.4285	377.885	29.8484	248.701	19.0126	323.549	100.13	325.522	82.7012	347.648	18.3277	237.578	27.4773	359.075	35.2939
4930562F07Rik	34.4318	1.90846	67.728	3.60507	32.2394	1.81668	41.1815	15.9397	44.052	7.41959	54.306	1.8572	40.0104	5.29691	50.0691	5.52838
Tnn	0.304172	0.304172	1.42947	0.356239	0	0	0.416086	0.357368	0	0	0	0	0.331969	0.331969	0.747515	0.378995
Mrps14	1818.53	76.0096	1554.75	42.9726	2019.56	115.626	1543.67	538.219	2261.72	341.14	1806.52	220.335	1813.91	342.631	1713.66	199.209
Cacybp	3673.66	229.31	2629.12	35.1338	3834.69	353.395	2700.21	951.619	3805.57	170.614	3021.14	54.6963	3557.59	326.922	2834.32	186.945
Rabgap1l	604.851	24.0008	465.828	10.8538	583.291	20.2796	510.85	160.489	733.537	131.718	488.784	49.6901	630.927	17.3332	520.621	5.43604
Rc3h1	369.979	38.5819	524.901	45.1047	291.344	44.124	468.368	121.423	496.828	166.09	378.866	11.724	403.815	49.726	386.168	23.2482
Serpinc1	31.7311	9.44677	3.07163	2.09791	48.2547	11.345	4.52762	11.5615	20.0572	10.2954	0	0	30.6352	9.29959	1.99542	1.5566
Zbtb37	45.0791	8.41536	71.7184	12.8415	39.891	6.54818	60.6309	17.1836	120.895	83.2162	59.3654	10.4132	50.624	0.773808	38.7512	5.24063
Dars2	786.627	27.0097	564.561	22.8225	721.766	42.141	589.647	189.773	654.011	162.368	584.112	1.34719	666.248	26.9104	590.183	34.4954
Cenpl	629.636	38.9802	527.557	30.1992	654.793	44.846	529.29	174.386	960.197	318.606	499.3	19.3601	657.889	58.015	575.389	36.2117
Klhl20	133.344	14.0477	180.936	18.5219	126.471	17.9197	200.481	45.4643	202.364	32.8081	157.266	19.7334	184.111	44.2055	174.155	40.701
Ankrd45	2.01838	1.06003	0.710696	0.710696	0.523153	0.275216	0.373566	0.178849	1.04664	1.04664	0	0	1.63945	0.244178	0	0
Prdx6	3228.11	89.8536	2302.48	127.434	3134.33	153.63	2318.99	808.736	3170.46	436.258	2733.57	68.3662	2850.83	222	2560.7	189.011
Tnfsf4	0	0	2.51167	0.744218	3.19795	1.35136	3.98057	0.856927	0	0	2.97835	2.97835	1.0148	0.0849324	4.05872	1.67461
Tnfsf18	0	0	0	0	0	0	0	0	0	0	0	0	0	0	0.337507	0.337507
Fasl	23.2254	7.6183	0.680633	0.341311	12.4521	0.917075	2.36896	2.95443	15.3592	5.93941	0	0	15.9267	3.84066	1.53791	1.10862
Suco	409.96	28.8336	379.684	51.0159	369.965	34.3308	397.195	100.045	623.365	209.942	354.984	40.13	432.154	55.8984	363.629	24.8788
4930558K02Rik	1.1034	1.1034	0.355348	0.355348	0	0	0	0.112371	2.2186	2.2186	1.74829	1.74829	0.722114	0.364555	1.29079	0.64743
Pigc	211.236	16.5858	190.921	10.5171	207.292	10.5985	189.595	57.5404	233.502	22.0809	193.276	3.295	216.17	22.3226	216.466	9.25918
Dnm3	8.84933	2.9749	5.05341	1.12479	6.6636	2.40888	2.77824	1.25913	7.2926	1.08052	4.61574	1.21191	5.52259	1.20686	4.47335	2.3264
Gm10176	0	0	0	0	0	0	0	0	0	0	0	0	0	0	0	0
Mettl13	622.036	34.5748	409.739	17.3942	596.758	21.0642	384.562	147.165	450.499	175.392	426.697	14.0994	583.42	64.6918	397.398	23.5948
Vamp4	486.816	33.8988	523.012	21.081	531.344	35.8685	532.799	159.018	575.406	86.6251	567.093	15.672	502.113	31.191	572.003	38.7185
Myoc	0	0	0	0	0	0	0	0	0	0	0	0	0	0	0	0
7420461P10Rik	0	0	0	0	0	0	0	0	0	0	0	0	0	0	0	0
Prrc2c	3585.14	107.26	3181.99	99.2282	3385.2	110.139	3191.1	1016.4	4194.29	789.574	3279.56	41.7241	3598.48	147.825	3231.98	149.612
Fmo4	0	0	0	0	0	0	0	0	0	0	0	0	0	0	0	0
Fmo1	3.95423	3.95423	10.1835	5.26063	3.92621	1.72229	9.73032	3.47638	2.537	1.64956	4.68027	4.68027	4.35186	0.202441	17.928	13.2135
Fmo2	0	0	0	0	0	0	0	0	0	0	0	0	0	0	0	0
Fmo6	0	0	0	0	0	0	0	0	0	0	0	0	0	0	0	0
Fmo3	0	0	0	0	0	0	0	0	0	0	0	0	0	0	0	0
Mroh9	0	0	0	0	0	0	0	0	0	0	0.850958	0.850958	0	0	1.35003	1.35003
Prrx1	2.13167	1.21653	50.3215	24.4505	3.3948	3.3948	29.1156	11.3698	3.78856	0.648643	44.5462	32.8909	9.13253	5.98909	50.8145	9.74516
Gorab	96.8512	9.94275	99.69	9.10813	106.403	9.83166	90.8015	28.3897	102.086	14.1685	113.875	7.81191	99.742	4.01375	97.8302	5.79391
Mettl11b	0	0	0	0	0	0	0	0	0	0	0.582765	0.582765	0.390145	0.390145	0	0
Kifap3	201.897	13.9948	244.029	18.1878	197.871	21.2726	220.28	63.412	211.931	9.92936	238.952	16.3356	168.22	10.1921	182.285	6.64798
Scyl3	641.701	15.5481	679.591	15.3152	621.749	25.6076	702.427	197.076	686.248	5.58091	669.322	18.3397	653.844	54.4281	665.708	80.4005
BC055324	847.316	10.2401	604.955	72.2342	732.941	22.0758	618.031	188.641	742.299	85.593	607.338	16.4144	791.371	74.3911	532.11	48.0881
Mettl18	228.639	10.2047	169.61	4.58488	221.53	16.9844	164.704	56.7175	205.468	4.90649	196.486	10.9777	207.691	16.0827	152.578	14.2347
Sele	3.96162	1.22267	0.325285	0.325285	2.14458	1.156	1.61502	0.433821	2.82152	0.728242	0.425479	0.425479	2.92653	1.54867	0.95328	0.534097
Sell	6336.57	606.497	2486.52	392.467	4813.58	237.739	2216.24	1077.9	4988.33	1610.73	2490.5	146.62	5020.01	225.614	1508.67	119.699
Selp	2.65505	0.830902	6.02302	4.22436	0	0	0.747132	1.52621	0	0	2.12739	2.12739	1.21001	0.767909	3.41333	1.99799
F5	0	0	0.39349	0.39349	0	0	0.747132	0.540009	0	0	0.425479	0.425479	0.78029	0.78029	0	0
Slc19a2	93.1999	7.60552	100.951	17.9127	91.1796	14.238	113.296	28.4514	99.3545	16.8225	109.167	15.9242	103.88	9.10984	102.984	15.6461
Ccdc181	181.391	1.40374	155.741	15.0122	208.446	14.8122	176.902	54.011	204.764	15.3218	181.595	25.8695	207.471	18.7772	174.189	11.149
Blzf1	244.484	15.1835	225.832	8.0564	237.706	6.39467	234.173	70.3801	271.149	31.4684	228.472	4.69042	234.769	9.25022	198.134	10.2874
Nme7	226.588	8.65307	180.389	13.6219	216.859	15.566	168.1	56.4631	289.24	68.3988	181.252	11.0604	210.228	10.9419	168.04	12.4
Atp1b1	343.82	13.4365	187.039	15.4246	385.944	47.462	207.229	86.6081	420.886	143.526	141.902	7.86636	391.728	46.96	210.532	25.3775
Dpt	0	0	0	0	0.310978	0.310978	0	0.0983398	0	0	0	0	0	0	0	0
Xcl1	55.8503	39.9247	47.8372	19.7745	54.7808	38.4908	13.784	9.18601	47.1817	33.5754	24.1051	3.12556	29.0968	6.52756	66.3042	25.2696
Tbx19	18.9855	4.91448	8.66118	1.09703	15.5284	0.802017	8.37383	3.56624	17.7031	12.4699	14.7446	6.23497	18.5593	0.824816	9.13301	1.90099
Sft2d2	94.946	5.48011	109.199	9.37115	106.945	6.75326	120.702	32.1958	104.782	10.5849	97.8178	5.91433	114.256	22.1105	123.212	18.2655
Tiprl	1296.56	23.4657	1071.1	10.2251	1337.71	108.241	1118.41	365.857	1390.12	124.737	1157.55	26.6274	1214.29	94.2822	1115.4	54.3741
Gpr161	0	0	0.65057	0.65057	0	0	1.20574	0.278297	0	0	0	0	0	0	0	0
Dcaf6	71.4028	9.8636	126.153	25.239	78.9593	11.1236	126.824	28.6808	144.172	68.8139	83.0732	0.320646	91.5828	22.6964	126.839	23.7886
Mpc2	988.299	54.2667	940.096	50.2059	1029.85	71.2287	909.135	295.421	1280.16	328.767	985.643	69.1612	948.228	144.756	994.579	116.731
Adcy10	0	0	0	0	0	0	0	0	0	0	0	0	0	0	0	0
Mpzl1	24.9507	3.99875	53.9949	13.625	23.6906	1.52707	53.0348	14.2356	15.0628	7.96328	76.1728	0.413403	18.9893	4.22548	61.5804	5.41204
Rcsd1	2550.86	51.2809	2965.43	110.898	2569	11.0077	2968.06	868.505	2242.6	383.416	2838.41	62.5889	2591.16	104.39	3226.48	105.686
Creg1	953.142	49.3443	957.706	31.7488	883.067	39.546	966.244	277.299	832.973	119.47	1064.28	27.8171	728.347	57.8125	910.684	96.2965
Cd247	1575.85	68.2479	2658.51	93.1535	1674.51	184.335	2742.94	773.716	1976.74	448.641	3004.8	5.89106	1534.55	112.399	2877.91	255.486
Pou2f1	519.181	32.4373	407.645	24.6057	461.467	9.26454	460.747	135.954	548.326	7.21259	443.411	11.0001	472.226	22.4922	456.965	9.28309
Dusp27	0.275851	0.275851	3.4732	2.99854	1.19707	0.738913	2.98853	1.89404	2.66232	2.66232	0.425479	0.425479	3.12175	2.06501	1.0554	0.0910013
Gpa33	0	0	0.355348	0.355348	0	0	0	0.112371	0	0	0	0	0	0	0	0
Mael	0	0	0	0	0	0	0	0	0	0	0	0	0	0	0	0
Ildr2	0	0	0	0	0	0	0	0	0	0	0	0	0	0	0	0
5330438I03Rik	0	0	0	0	0	0	0	0	0	0	0	0	0	0	0	0
Tada1	796.386	21.6187	666.535	8.93723	746.516	19.3604	702.178	219.87	761.007	2.19262	749.333	17.3803	771.008	26.9825	707.946	22.4063
Pogk	12.2605	1.40737	24.7088	6.54454	4.3722	0.787639	19.946	5.36309	27.7038	19.3306	18.2593	0.389177	22.0894	9.63076	12.7583	4.77162
Gm4846	0	0	0	0	0	0	0	0	0	0	0	0	0	0	0	0
Gm4847	0	0	0	0	0	0	0	0	0	0	0	0	0	0	0	0
Fmo9	0	0	0	0	0	0	0	0	0	0	0	0	0	0	0	0
Fam78b	4.44803	1.88555	4.7362	2.0789	5.20752	1.56457	0.373566	1.09206	1.04664	1.04664	4.19026	1.63739	1.97141	0.535537	0.307887	0.307887
Uck2	3905.9	183.571	1811.24	121.551	4052.4	99.7143	1976.63	942.422	3776.74	187.931	1938.87	100.804	4201.96	336.054	1934.78	48.3869
Tmco1	1103.99	41.3355	897.358	15.6018	1072.28	79.0856	917.684	293.03	1132.12	13.9476	991.107	15.9098	969.183	104.515	938.247	96.7149
Aldh9a1	1804.41	22.9767	1473.51	135.891	1826.01	54.6295	1647.44	485.714	1464.84	380.387	1518.53	11.4964	1659.41	61.0214	1567.22	13.2687
Mgst3	170.696	15.8349	221.149	39.2089	153.463	14.3934	192.929	52.6073	269.626	79.1379	249.119	23.615	167.406	31.8184	260.786	29.913
Lrrc52	0	0	1.18047	1.18047	0	0	0.373566	0.367267	0	0	5.82765	5.82765	0	0	0.337507	0.337507
Rxrg	10.9194	4.29161	41.0683	6.4725	10.2776	9.49323	20.7425	8.20436	9.10136	5.5516	35.3531	0.387176	4.09998	3.00647	14.919	4.99377
Lmx1a	0	0	0	0	0	0	0	0	0	0	0	0	0	0	0	0
Pbx1	0	0	1.83104	1.02409	0.212175	0.212175	0.416086	0.441636	0	0	1.70192	1.70192	0.292682	0.292682	1.01252	1.01252
Nuf2	1357.64	34.4141	1003.45	38.042	1347.85	86.2158	1124.88	355.057	1606.91	227.435	1099.54	52.0069	1390.12	34.0449	1156.21	49.7835
Rgs5	0	0	1.43755	0.728418	0	0	0.786249	0.375574	0	0	0.850958	0.850958	0	0	0.747515	0.378995
Rgs4	2.32009	1.16419	38.3666	20.0539	7.10058	6.63958	30.6235	8.47091	0	0	32.4292	25.436	5.46291	3.04786	35.0498	13.8518
1700084C01Rik	0	0	0	0	0	0	0	0	0	0	0	0	0	0	0	0
Hsd17b7	211.762	9.96806	162.095	10.7481	216.594	4.18808	174.948	58.6012	203.842	20.6803	165.925	4.24264	259.849	11.8941	182.614	12.6053
Ddr2	23.2649	4.12566	178.861	109.282	21.06	11.7612	111.537	43.7115	18.5448	8.07842	146.246	112.445	28.0226	9.6987	122.789	45.8692
Uap1	705.91	17.5532	692.74	14.6059	691.579	46.3112	687.657	216.383	577.83	182.031	724.006	41.0055	735.843	11.9236	856.835	30.7443
Uhmk1	70.2121	10.4132	167.79	58.8046	49.2565	7.99979	156.681	40.2217	218.9	164.475	111.397	10.9838	81.2453	17.2875	80.18	10.8886
4930500M09Rik	13.2936	2.46101	10.922	1.36559	7.23872	2.11561	12.6599	3.70703	15.8486	11.6621	10.3506	0.139134	10.9094	1.52695	15.4491	3.5125
Sh2d1b2	0	0	0	0	0	0	0.373566	0.289363	0	0	0	0	0	0	0	0
Sh2d1b1	0	0	3.94114	0.440272	0.8487	0.8487	9.84599	3.466	0.443721	0.443721	8.13048	4.63389	1.87395	0.942519	14.2027	2.12421
Gm7694	0	0	0	0	0.696744	0.696744	1.24145	0.22033	0	0	0	0	0	0	0	0
Nos1ap	0	0	1.45953	0.933705	0.310978	0.310978	2.44379	0.293016	0.52332	0.52332	3.6075	1.05462	0	0	3.34235	1.10695
1700015E13Rik	0	0	0	0	0	0	0.416086	0	0	0	0	0	0	0	1.08502	0.589058
Olfml2b	13.2272	6.76967	131.349	56.928	27.1281	24.6302	108.323	31.8067	1.04664	1.04664	110.245	106.749	23.5702	13.3864	121.377	42.6336
Atf6	212.813	18.5672	611.301	98.2212	202.325	26.6668	547.163	146.171	280.128	103.246	500.702	100.925	232.103	28.13	380.733	45.6107
Dusp12	228.561	10.5807	278.382	29.6256	263.046	18.4383	287.919	81.2447	243.376	16.1909	308.02	21.3002	240.847	17.7997	278.301	25.2904
Gm26620	1.16005	0.582093	2.36718	1.20098	1.56946	0.825647	1.24826	0.506515	0.52332	0.52332	3.87569	0.379101	0.585364	0.585364	1.35003	1.35003
Fcrlb	0	0	0.786979	0.786979	0	0	0.373566	0.294732	0	0	2.28468	1.11915	0	0	0.307887	0.307887
Fcrla	3.78059	1.63778	8.02677	2.58755	2.37958	0.406716	2.40807	1.65936	28.9214	27.8748	3.13564	1.97011	3.33707	0.174676	1.73042	0.659531
Fcgr2b	67.2194	16.5491	52.3439	6.63604	79.1619	23.1948	82.0509	16.1517	106.523	18.6057	49.3475	17.8782	48.5515	5.68302	23.8953	6.07422
Fcgr4	0	0	0	0	0	0	2.0311	0.289363	0	0	1.00824	0.157286	0	0	0.675014	0.675014
Fcgr3	2.46662	1.10214	15.5156	3.08784	2.37958	0.406716	28.1004	6.29536	1.93408	0.159199	23.4578	2.18385	3.41593	1.71	73.4854	15.5339
1700009P17Rik	0	0	1.62642	1.62642	0.560547	0.304082	3.52537	1.23142	1.93408	0.159199	1.27644	1.27644	0	0	4.6051	2.95849
Sdhc	1223.92	50.8085	1100.05	18.4045	1297.01	3.63105	1123.12	374.754	1240.56	18.5509	1124.41	9.65259	1124.74	92.7362	1144.04	86.6694
Mpz	0	0	0	0	0.212175	0.212175	0	0.0670956	0	0	0	0	0	0	0	0
Pcp4l1	0	0	0	0	0	0	0	0	0	0	0	0	0.331969	0.331969	0.337507	0.337507
Nr1i3	13.136	3.70664	15.7565	0.97878	15.208	2.55766	16.0039	4.37224	12.1617	7.72448	11.7844	0.129059	16.16	1.76521	17.1086	1.84708
Tomm40l	407.533	23.1401	344.136	26.0228	428.505	23.3067	404.423	126.828	364.061	58.7814	385.933	11.512	386.801	16.2422	401.57	11.2801
Apoa2	4.06755	2.18975	4.35662	1.29596	5.16893	0.49568	5.64152	1.2176	5.56345	2.42352	7.64047	1.68376	3.14185	0.848071	5.83664	2.14429
Fcer1g	99.1746	25.0277	299.856	43.8747	79.2531	15.6145	372.66	120.232	148.037	13.1458	475.873	83.5812	80.8415	12.4041	642.839	68.6277
Ndufs2	2565.65	67.998	2400.01	183.429	2600.49	160.561	2401.27	741.963	2713.44	18.2861	2644.83	86.0024	2601.75	219.395	2715	83.1505
Adamts4	1.79671	1.40342	13.9977	8.18025	1.15968	0.743688	8.68786	3.4314	0	0	11.738	3.57927	3.84386	1.74819	9.72633	6.82249
B4galt3	302.224	16.3053	323.911	22.0771	328.612	12.746	325.579	97.2093	248.551	38.2279	328.214	5.36194	309.345	5.06613	328.566	20.4454
Ppox	723.216	11.3826	697.189	35.6104	770.439	6.78294	770.546	227.996	684.197	79.85	752.837	45.3611	817.095	74.9032	758.329	11.0064
Usp21	892.266	5.34511	824.484	48.3296	888.499	13.5178	800.228	255.29	829.629	78.8542	778.497	29.0618	913.978	28.4714	789.764	32.4187
Ufc1	661.888	18.965	607.418	32.7196	673.677	15.2633	591.243	192.907	710.599	83.6612	686.055	12.0967	611.586	79.9946	663.914	73.6856
Dedd	522.649	13.0769	492.271	25.0903	521.088	24.7647	496.431	154.016	471.279	31.1082	525.432	38.6841	505.139	17.4994	516.609	35.3914
Nit1	360.991	16.6366	355.467	26.9558	378.808	18.9208	323.234	103.529	365.282	31.404	351.865	20.8546	358.012	10.5202	360.722	26.8235
Pfdn2	1074.03	64.7081	775.158	14.2576	1090.16	60.028	744.78	275.993	973.334	33.5339	893.376	101.986	977.753	126.596	919.098	104.568
Klhdc9	50.0247	5.65036	47.6091	1.1508	55.8245	9.23737	39.4736	13.6554	43.2662	12.2057	46.962	7.81791	55.7382	5.54922	44.4764	2.79912
Pvrl4	1.82996	0.102402	1.07412	0.0592049	3.89707	1.88694	0.786249	0.828598	4.5964	2.50312	1.00824	0.157286	2.34267	1.32113	0.717894	0.369682
Arhgap30	2078.79	165.494	2512.84	261.195	2029.62	457.273	2612.22	598.925	1411.65	457.65	2378.36	33.1201	2241.71	315.378	2829.07	462.363
Usf1	782.873	22.8886	672.388	81.2411	796.43	46.4467	623.707	206.837	608.699	101.97	671.654	20.6708	698.041	35.59	747.752	59.5
Tstd1	13.9082	1.30402	8.39644	1.66872	12.5572	1.71535	8.33131	2.86708	12.8222	7.58897	7.0577	1.101	13.2901	0.379886	12.8113	1.39057
F11r	0	0	0.325285	0.325285	0	0	0	0.102864	0	0	0	0	0.292682	0.292682	0	0
Alyref2	85.0598	3.91525	95.5376	5.95736	102.049	12.621	91.8916	27.7935	93.3033	15.8519	98.8079	15.414	86.6556	12.8818	114.169	11.3067
Gm9765	0	0	0	0	0	0	0	0	0	0	0	0	0	0	0	0
Itln1	0	0	0	0	0	0	0	0	0	0	0	0	0	0	0.307887	0.307887
Cd244	72.7254	9.03714	150.025	30.2422	28.6391	3.50327	147.401	52.3152	97.1817	13.7622	194.424	7.21292	39.482	3.94678	294.956	65.5134
Ly9	412.98	53.0193	700.643	114.329	532.183	26.8327	831.404	207.778	335.819	170.755	976.159	5.21636	473.211	25.1473	1011.53	69.7408
Slamf7	0.914978	0.051201	6.73996	0.735205	1.15968	0.743688	2.36215	1.49177	1.77488	1.77488	8.17686	1.18368	1.38605	0.869191	15.2224	7.35738
Cd48	1701.2	132.55	1356.33	105.875	1210.44	120.639	1237.51	375.699	1969.64	25.2563	1556.16	18.4746	1277.61	189.289	1784.58	145.248
Slamf1	55.5527	17.2676	88.3314	5.48618	55.3939	6.13934	82.4368	21.7113	69.6049	12.0397	113.599	25.0992	55.6341	9.80948	67.8965	6.05026
Cd84	261.332	13.5133	308.274	25.5164	308.686	22.6553	359.951	98.7479	440.56	231.232	314.201	21.4715	282.4	18.559	339.548	21.0867
Gm10521	0.943299	0.527739	0.680633	0.341311	0.871525	0.121881	0.747132	0.479066	0	0	0	0	0.292682	0.292682	0.95328	0.534097
Slamf6	255.462	28.8787	275.203	11.3207	353.717	71.3683	304.497	86.997	623.553	353.52	243.985	15.9282	352.24	35.0182	329.02	25.5314
Vangl2	161.17	27.8077	195.282	13.9137	230.512	28.8898	216.055	63.0792	235.416	80.5131	166.951	4.94246	240.022	10.4108	248.534	11.9733
Nhlh1	0	0	0	0	0	0	0	0	0	0	0	0	0	0	0	0
Ncstn	1564.18	30.3777	1440.92	154.598	1540.54	51.9503	1567.28	448.332	1570.33	74.99	1504.76	137.591	1569.75	135.824	1606	89.4735
Copa	2243.04	169.378	2674.2	133.055	2297.91	169.988	3303.56	804.724	2691.45	48.6522	2888.49	408.796	2228.49	30.0301	2759.75	466
Pex19	552.849	11.7232	572.546	20.1062	586.659	15.7602	592.896	177.976	564.071	3.20809	557.528	20.5741	556.67	22.3511	583.529	11.6951
Dcaf8	2253.81	148.957	2104.45	143.796	2075.62	82.9298	2005.11	603.93	1986.18	86.1681	1844.38	31.982	2175.11	174.383	1877.09	123.14
Pea15a	4.1414	1.804	20.7296	7.72911	8.37438	2.52459	23.8845	8.2553	2.90112	0.238799	12.3207	2.9965	5.7571	1.56997	30.6199	3.21029
Casq1	2.46662	1.10214	1.8611	0.840556	2.09261	1.10086	1.66435	0.483963	4.02736	2.25248	2.86744	0.536386	1.9903	0.504356	3.0212	1.11342
Atp1a4	0	0	0	0	0	0	0	0	1.04664	1.04664	0	0	0.78029	0.78029	0	0
Igsf8	686.42	37.0721	706.123	49.2174	787.32	42.5594	640.802	214.77	657.376	53.4645	641.36	12.502	727.08	25.4033	782.826	47.0021
Atp1a2	0	0	0	0	0.212175	0.212175	0.786249	0.269036	0.52332	0.52332	1.74829	1.74829	0	0	0.307887	0.307887
Kcnj9	0.580023	0.291047	0.39349	0.39349	0	0	0.789653	0.264226	0	0	1.16553	1.16553	0.331969	0.331969	1.23002	1.23002
Kcnj10	0	0	0	0	0	0	0	0	0	0	0	0	0	0	0	0
Pigm	252.146	9.08913	304.807	21.4709	238.621	22.2485	294.908	85.1134	412.923	158.589	261.698	2.9502	237.922	12.1339	242.096	8.57669
Slamf9	26.6527	5.58078	7.806	0.41729	17.303	2.63556	3.26915	4.05391	15.0628	7.96328	3.87569	0.379101	23.3403	1.95345	1.26117	0.809516
Igsf9	19.3795	5.06245	24.3238	6.2625	23.6713	5.47493	19.7181	5.24115	10.3072	8.53232	14.7627	3.10741	25.6203	6.01229	16.8599	3.23575
Tagln2	3593.64	21.9891	4428.53	336.243	3281.74	16.2694	4232.27	1259.39	3051.72	778.983	4760.62	78.6537	3167.21	251.952	5057.68	363.143
Ccdc19	0.974083	0.580976	1.3312	0.855451	0.212175	0.212175	1.23805	0.320217	0	0	0	0	0	0	0.675014	0.675014
Vsig8	0	0	0	0	0	0	0	0	0	0	0	0	0	0	0	0
Slamf8	0	0	0	0	0	0	0	0	0	0	0	0	0	0	0.337507	0.337507
Fcrl6	0	0	0	0	0	0	0	0	0	0	0	0	0	0	0	0
Dusp23	58.5587	7.6009	62.6395	7.72112	54.7923	10.5455	59.3594	15.2999	58.5237	12.4716	54.1487	2.86544	38.9173	6.09724	41.6968	5.86092
Crp	0	0	0.65057	0.65057	0	0	0	0.205728	0	0	0	0	0	0	0	0
Apcs	0	0	0	0	0	0	0	0	0	0	0	0	0	0	0	0
Olfr16	0	0	0	0	0	0	0	0	0	0	0	0	0	0	0	0
Olfr1408	0	0	0	0	0	0	0	0	0	0	0	0	0	0	0	0
Olfr1406	0	0	0	0	0	0	0	0	0	0	0	0	0	0	0	0
Olfr218	0	0	0	0	0	0	0	0	0	0	0	0	0	0	0	0
Olfr1404	0	0	0	0	0	0	0	0	0	0	0	0	0	0	0	0
Fcer1a	0	0	0	0	0	0	0	0	0	0	0	0	0	0	0	0
Olfr418-ps1	0	0	0	0	0	0	0	0	0	0	0	0	0	0	0	0
Mptx2	0	0	0	0	0	0	0	0	0	0	0	0	0	0	0	0
Darc	0	0	0	0	0	0	0	0	0	0	0	0	0	0	0	0
Cadm3	0	0	0	0	0	0	0	0	0	0	0	0	0	0	0	0
Aim2	91.2861	2.81884	121.035	12.9298	115.421	9.65157	131.002	37.14	90.9814	8.4494	128.805	12.2239	87.8779	2.46539	171.551	15.2206
Gm4955	25.3928	4.22964	14.0923	1.77413	14.8474	1.71877	27.2087	6.08675	6.92848	2.49128	23.1432	0.167361	15.9255	1.12199	24.7302	2.48897
BC094916	0	0	1.06604	1.06604	1.2199	0.4435	0	0.299527	0	0	0.582765	0.582765	1.07297	0.682744	0.747515	0.378995
Pydc4	0	0	0	0	0.523153	0.275216	0.373566	0.269078	0.52332	0.52332	0	0	0	0	0	0
Pyhin1	94.1947	10.287	90.5447	7.81585	78.5661	3.22175	79.1591	23.6705	102.689	12.6781	84.4424	5.30334	65.846	0.874305	103.558	10.3373
Pydc3	7.83828	1.17348	14.8636	4.32892	8.94319	0.8503	11.3681	3.03508	12.8442	10.1819	18.7311	3.41391	11.2587	3.00631	19.7728	4.35197
AI607873	0	0	1.18047	1.18047	0.65935	0.331262	0.786249	0.221219	0	0	2.01649	0.314571	1.28859	0.88657	0	0
Ifi204	298.359	26.0298	40.7988	10.5765	245.201	10.8141	31.6955	57.9526	183.133	54.4542	31.4955	9.35046	253.778	31.9716	24.986	7.24638
Mndal	743.45	16.0975	237.877	19.2564	752.685	2.54442	318.237	175.277	604.094	34.3567	267.777	64.3985	821.034	85.7089	336.699	39.8574
Mnda	25.537	7.6983	5.12969	2.42167	22.2838	3.82607	4.42897	4.83513	10.1141	0.352275	6.69675	4.3657	25.8803	4.46958	3.48735	1.75289
Ifi203	220.778	19.485	89.5933	12.4434	224.375	15.1332	121.549	51.2511	291.799	48.9784	84.5997	6.31158	249.846	10.2123	140.457	15.0373
Ifi202b	0	0	0	0	0	0	0	0	0	0	0	0	0	0	0	0
Ifi205	0	0	0	0	0	0	0	0	0	0	0	0	0.390145	0.390145	0	0
Olfr433	0	0	0	0	0.212175	0.212175	0	0.0670956	0	0	0	0	0.292682	0.292682	0	0
Olfr432	0	0	0	0	0	0	0	0	0	0	0	0	0	0	0	0
Olfr430	0	0	0	0	0	0	0	0	0	0	0	0	0	0	0	0
Olfr429	0	0	0	0	0	0	0	0	0	0	0	0	0	0	0	0
Olfr427	0	0	0	0	0	0	0	0	0	0	0	0	0	0	0	0
Olfr231	0	0	0	0	0	0	0	0	0	0	0	0	0	0	0	0
Olfr424	0	0	0	0	0	0	0	0	0	0	0	0	0	0	0	0
Olfr421-ps1	0	0	0	0	0	0	0	0	0	0	0	0	0	0	0	0
Olfr420	0	0	0	0	0	0	0	0	0	0	0	0	0	0	0	0
Spta1	0.334956	0.334956	1.06604	1.06604	0	0	0.416086	0.337113	1.56996	1.56996	0	0	1.93213	0.423587	1.01252	1.01252
Olfr419	0	0	0	0	0	0	0	0	0	0	0	0	0	0	0	0
Mptx1	0	0	0	0	0	0	0	0	0	0	0	0	0	0	0	0
Olfr417	0	0	0	0	0	0	0	0	0	0	0	0	0	0	0	0
Olfr248	0	0	0	0	0	0	0	0	0	0	0	0	0	0	0	0
Olfr414	0	0	0	0	0	0	0	0	0	0	0	0	0	0	0	0
Olfr220	0	0	0	0	0	0	0	0	0	0	0	0	0	0	0	0
Fmn2	0	0	0	0	0.696744	0.696744	0	0.22033	0	0	0	0	0	0	0.307887	0.307887
Grem2	0	0	0	0	0	0	0	0	0	0	0	0	0	0	0	0
Rgs7	0	0	0	0	0	0	0	0	0	0	0	0	0	0	0	0
Fh1	2458.56	69.3338	1753.51	49.7487	2446.04	104.939	1821.79	637.015	2194.16	349.173	1999.17	118.009	2231.61	163.742	1786.92	71.6687
Kmo	11.6891	1.21779	14.6662	1.86797	11.1771	2.91496	17.3712	3.26094	25.7917	1.71898	14.7627	3.10741	12.8415	1.15285	12.8838	1.88558
Opn3	47.7181	4.44386	46.7593	5.56728	58.4312	1.20913	53.7751	16.5529	61.1861	15.1339	49.9867	8.28976	58.0775	4.77577	59.0886	15.1553
Chml	15.9881	0.706738	25.2893	10.6544	19.2495	2.02849	41.4254	5.87653	70.8581	55.1585	28.4708	9.82232	32.2365	13.815	14.311	2.72246
Wdr64	0	0	0	0	0	0	0	0	0	0	0	0	0	0	0	0
Exo1	1397.02	39.5886	897.963	38.295	1238.11	49.0091	902.883	318.946	1157.34	180.267	942.552	46.2605	1353.63	51.8967	925.1	60.3369
Pld5	0	0	0	0	0	0	0	0	0	0	0	0	0	0	0	0
B020018G12Rik	37.7149	4.79903	27.57	2.78158	40.4712	2.30099	22.6284	9.7197	37.3166	1.73082	33.8548	5.77319	37.611	7.0025	29.9113	5.34345
Cep170	429.019	29.7167	564.27	93.0928	386.147	48.7902	582.84	134.493	666.133	262.13	400.519	36.8736	557.95	144.554	399.873	88.0185
Sdccag8	366.294	10.2787	423.799	39.8812	375.088	9.13202	421.729	123.142	435.766	114.447	382.685	37.6883	347.201	11.5529	434.729	23.1622
Akt3	9.96376	2.52314	11.3232	3.22939	7.81971	1.85159	10.422	2.40685	18.1807	6.66765	6.36403	2.9602	10.8689	2.61758	16.6735	4.96321
Zbtb18	77.1858	4.43734	70.9849	5.81969	76.8517	3.50851	63.5951	20.282	110.085	33.6804	46.962	7.81791	74.1961	4.44545	57.3931	11.3135
1700016C15Rik	1.18837	0.810592	2.17023	1.61633	0.523153	0.275216	1.99199	0.530406	3.26524	1.17196	1.27644	1.27644	2.47791	1.12355	1.7733	0.4195
Adss	1682.3	43.0728	1394.37	54.245	1637.55	78.5544	1301.39	449.153	1665.33	15.5755	1455.4	34.6235	1663.17	16.9017	1395.5	49.0445
Gm16432	0	0	0.355348	0.355348	0	0	0	0.112371	0	0	0	0	0	0	0	0
Desi2	579.787	27.7826	547.375	10.9532	631.223	18.5962	535.792	181.354	651.428	108.222	574.919	31.1566	604.307	43.1903	593.791	45.3404
Gm9982	1.24993	0.380691	1.53582	1.04895	3.19795	1.35136	2.08043	0.66665	0	0	0.850958	0.850958	2.10816	1.15584	2.40543	1.33153
Cox20	842.864	23.8109	674.281	20.7451	896.967	63.6312	706.777	229.302	1018.23	243.714	722.06	113.625	838.782	127.361	755.007	67.2606
Hnrnpu	30148.4	369.495	25660.4	733.225	31072.2	806.017	26545.2	8579.82	28001.1	3150.07	26516.9	1011.6	31397	1519.5	24961.5	458.082
Efcab2	33.172	2.8231	27.3287	3.49141	37.3599	5.6151	30.2364	9.29729	37.3623	7.00975	20.7013	0.278269	35.8342	6.06951	39.2306	4.49819
Kif26b	10.6793	2.8971	46.8804	5.19566	7.69571	4.87281	40.0008	10.2693	3.06032	2.17288	34.9457	9.30408	10.6739	3.15966	15.7234	8.33866
Smyd3	911.782	6.36704	790.6	20.085	893.916	58.5663	861.378	254.489	815.876	51.7889	888.156	2.30861	905.027	65.4264	849.458	15.7645
Tfb2m	184.849	18.8738	203.492	22.5575	191.088	11.5263	216.381	57.4542	236.039	20.4313	209.898	7.09608	195.511	7.05542	199.645	12.6401
Cnst	202.562	18.6065	343.106	26.0297	180.635	37.691	324.606	83.6319	244.118	38.9761	280.522	7.36413	237.714	57.6063	312.557	63.1983
Sccpdh	59.4379	5.10186	171.03	9.9403	58.5486	18.534	160.032	43.7553	61.2877	3.60401	217.446	12.3127	62.2966	4.22794	240.658	19.2709
Gm1305	0	0	0	0	0.310978	0.310978	0	0.0983398	0	0	0.582765	0.582765	0	0	0	0
Ahctf1	436.834	21.1955	684.243	189.515	465.081	119.017	652.057	139.727	793.412	361.149	455.962	50.3579	598.187	201.128	513.33	131.679
Gm10518	32.3038	2.41462	37.4542	7.71039	17.9238	1.35809	32.2981	9.39464	40.1618	25.5088	34.5666	5.42839	24.9021	4.91951	18.3503	4.03066
Cdc42bpa	13.87	4.31559	21.1822	8.87585	10.9055	1.99674	26.0551	7.35894	18.4534	2.47943	20.3867	1.73822	18.212	7.13077	19.108	6.54631
Adck3	146.638	6.15652	130.496	15.7265	127.23	8.44867	128.793	38.102	119.197	1.16698	113.782	14.7123	111.389	13.0979	146.602	9.71382
Psen2	177.215	2.05457	268.341	20.8221	190.192	25.5116	269.801	76.7814	144.03	69.4848	326.032	24.7926	167.605	7.88758	447.806	65.3377
Gm5069	14.12	3.21472	7.92667	2.37726	9.2471	3.50512	6.43457	1.66839	11.1269	4.84705	13.9581	1.19376	8.68455	2.20548	7.80244	3.23096
Itpkb	130.657	14.8098	207.432	29.2153	117.719	16.1015	235.265	54.2124	225.541	77.9643	204.431	7.45703	158.36	23.6245	208.104	25.0826
6330403A02Rik	0	0	0.355348	0.355348	0	0	0	0.112371	0	0	0	0	0	0	0	0
Parp1	5572.87	317.081	4877.43	100.719	5437.79	634.411	4960.44	1455.14	4162.67	1399.18	4643.66	261.266	5907.07	776.963	4715.28	578.101
Lin9	306.259	9.39994	291.978	28.366	268.957	23.2801	266.995	77.605	318.454	28.5351	271.502	22.0786	311.328	9.20386	278.868	5.9788
Mixl1	0.275851	0.275851	0.680633	0.341311	0	0	0	0.175803	1.33116	1.33116	0	0	0	0	0.410008	0.410008
Acbd3	498.181	18.2729	483.074	24.0826	572.292	20.8847	467.248	156.571	546.087	63.5855	479.218	0.979869	531.432	40.5968	475.611	19.4072
H3f3a	6109.94	197.669	5734.73	284.432	5931.73	412.632	5550.64	1756.85	7475.02	1738.39	5693.24	202.008	5683.89	478.975	5782.27	576.174
Sde2	744.484	15.2832	692.087	40.9263	702.284	6.29564	620.405	204.951	675.76	22.6563	695.934	9.2111	707.878	26.6226	748.101	43.2108
Lefty2	0.275851	0.275851	0	0	0	0	0	0	0.52332	0.52332	0	0	0	0	0	0
Pycr2	1263.28	18.7607	1379.45	35.8594	1438.1	54.4264	1358.02	430.456	1134.28	191.815	1486.58	14.5131	1243.28	87.6703	1598.91	123.336
Lefty1	0	0	0	0	0.348372	0.348372	0.373566	0.264271	0	0	0	0	0	0	0	0
Tmem63a	117.692	13.0569	165.131	25.7248	89.2861	5.64009	160.748	41.0245	95.1663	53.4566	165.546	8.11833	130.006	21.2253	232.493	19.9119
Ephx1	118.877	27.1542	427.978	148.444	170.801	33.7601	498.428	117.701	129.231	0.55221	547.859	57.1716	220.974	8.88648	697.931	83.212
9130409I23Rik	0	0	0.325285	0.325285	0.212175	0.212175	0	0.0766847	0	0	0	0	0	0	0.747515	0.378995
Nvl	955.221	27.7003	893.766	58.2468	836.127	32.6036	943.212	268.81	1071.93	116.351	898.45	23.1374	985.733	91.3647	815.163	17.9065
Cnih4	673.475	16.3478	577.245	32.4967	738.07	31.4224	567.302	191.255	729.79	54.7075	631.63	47.8732	627.503	88.8715	587.122	45.8091
Wdr26	570.116	46.6014	1436.82	414.848	906.077	280.503	1543.92	278.615	693.668	38.4711	1198.39	178.096	917.621	227.853	1393.37	115.052
Cnih3	0	0	0	0	0.212175	0.212175	0	0.0670956	0	0	0	0	0.585364	0.585364	0.337507	0.337507
Ccdc121	0	0	0	0	0	0	0	0	0	0	0	0	0	0	0	0
Dnah14	0	0	0	0	0	0	0	0	0	0	0	0	0	0	0	0
Lbr	9424.98	109.753	9858.94	470.843	9235.67	471.628	10444.8	2946.54	9850.09	9.25793	9229.69	563.982	9472.42	985.56	8731.26	791.103
Enah	57.018	8.66162	24.3333	2.0979	47.0058	8.59655	12.1543	10.5114	30.8877	19.351	17.0938	0.776353	35.8129	3.86236	9.39187	4.04969
Srp9	1012.8	49.7166	911.556	5.27069	1088.1	58.2723	851.275	296.409	1142.13	74.5544	971.287	81.1855	961.077	151.822	917.376	106.661
Vmn1r1	0	0	0	0	0	0	0	0	0	0	0	0	0	0	0	0
Degs1	963.697	32.3096	1319.39	14.1738	983.095	50.1589	1248.77	382.597	1104.73	155.432	1407.59	95.2028	965.486	77.0279	1328.4	92.0573
Fbxo28	394.71	19.0416	468.51	24.6994	384.789	22.636	463.55	134.98	428.379	23.3289	477.008	18.3418	415.942	14.5531	487.517	29.1124
Gm10517	1.27825	0.641348	2.04998	0.92731	2.09261	1.10086	2.0243	0.326103	1.49036	0.60292	2.33106	2.33106	0.878046	0.878046	1.87542	0.907689
Trp53bp2	283.388	29.2751	331.061	10.8666	284.052	63.2288	388.845	88.7785	307.294	29.934	289.937	30.0236	344.369	59.0645	360.674	63.3838
Capn2	307.048	17.9396	1213.71	126.385	275.754	44.0309	1100.63	326.661	255.841	120.95	1311.42	213.494	277.367	14.7926	1124.76	190.482
Capn8	0	0	0.325285	0.325285	0	0	0	0.102864	0	0	0	0	0	0	0	0
4922505E12Rik	0	0	0	0	0	0	0	0	0	0	0	0	0	0	0	0
Susd4	0.855874	0.478627	1.45953	0.933705	2.22055	1.77464	9.38116	0.530045	0.887441	0.887441	2.44197	0.110908	0.585364	0.585364	5.05488	2.20673
Tlr5	1.93096	1.93096	0	0	0.212175	0.212175	0	0.0670956	2.09328	2.09328	0	0	0.878046	0.878046	0	0
Disp1	282.492	28.4929	250.135	7.87304	305.261	50.0226	245.606	75.1691	297.461	48.9772	227.76	6.51117	348.408	45.594	287.968	75.4524
Brox	326.017	15.339	384.377	21.0438	260.733	25.1134	363.894	102.456	369.186	65.6602	314.338	21.7903	315.448	38.4415	323.981	29.4954
Aida	51.9173	0.80315	99.8179	30.1089	74.4288	10.9218	97.9794	21.1029	60.241	2.55737	78.1893	0.0988314	76.1632	19.5969	88.3143	16.5285
Mia3	1030.59	46.0792	1157.24	12.6138	984.294	102.237	1239.56	338.685	1185.45	160.794	1152.12	46.0307	1146.67	127.197	1274.55	214.585
Taf1a	241.871	12.8791	149.769	17.686	205.066	14.1187	167.968	51.2988	229.087	0.127195	180.595	5.76519	240.278	9.73337	160.187	19.3815
Hhipl2	5.94676	2.31874	0	0	2.38902	2.07889	0	0.70927	4.07308	3.02644	0	0	6.30288	1.18712	2.78582	0.656415
Gm8214	0	0	0	0	0	0	0	0	0	0	0	0	0	0	0	0
Dusp10	877.758	46.0068	744.867	33.7419	1011.04	47.924	842.678	273.546	1168.49	244.311	751.823	39.5713	1092.39	59.9357	773.133	35.4666
1700056E22Rik	16.8945	2.14479	31.9226	3.87533	26.4713	3.00149	26.4157	7.90734	22.1285	5.38222	27.4262	8.70517	25.294	5.36373	25.4746	5.5383
Hlx	0.304172	0.304172	2.68622	2.21627	0	0	0.747132	0.760728	0.967041	0.0795995	1.70192	1.70192	0.390145	0.390145	1.08502	0.589058
2019-03-01	0	0	0.39349	0.39349	0.932934	0.932934	0	0.231459	0	0	0	0	0	0	0	0
2019-03-02	1267.3	16.8064	1203.92	73.5389	1230.76	105.34	1244.1	368.275	1255	7.25292	1312.81	28.7144	1201.39	110.46	1487.15	167.777
C130074G19Rik	0	0	0	0	0	0	0	0	0	0	0	0	0	0	0	0
Mark1	0	0	1.7929	0.382145	1.3187	0.662524	0	0.416685	0	0	0.850958	0.850958	0.331969	0.331969	2.35793	1.91475
Rab3gap2	352.683	15.421	442.629	24.9612	360.58	70.9173	449.838	109.481	344.131	3.35357	415.792	2.02871	429.266	78.7698	473.493	92.5968
Iars2	1585.74	92.144	1278.91	22.5731	1442.13	76.8101	1371.91	412.102	1326.41	425.661	1329.99	12.7035	1564.2	112.53	1366.89	138.752
Bpnt1	373.796	27.9552	388.454	30.9737	385.5	39.0012	393.044	114.693	296.538	84.4393	452.496	12.5505	336.005	6.79614	467.687	8.54214
Eprs	5402.24	106.571	4221.79	75.2419	5432.57	227.45	4229.88	1437.06	4921.11	1033.23	4714.17	190.751	5358.59	64.9872	4349.51	66.2812
Slc30a10	0	0	0	0	0	0	0	0	0	0	0	0	0	0	0	0
Lyplal1	45.8203	5.73569	37.404	2.95287	46.0417	1.90696	38.456	12.1091	34.5289	5.24338	26.2325	5.25296	27.0687	5.86061	27.0351	3.21869
Tgfb2	139.988	14.2136	37.9999	10.52	80.1196	30.7088	30.1179	15.1472	145.795	38.4141	27.398	4.08743	77.0059	12.8881	36.692	7.7243
Rrp15	1327.44	75.4938	787.372	8.41802	1383.72	97.3675	853.131	335.626	1228.93	274.044	983.531	8.33385	1238.15	118.076	837.603	49.0471
D1Pas1	0.304172	0.304172	0	0	0	0	0	0	0	0	0	0	0.390145	0.390145	0.337507	0.337507
Spata17	0.912515	0.912515	0	0	0.42435	0.42435	2.0311	0.264639	0	0	0	0	0	0	0.307887	0.307887
Gpatch2	159.017	5.40593	179.304	10.1279	163.926	10.8251	199.83	53.2291	268.729	107.546	192.583	1.4358	188.107	12.1086	187.994	9.05845
Esrrg	0	0	0	0	0	0	0	0	0	0	0	0	0	0	0	0
Ush2a	0.912515	0.912515	0	0	0.212175	0.212175	0	0.0670956	0	0	0	0	0	0	0.337507	0.337507
Kctd3	235.853	21.8226	256.347	20.9517	269.444	33.123	266.098	70.6276	193.462	80.7574	255.055	26.6117	283.856	48.6491	236.796	15.255
Kcnk2	0	0	0.39349	0.39349	0	0	0	0.124432	0	0	0	0	0	0	0	0
Cenpf	1306.24	23.2243	1336.08	93.7472	1368.24	75.5337	1503.36	435.533	2638.27	1449.29	1369.13	26.4406	1440.77	8.15098	1297.8	126.59
Ptpn14	146.122	5.22652	168.93	14.2482	140.54	25.3065	187.327	41.5583	232.31	77.4071	133.153	14.8695	166.779	11.4982	143.975	30.5503
Smyd2	1024.66	41.2185	746.22	64.2108	1052.87	19.0489	712.749	262.024	882.434	259.45	816.119	32.3866	1036.57	92.2078	687.788	22.0956
Prox1	0.275851	0.275851	0	0	0	0	2.48631	0	0	0	0.850958	0.850958	0	0	2.87005	2.87005
Rps6kc1	56.2792	6.7867	52.0878	4.44469	58.684	7.53129	67.5598	17.1651	55.9749	2.59623	55.4534	8.65071	64.4947	7.36153	66.1278	4.03318
Angel2	1169.72	35.0256	1049.81	14.4235	1164.74	77.083	1060.32	339.75	1153.95	63.2887	1093.29	15.1274	1071.91	36.4843	1034.86	95.7558
Vash2	1.95928	1.52593	4.59979	1.78709	0.212175	0.212175	2.4761	1.1241	0.52332	0.52332	1.00824	0.157286	2.86835	1.26121	2.62293	1.19177
Mfsd7b	111.19	6.03271	139.437	17.1686	117.64	6.15309	160.663	40.1863	97.2613	14.7292	134.298	28.2349	139.995	27.9797	114.515	17.7296
A230020J21Rik	2.96168	0.624448	2.43539	0.632302	2.86414	0.68683	1.98858	0.600673	1.33116	1.33116	2.71016	1.54463	1.44423	0.72911	1.67117	0.553475
1700022P22Rik	0	0	0.325285	0.325285	0.42435	0.42435	0.828769	0.100914	0	0	0.850958	0.850958	0.722114	0.364555	0.982901	0.58533
Tatdn3	76.4223	2.55374	73.8923	5.07367	78.3362	6.21312	96.9997	25.585	84.8726	7.42125	85.1542	5.89825	77.5788	11.3012	85.0922	6.613
Nsl1	273.361	13.5682	204.894	9.28723	250.087	11.4004	209.747	69.055	272.241	35.7007	229.462	4.80925	306.126	29.1391	209.415	30.2725
Batf3	14.9389	2.23022	142.381	2.44101	16.6231	5.40219	138.334	50.2394	11.3657	1.94593	150.422	5.75904	18.0729	2.45291	269.711	22.6989
Fam71a	0	0	0	0	0	0	0	0	0	0	0	0	0	0	0	0
Atf3	1.52086	1.52086	2.24651	1.12762	0.932934	0.932934	1.94606	0.616682	0.52332	0.52332	1.00824	0.157286	0	0	0	0
Nenf	13.8848	1.11828	81.9049	30.5731	20.658	4.38833	41.5777	18.2692	18.8175	1.06867	67.0422	27.4142	17.0161	3.69472	70.9069	13.3452
Tmem206	389.007	13.678	360.999	19.7638	361.878	20.043	352.872	104.325	350.75	72.0931	378.245	47.2343	365.875	8.45785	320.623	5.5504
Ppp2r5a	2370.01	373.635	2532.93	142.745	2525.07	135.345	1744.26	758.8	1902	948.001	2073.3	606.25	1866.56	624.606	1517.3	616.415
Dtl	1729.68	13.3023	1414.7	159.118	1600.6	121.632	1535.85	429.494	1639	191.579	1328.69	137.515	1843.43	247.314	1203.18	156.496
Ints7	2307.31	131.055	1988.54	123.052	2106.15	205.542	2100.7	584.586	1951.11	406.966	1758.65	111.756	2502.21	454.783	1848.68	327.354
Lpgat1	355.725	31.9722	396.686	23.0678	356.857	13.7909	300.588	108.696	319.008	59.8755	364.575	5.59183	283.642	44.1413	277.784	44.2395
Nek2	791.101	27.9555	688.603	33.4052	765.398	42.5036	786.75	226.543	788.448	1.37459	747.667	34.3632	799.065	66.9874	666.125	23.5699
1700034H15Rik	0	0	0	0	0	0	0	0	0	0	0	0	0	0	0.410008	0.410008
Slc30a1	35.4268	3.1199	64.9439	5.35071	42.8976	3.85308	53.6515	20.5713	19.8523	13.6402	74.2954	9.62265	38.2558	14.5444	45.0808	22.6353
Rd3	0.334956	0.334956	3.78275	2.25687	1.66707	0.910539	7.13578	1.86104	0.887441	0.887441	6.74313	0.915487	1.0148	0.0849324	4.867	0.13098
Traf5	159.374	3.99104	215.94	11.8431	171.792	13.9759	294.694	83.2308	150.506	2.3034	275.934	18.9448	183.27	3.33124	446.881	72.3654
Rcor3	99.0295	4.92051	140.359	11.7279	84.8601	12.1874	128.735	34.3091	121.427	12.5765	137.258	21.8709	95.1185	2.55621	129.616	2.76916
Kcnh1	0	0	0	0	0	0	0	0	0	0	0	0	0	0	0	0
Hhat	17.7503	1.68814	21.232	4.38917	9.83635	1.43793	17.7397	4.49855	10.8305	9.05564	30.4691	0.165361	11.1238	1.47256	13.8285	3.71536
A730013G03Rik	0	0	0	0	0	0	0	0	0	0	0	0	0.331969	0.331969	0	0
Sertad4	11.5943	2.85878	5.88661	3.40776	11.642	1.66304	6.58873	2.77726	36.9762	23.3698	7.43681	2.77469	16.2766	2.47276	5.84528	3.21071
Syt14	0	0	1.57396	1.57396	0	0	0.373566	0.462461	0	0	1.16553	1.16553	1.28859	0.88657	0.410008	0.410008
Diexf	254.777	18.5485	193.743	3.80358	276.961	34.0467	178.541	65.26	299.307	21.947	182.555	31.0358	304.369	38.2271	182.262	27.478
Irf6	1.28072	0.899254	0.39349	0.39349	0.65935	0.331262	1.24145	0.13607	0.887441	0.887441	0.582765	0.582765	2.57567	0.986865	0.645394	0.323715
A130010J15Rik	84.2274	6.73045	74.0767	1.91473	97.507	2.74296	80.3167	26.3222	108.241	3.57678	71.3352	3.25862	83.0321	13.2789	71.5426	3.79797
Traf3ip3	2514.27	123.017	2387.06	91.8155	2379.14	122.608	2408.41	715.373	2512.36	178.357	2437.05	122.448	2289.08	175.615	2604.39	177.487
Hsd11b1	321.608	26.1681	274.397	10.5116	302.775	68.2167	272.735	85.8936	283.947	16.0076	256.074	4.31939	280.674	30.8033	326.519	23.0402
G0s2	9.90712	1.86103	28.4697	11.461	6.8809	2.92767	26.775	8.47245	3.34484	0.204922	19.082	13.2544	9.09417	1.62232	31.6973	9.98528
Lamb3	31.0464	8.15266	22.8393	8.05851	32.1433	5.92533	20.8065	6.27598	22.9245	4.28819	23.5223	3.70833	33.9959	4.58507	36.4143	16.9635
Camk1g	5.85561	1.09784	17.9389	8.62042	3.56208	0.214851	10.2349	4.26038	49.3665	42.04	2.71016	1.54463	5.09287	1.16807	3.43121	0.820622
Plxna2	0.334956	0.334956	3.64592	0.857347	0.984897	0.552069	0.789653	0.724727	0	0	2.71016	1.54463	1.2493	0.628346	3.63545	1.35652
Cd34	307.304	44.071	236.764	11.9435	260.833	97.1009	159.548	64.575	203.908	32.6323	134.659	22.7682	108.679	13.8446	48.6159	15.9913
Cd46	12.3184	3.58712	15.6439	3.40686	12.2691	1.08857	10.9027	3.48246	22.982	12.5156	8.06595	1.25829	14.7532	0.996633	7.7963	3.12608
Cr1l	748.367	37.7027	744.361	10.6592	744.627	67.4346	746.795	227.403	917.825	220.762	775.789	26.0951	717.564	28.2308	815.754	49.9907
Cr2	0	0	0.355348	0.355348	0.212175	0.212175	0	0.0841204	0	0	0.582765	0.582765	0	0	0.645394	0.323715
Fam171a1	0.608343	0.608343	17.1218	8.27508	4.06241	1.24512	7.86249	3.58202	0.52332	0.52332	6.53947	5.37394	1.21001	0.767909	11.4404	7.30835
Nmt2	177.218	10.6133	157.798	9.91859	177.038	11.5326	193.002	54.7165	223.264	58.9419	199.862	5.21873	183.064	15.2599	187.496	12.4828
Rpp38	175.288	14.8955	93.6908	7.41997	159.075	9.55766	105.001	38.9894	175.434	21.5779	104.875	7.01533	129.71	17.4353	109.069	12.0598
Acbd7	2.10581	0.195824	0.355348	0.355348	1.49348	0.663232	2.32303	1.00885	0.52332	0.52332	2.01649	0.314571	2.63535	1.18422	1.94944	1.38086
Olah	0	0	0	0	0	0	0	0	0	0	0	0	0	0	0	0
Meig1	0	0	0	0	0	0	0	0	0	0	0	0	0	0	0.410008	0.410008
Dclre1c	351.587	4.41893	348.131	6.0323	357.757	14.4165	379.144	107.492	512.199	183.554	334.743	32.8709	379.394	16.5484	314.086	33.732
Suv39h2	292.68	15.469	325.48	10.566	334.174	14.6061	318.77	103.597	322.697	0.331697	327.306	30.0962	319.028	11.3856	267.868	33.6807
Hspa14	2815.42	95.9936	2242.53	119.034	2903.72	258.862	2543.63	780.798	2392.68	333.817	2661.54	120.579	2781.55	113.78	2547.31	109.375
Cdnf	1.64399	1.2166	3.654	1.14739	1.3187	0.662524	1.20234	0.683717	0.887441	0.887441	0	0	1.46312	1.055	1.33367	0.801589
Fam107b	1110.16	33.2713	1211.12	22.6732	1038.79	63.4088	1214.85	345.604	1199.03	1.67574	1192.91	58.8495	1066.26	88.9979	1247.45	50.7197
Frmd4a	137.971	8.77825	88.2746	6.68224	109.105	40.3657	79.7058	23.5339	102.21	22.3402	61.0491	2.77269	161.785	45.0594	60.1841	20.1158
Prpf18	427.5	7.6892	445.16	6.4925	399.277	7.87399	447.137	132.939	518.532	71.6165	410.26	3.50251	452.452	29.7428	441.774	43.0301
Bend7	0.275851	0.275851	0	0	0.932934	0.932934	0	0.295019	0	0	0	0	0	0	0	0
Sephs1	1459.87	33.4165	1312.53	16.6817	1397.72	110.172	1305.82	406.259	1326.01	187.427	1323.83	17.2756	1556.32	56.0327	1253.68	63.2392
Phyh	39.2579	3.05028	67.0919	10.7046	62.3933	17.8353	85.6826	19.9579	35.0065	11.0456	73.6845	3.7527	53.1449	10.4196	80.6929	9.74992
Ucma	0	0	0.325285	0.325285	0	0	0	0.102864	0	0	0	0	0	0	0	0
Mcm10	1314.49	40.1448	989.511	65.9894	1265.89	65.9354	1075.95	339.618	1098.85	350.742	990.525	15.327	1439	140.463	967.872	123.403
Optn	11.9871	2.09902	24.5887	10.2175	10.0946	3.24584	33.5168	9.58353	2.98072	1.20584	36.8231	19.3401	12.43	4.85999	48.6587	23.03
Ccdc3	0	0	0	0	0	0	0	0	0	0	0	0	0.585364	0.585364	0	0
Camk1d	95.1542	8.52123	193.104	17.5359	105.303	2.86282	185.156	50.719	199.034	125.769	183.018	3.46629	131.9	14.8684	167.651	20.4888
Cdc123	2735.37	159.428	2206.73	47.066	2819.34	130.65	2343.5	773.185	2838.16	59.3328	2471.46	62.3994	2693.9	257.055	2454.74	215.392
Nudt5	1403.88	78.4728	1046.2	38.4285	1451.48	113.961	1052.98	371.509	1525.62	65.5594	1119.06	24.6277	1365.44	78.2228	1042.16	82.2366
Gm13199	11.9575	2.72057	7.79792	1.45615	8.74439	1.57528	6.84045	1.96838	11.9347	6.70153	3.82931	3.82931	8.7637	2.14558	7.00742	0.761644
Sec61a2	275.778	12.1782	255.917	20.566	250.843	9.84661	245.224	76.6983	329.378	70.8579	237.933	38.6279	261.017	10.5652	217.481	6.88166
Dhtkd1	0	0	0.65057	0.65057	0	0	0.825366	0.205728	1.33116	1.33116	2.59925	0.897336	0.331969	0.331969	1.43579	0.739364
Upf2	356.103	31.1894	367.254	28.201	360.95	34.9987	317.392	99.9788	464.562	138.01	333.561	28.9183	404.932	46.6088	317.935	13.1729
Proser2	0	0	0	0	0	0	0	0	0	0	0	0	0	0	0	0
Echdc3	0.669911	0.669911	5.62145	3.10014	1.27305	1.27305	4.71749	1.44124	0	0	6.00308	2.5065	0.390145	0.390145	2.1833	0.790987
Usp6nl	211.749	8.73301	270.756	36.5603	189.491	31.5881	262.699	64.6101	208.927	11.9146	205.2	6.92657	258.241	75.8231	233.258	61.2624
Celf2	2324.53	112.305	2814.06	46.5311	2292.97	114.365	2831.58	821.924	2425.26	34.7303	2869.56	68.7953	2048.96	117.807	2728.01	84.3933
Gm10855	0	0	0	0	0	0	0	0	0	0	0	0	0	0	0	0
Gm10115	0	0	0	0	0	0	0	0	0	0	0	0	0	0	0	0
Gata3	2441.91	123.686	5046.99	114.351	2748.49	172.473	5132.45	1321.51	1915.25	677.274	4836.23	121.927	2464.1	141.836	3838.01	125.088
4930412O13Rik	0.610807	0.309663	0.710696	0.710696	0.212175	0.212175	1.20574	0.222902	0.52332	0.52332	0.582765	0.582765	0	0	0	0
9230102O04Rik	0.551702	0.551702	1.78482	0.70912	0.621956	0.621956	0.747132	0.441179	1.04664	1.04664	0.425479	0.425479	0	0	0.717894	0.369682
Taf3	699.564	11.9847	578.933	41.1539	721.38	38.0001	594.856	196.31	642.537	34.6395	658.683	24.6356	753.552	41.1755	640.02	65.8622
C630004M23Rik	48.2722	9.44738	37.5983	6.34187	45.1714	3.44158	38.9583	12.1822	50.2522	2.10679	43.7336	2.8876	46.5681	6.21712	43.7289	3.14722
Atp5c1	7676.01	351.962	6760.87	232.501	7963.6	490.513	6767.26	2203.15	8257.66	480.081	7398.26	153.204	7320.93	650.825	7023.63	570.489
Kin	566.362	18.3123	541.257	10.9925	574.433	31.1283	568.678	173.165	681.293	112.967	601.458	59.3975	564.734	85.1802	700.6	84.799
Itih2	0	0	3.20038	1.60084	0.42435	0.42435	10.8465	2.058	0	0	6.96495	5.79942	0.975509	0.516224	5.27701	0.455007
Itih5	132.821	28.6473	77.6419	8.4183	144.151	21.5096	147.816	36.2005	151.675	80.6794	125.809	24.5446	153.448	5.31943	162.377	10.2171
Sfmbt2	14.9291	2.49033	15.839	1.60569	10.4248	3.75515	19.3394	3.81519	45.566	29.8664	16.7147	3.09934	30.2675	7.69786	10.7644	3.56145
Prkcq	1754.99	65.907	2565.03	76.5235	1746.82	62.6752	2902.06	777.821	1642.71	67.501	2645.31	196.252	1866.6	93.257	3145.6	143.858
Pfkfb3	115.145	21.6294	131.533	1.97212	91.8846	15.5251	102.608	30.9304	91.7317	23.3987	96.0412	8.62656	124.458	25.285	95.8232	18.1508
Rbm17	2979.78	126.737	2425.6	148.002	3291.13	201.574	2583.92	858.826	2816.75	147.331	2715.24	212.571	2972.48	237.909	2596.18	213.929
Gm17490	0.580023	0.291047	0	0	0.212175	0.212175	0.416086	0.0670956	0	0	0.425479	0.425479	0.331969	0.331969	0	0
Il2ra	4462.28	190.113	820.179	214.086	4050.96	403.992	814.012	916.432	5395.32	767.074	664.011	34.6253	5039.17	841.511	719.91	157.141
Il15ra	59.5857	1.82997	51.6925	2.54966	78.5086	10.8139	65.2317	19.2205	74.7128	2.4946	50.6985	2.91182	66.9015	3.59619	73.6636	5.28056
Fbxo18	818.855	42.3615	866.693	44.239	757.521	71.0487	918.287	238.106	607.07	158.024	794.692	86.0498	901.565	140.249	851.302	91.5737
Ankrd16	227.251	16.1458	247.073	5.52837	245.104	7.53675	268.636	72.5944	256.12	33.1857	251.873	28.0918	261.916	12.6739	268.712	5.46191
Itga8	0.334956	0.334956	2.28465	1.36522	0	0	0	0.606847	0.52332	0.52332	0	0	0	0	0	0
Fam188a	352.924	39.571	352.539	7.49375	382.106	26.7477	411.281	122.94	441.441	68.8374	359.09	3.38961	409.615	8.24687	437.395	24.8831
Pter	86.7531	5.04462	40.468	4.33088	72.4433	0.893934	49.0327	17.1515	77.1804	27.4837	45.5	4.70649	75.2004	11.5762	40.4591	2.27712
C1ql3	0.639127	0.320674	0.355348	0.355348	0.310978	0.310978	1.90695	1.07151	3.10604	3.10604	1.8592	0.693672	0.292682	0.292682	2.38755	1.90386
Rsu1	898.715	30.8778	803.436	65.8103	740.704	40.6832	661.769	218.423	858.517	44.7335	741.075	52.6503	715.008	53.1328	841.986	40.9056
Cubn	2.65751	0.742046	1.30114	1.30114	3.61523	1.76733	2.81055	0.554373	2.3778	0.284522	3.40383	3.40383	1.9903	0.504356	2.90272	1.78255
Trdmt1	99.9569	4.34425	81.3649	6.01032	116.172	17.7286	96.2413	27.4621	90.7765	11.7942	95.154	10.9092	115.905	7.28009	90.8002	1.50526
Gm9875	0	0	0	0	0	0	0	0	0	0	0	0	0.722114	0.364555	0.337507	0.337507
Vim	2142.87	190.062	4242.88	161.361	1660.36	140.733	3975.39	1291.12	1963.53	557.825	5053.09	55.4196	2103.07	265.693	6500.12	543.551
St8sia6	1.30904	0.892539	0.325285	0.325285	1.14511	0.847017	0.825366	0.265136	0	0	0	0	0.956619	0.576327	0.615773	0.615773
Ptpla	251.424	12.6803	139.841	9.56673	233.499	13.2852	121.257	54.6314	283.025	19.4545	176.229	0.931564	247.933	42.3796	158.341	18.7611
Stam	398.325	12.8833	351.587	4.7645	381.022	19.1431	364.787	109.726	523.89	70.6952	361.292	17.505	430.297	11.5772	313.522	13.5937
Tmem236	0	0	0	0	0.310978	0.310978	0.373566	0.264892	0	0	0	0	0.585364	0.585364	0	0
Mrc1	8.59808	1.02414	0	0	2.24338	0.82274	0	0.564906	2.09328	2.09328	0	0	1.73691	0.441095	1.08502	0.589058
Slc39a12	0	0	0	0	0	0	0	0	0	0	0	0	0	0	0	0
Cacnb2	27.1414	8.21931	3.71454	2.62413	18.3749	4.06591	4.4783	3.95197	28.4879	1.86467	1.27644	1.27644	18.9512	3.08394	2.08118	0.541817
Nsun6	83.683	5.7606	102.964	1.07746	90.4965	8.67517	91.7771	30.586	122.315	13.464	99.5842	1.67976	91.3685	6.46285	104.927	5.38622
Arl5b	79.6709	2.35846	81.3796	11.0735	67.2756	0.414557	83.3177	22.6977	116.548	48.5162	65.4794	15.3616	82.1606	3.7656	74.3566	7.54639
Gm13318	0	0	0	0	0	0	0	0	0	0	0	0	0	0	0	0
Plxdc2	819.333	75.2112	1024.92	31.3168	673.984	60.1831	965.876	271.286	850.681	15.4618	895.897	20.5846	689.435	37.7909	817.122	37.664
Nebl	65.301	15.7989	104.481	10.0149	106.89	17.1327	123.571	29.7486	213.506	130.821	121.905	12.1311	81.7942	9.16433	111.42	6.10828
H2afb1	0	0	0	0	0	0	0	0	0	0	0	0	0	0	0	0
A930004D18Rik	1.80164	0.465051	3.33679	2.05484	1.64425	0.35946	1.20234	0.641658	1.56996	1.56996	2.55287	2.55287	2.32227	0.185657	5.78914	1.46475
Skida1	16.6433	4.92551	19.5554	4.45328	19.1822	1.91669	24.6629	6.38619	22.2301	13.3557	16.0391	4.38385	21.1356	5.52035	20.6404	4.32129
Mllt10	1132.71	90.1391	925.367	53.7953	1127.96	56.2683	858.513	290.603	996.443	24.1143	856.648	64.0882	1141.03	81.2425	1027.73	75.268
Dnajc1	725.841	10.6042	830.308	58.5694	748.303	30.1738	873.536	254.757	730.622	79.6118	936.404	30.9851	735.47	47.9545	1101.09	87.7209
Commd3	1937.61	36.9372	1754.75	66.3713	1983.51	107.415	1748.66	558.879	2207.87	359.5	1879.73	32.3692	1856.24	178.869	1886.1	117.131
Bmi1	496.198	11.7527	421.359	7.5441	486.068	58.0411	419.236	129.445	451.865	139.486	439.804	12.0547	507.082	20.7684	396.587	46.3284
Gm13334	0	0	0	0	0	0	0	0	0	0	0.425479	0.425479	0.292682	0.292682	0	0
BC061194	0.304172	0.304172	0	0	0	0	0.416086	0	0	0	1.70192	1.70192	0.682827	0.351692	0	0
Pip4k2a	785.98	20.9005	820.875	34.4431	757.904	19.4728	846.529	249.265	904.44	97.4807	725.738	23.6975	730.298	28.1904	640.844	78.5237
4930426L09Rik	0.886658	0.48143	1.10419	0.616661	1.60566	1.30045	1.66094	0.36367	1.33116	1.33116	1.00824	0.157286	1.5024	1.04478	1.59867	0.827833
Armc3	24.5061	8.43358	10.6367	3.55854	23.173	5.90959	16.7153	4.86218	21.9235	2.03737	12.1453	5.33764	20.3004	7.53279	18.6051	1.88958
Msrb2	188.864	9.139	117.659	11.5359	144.376	7.40612	95.0213	36.2666	171.098	1.59719	100.963	26.0792	137.652	16.3659	102.291	3.63495
Ptf1a	0	0	0	0	0	0	0	0	0	0	0	0	0	0	0	0
4921504E06Rik	0	0	0	0	0	0	0	0	0	0	0	0	0	0	0	0
Otud1	39.7948	3.55488	39.5079	0.566312	28.1085	0.639463	28.224	10.6251	35.7687	14.4701	32.4392	3.301	42.0945	2.44522	21.9366	9.51072
Etl4	0	0	0	0	0	0	0	0	0	0	0.582765	0.582765	0.292682	0.292682	0	0
Arhgap21	139.896	11.0502	179.69	53.344	132.304	41.2203	202.588	38.5589	190.292	10.2698	185.432	9.43722	180.276	48.2005	192.376	50.5928
Enkur	1.52086	1.52086	1.39133	0.946304	1.78044	0.684531	4.39666	0.881361	0.887441	0.887441	1.43372	0.268193	0.956619	0.576327	3.95812	1.72017
Thnsl1	147.557	15.8349	148.378	15.7152	131.828	11.3879	146.295	41.1652	121.085	6.6051	106.781	9.77186	130.227	2.83323	130.388	4.98679
Gpr158	0	0	0	0	0	0	0	0	0	0	0	0	0	0	0	0
Myo3a	0	0	0	0	0	0	0	0	0	0	0	0	0	0	0	0
Gad2	0	0	0	0	0	0	0	0	0	0	0	0	0	0	0	0
Apbb1ip	305.022	20.4836	703.44	149.43	343.87	92.0135	652.127	147.385	551.591	282.604	489.577	30.3584	349.8	29.9488	672.808	102.614
Pdss1	285.072	12.7594	238.794	13.3472	296.097	18.5453	259.767	82.2889	306.064	9.86493	279.661	13.9199	272.994	14.914	258.883	16.6881
Abi1	729.519	8.68492	909.85	41.2014	705.386	25.0005	854.273	254.172	857.977	96.0226	867.555	22.5466	703.723	32.227	918.229	33.895
Acbd5	262.664	10.7645	319.501	31.7548	238.584	18.8595	311.924	84.1813	352.35	112.669	299.15	18.2574	281.054	16.1672	300.012	25.1648
Mastl	300.991	11.1995	312.491	30.319	270.057	10.3312	263.778	83.0814	516.775	244.649	278.652	14.0772	308.975	25.5618	321.02	22.4401
Yme1l1	1464.97	50.3961	1509.18	65.4408	1482.6	121.549	1505.95	456.929	1920.12	412.96	1523.92	27.3783	1471.92	26.9458	1342.83	71.4829
4931423N10Rik	0	0	1.04406	0.567523	0	0	0.416086	0.272749	0	0	0	0	0.292682	0.292682	0	0
Nxph2	0	0	0	0	0	0	0	0	0	0	0	0	0	0	0	0
Spopl	160.262	3.50535	187.496	14.2879	175.659	12.7007	195.641	57.2962	224.936	38.634	190.826	28.2933	168.298	8.48596	182.832	17.3233
Hnmt	1.1034	1.1034	5.9992	1.99485	0.42435	0.42435	5.54286	1.75781	0	0	6.31765	0.490008	1.75609	1.75609	6.40491	1.11128
Tbpl2	0	0	0	0	0	0	0	0	0	0	0	0	0	0	0	0
Il1f8	0	0	0	0	0	0	0	0	0	0	0	0	0	0	0	0
Il1f9	0	0	0	0	0	0	0	0	0	0	0	0	0	0	0	0
Il1f6	0	0	0	0	0	0	0	0	0	0	0	0	0	0	0	0
Il1f5	0	0	0	0	0	0	0	0	0	0	0	0	0	0	0	0
Il1f10	0	0	0.355348	0.355348	0	0	0	0.112371	0	0	0	0	0	0	0	0
Il1rn	0.334956	0.334956	10.8813	9.92146	0.984897	0.552069	11.8113	2.80355	0	0	5.9567	5.9567	0.624651	0.314173	26.692	11.464
Psd4	649.74	84.6909	1430.39	115.477	660.261	160.662	1387.45	344.827	589.485	55.2454	1099.06	165.467	695.106	183.164	1476.4	408.72
Pax8	0	0	0	0	0	0	0	0	0	0	0.425479	0.425479	0	0	0	0
Cacna1b	0	0	0.39349	0.39349	0	0	1.5725	0.540009	0	0	1.00824	0.157286	0	0	3.53333	0.931476
Ehmt1	1128.67	117.238	1161.45	62.0664	1103.71	234.771	1202.28	298.035	1096.29	13.0144	1034.7	8.44675	1430.03	315.852	1134.85	276.824
Arrdc1	924.291	68.7869	1200.67	67.0714	1038.16	60.6491	1213.66	356.199	1005.19	69.4974	1295.2	215.33	890.608	156.637	1415.94	91.5708
Zmynd19	962.217	25.6808	756.866	46.8168	980.41	68.5467	657.397	251.722	618.073	390.888	852.266	5.56323	851.556	84.3922	567.077	212.263
Dph7	487.743	19.5982	415.386	33.5045	487.571	21.5761	416.045	135.025	490.87	24.0765	435.206	22.609	457.169	24.5216	431.813	31.5574
Mrpl41	972.701	58.6859	879.04	34.5413	993.824	66.277	846.489	280.585	988.014	56.5042	970.582	7.29738	937.845	122.399	984.366	103.426
Pnpla7	356.487	51.964	779.33	46.5281	363.063	85.3902	849.398	204.126	294.255	7.47529	714.97	7.49348	399.988	89.0856	875.301	208.861
Nsmf	44.1603	5.08693	75.7633	1.68113	34.3643	8.49329	68.0042	20.9161	33.4145	8.29518	86.4952	13.0669	38.0704	7.58229	107.13	7.40988
Entpd8	0	0	0	0	0	0	0	0	0	0	0	0	0	0	0	0
Noxa1	0.304172	0.304172	1.18047	1.18047	0	0	0	0.373297	1.04664	1.04664	0	0	0	0	0	0
Nrarp	140.02	24.1015	19.8744	6.75311	81.1563	6.61198	24.0144	17.8409	109.399	45.5035	16.1319	2.51657	96.0745	9.08267	21.0029	5.42371
Tor4a	368.993	45.512	492.142	20.3865	311.256	24.6322	451.831	132.148	263.557	62.995	454.964	28.3802	371.002	51.8706	507.073	46.7413
Nelfb	2210.59	147.845	2016.57	268.153	2176.78	17.8611	2014.97	611.75	1664.45	401.619	2084.04	79.1828	2234.1	116.147	2472.87	96.7126
4933433C11Rik	0.827553	0.827553	0.355348	0.355348	0.42435	0.42435	0.373566	0.189753	0	0	0.850958	0.850958	0	0	0	0
Fam166a	45.3881	2.42798	39.0762	0.670843	41.453	3.36806	31.1264	11.4468	39.6487	3.26358	42.6789	0.719899	35.4615	2.76849	39.1581	2.7083
Tubb4b	7263.97	117.262	5582.53	201.504	6982.24	304.546	6044.06	1952.41	7171.84	252.497	6284.91	167.05	6698.14	474.024	6414.46	643.693
Slc34a3	0	0	0.786979	0.786979	0	0	0.416086	0.248865	0	0	0.425479	0.425479	0	0	0	0
Gm757	0	0	0	0	0	0	0	0	0	0	0	0	0	0	0	0
2310002J15Rik	0	0	0	0	0	0	0	0	0	0	0	0	0	0	0	0
Rnf208	0.275851	0.275851	0.65057	0.65057	0	0	0	0.205728	0	0	0	0	0.292682	0.292682	0.307887	0.307887
Ndor1	581.008	19.5104	530.159	25.5134	581.275	49.9542	546.937	157.151	509.673	118.311	530.61	3.79116	627.985	65.5264	609.238	55.0903
Tmem203	212.518	13.7537	233.651	8.31881	237.059	6.5265	263.295	78.9382	301.686	63.0522	278.912	15.9665	210.133	16.1898	270.214	31.0337
Tprn	513.954	27.7558	481.646	11.8719	472.485	47.4696	441.402	137.107	360.86	154.087	478.645	22.5321	508.844	17.6393	481.842	45.7342
Ssna1	1291.64	57.5091	1247.96	46.7861	1336.47	34.9604	1217.43	390.666	1588.58	315.867	1231.46	125.215	1318.2	198.48	1297.91	144.926
Anapc2	1845.09	132.674	2003.94	50.2961	1854.65	103.431	1951.13	575.97	1444.72	275.958	1745.21	52.8627	1904.48	202.389	2143.14	189.343
Tmem210	0	0	0	0	0	0	0	0	0	0	0	0	0	0	0	0
Lrrc26	0.304172	0.304172	0	0	0	0	0.412683	0	0	0	0	0	0	0	0	0
Grin1	0	0	1.53582	1.04895	0	0	0.412683	0.420598	0	0	0	0	0	0	0.337507	0.337507
Man1b1	223.133	16.5417	288.956	20.4723	210.754	28.3937	270.38	75.5669	267.941	47.1003	255.723	12.3489	249.503	17.9894	247.666	21.973
Dpp7	122.334	8.93311	191.217	23.8432	146.868	5.86676	205.127	52.4794	122.701	2.89613	203.008	14.9461	132.35	8.45586	212.791	17.6967
Uap1l1	364.046	18.9748	674.721	87.8568	347.306	37.19	635.503	180.271	235.077	131.247	773.972	76.9857	323.996	8.61395	918.231	92.5144
Sapcd2	610.482	58.5283	505.47	34.8953	693.701	9.02514	537.767	182.619	506.33	77.6956	562.588	12.0181	591.094	25.5483	599.456	70.5922
Entpd2	0	0	0	0	0	0	0	0	0	0	0	0	0	0	0	0
Npdc1	3.16978	1.43055	32.4508	16.171	6.62308	4.64548	29.39	9.98483	1.04664	1.04664	31.1991	20.7093	4.33297	0.821229	39.0728	20.6008
Fut7	129.678	6.65848	257.602	9.75673	107.365	19.6519	195.595	62.3019	133.667	36.9356	261.615	12.2844	76.7562	4.00822	217.942	1.30126
Abca2	306.231	18.8956	596.828	210.863	403.218	185.831	634.31	98.4894	315.662	100.901	496.201	2.64548	518.139	220.351	634.797	272.759
BC029214	462.796	9.20203	492.49	40.8946	484.075	25.7075	526.758	150.169	572.232	96.0109	552.312	28.1218	458.519	43.0501	558.296	47.7072
Clic3	9.30989	1.24429	14.9309	4.11622	14.6825	5.66322	12.6265	2.9914	8.41884	3.0942	7.48318	0.675521	18.0693	7.77834	15.9705	7.3242
Ptgds	8.99461	2.04377	3.26051	0.765918	6.01763	1.20045	4.81275	1.27464	3.13992	3.13992	5.30941	0.647294	6.07018	1.86475	3.47409	0.218267
Lcn12	1.1034	1.1034	0	0	0.42435	0.42435	0	0.134191	0	0	1.27644	1.27644	0.331969	0.331969	0	0
C8g	61.9119	3.46955	69.8646	4.13091	68.0499	6.77916	70.5891	20.9256	79.7647	16.9663	56.5725	6.36603	61.39	10.0294	63.5165	3.42002
Fbxw5	825.077	42.8546	929.609	34.9481	953.901	148.421	949.335	257.501	703.376	161.149	819.105	2.06916	940.35	121.46	911.645	92.3196
Traf2	1031.23	19.4091	1015.35	15.0632	913.757	22.5075	944.962	294.452	978.174	88.53	1007.79	6.21653	973.584	48.7473	1013.94	34.9665
Edf1	2554.65	179.841	2623.24	70.5816	2699.66	127.715	2614.38	831.423	2868.81	550.501	2902.79	232.484	2442.89	352.006	2928.97	346.6
Mamdc4	22.9902	2.43031	24.703	3.18202	17.797	2.86238	27.0205	5.82965	15.2339	1.62753	16.9365	1.7846	22.5213	3.05822	17.0376	2.59995
Phpt1	1042.6	49.3777	1055.71	40.8306	1138.65	29.4375	968.5	329.374	1335.76	277.607	1107.44	83.7343	1068.22	168.641	1077.68	125.647
Gm996	0.334956	0.334956	1.69463	1.15577	0.348372	0.348372	1.53338	0.71917	0	0	2.75654	1.90558	0.292682	0.292682	3.88258	2.52119
Rabl6	708.703	39.5358	704.098	36.8927	834.924	132.07	774.936	215.279	548.068	164.694	662.902	10.2056	827.698	79.0909	749.723	102.785
4921530D09Rik	3.01586	1.69629	1.7929	0.382145	2.86533	0.910458	3.1518	0.945291	2.4574	0.682519	2.01649	0.314571	1.5027	1.04507	3.64871	1.2691
Tmem141	0	0	2.8751	1.45684	0.42435	0.42435	1.94947	0.788286	0	0	3.13564	1.97011	1.28859	0.88657	3.13658	0.555772
Fcna	0	0	0	0	0	0	0	0	0	0	0	0	0.390145	0.390145	0	0
Lcn8	0	0	0	0	0	0	0	0	0	0	0	0	0	0	0	0
Lcn5	0	0	0	0	0	0	0	0	0	0	0	0	0	0	0	0
Lcn6	0	0	0.39349	0.39349	0	0	0	0.124432	0	0	0	0	0	0	0	0
Lcn10	0	0	0	0	0	0	0	0	0	0	0	0	0	0	0	0
Obp2a	0	0	0	0	0	0	0	0	0	0	0	0	0	0	0	0
Bmyc	143.06	16.5944	67.9082	13.6076	116.16	12.8835	56.4514	25.3863	115.022	14.5445	66.6268	4.8537	100.196	8.94842	27.1105	8.40765
Obp2b	0	0	0	0	0	0	0	0	0	0	0	0	0	0	0	0
Lcn3	0	0	0	0	0	0	0	0	0	0	0	0	0	0	0	0
Lcn11	0	0	0	0	0	0	0	0	0	0	0	0	0	0	0	0
Glt6d1	0	0	0	0	0	0	0	0	0	0	0	0	0	0	0	0
Lcn9	0	0	0	0	0	0	0	0	0	0	0	0	0	0	0	0
Sohlh1	0	0	0	0	0.348372	0.348372	0	0.110165	0	0	0	0	0	0	0	0
Kcnt1	0	0	0	0	0.348372	0.348372	0	0.110165	0	0	0	0	0	0	0	0
Camsap1	206.74	1.66696	278.347	32.2446	226.026	71.4793	244.174	63.2277	157.614	65.3202	214.449	0.00800153	207.125	22.9175	166.781	31.5144
Ubac1	1281.84	49.6041	1086.48	49.1443	1420.23	47.5536	1143.51	378.759	1083.1	188.564	1243.05	35.5382	1354.39	75.5511	1184.9	81.6005
Nacc2	4.80521	3.39852	25.0881	11.5111	10.2607	1.14672	24.6646	6.25731	6.68968	0.409844	25.196	18.2028	6.4981	1.66973	20.7036	8.77982
Lhx3	0	0	0	0	0.42435	0.42435	0	0.134191	0	0	0	0	0	0	0	0
Qsox2	605.832	40.6076	232.163	9.21373	512.57	32.9481	223.461	116.997	503.281	63.9978	215.466	31.3121	706.406	35.0126	169.399	31.435
C030048H21Rik	0	0	0	0	0	0	0	0	0	0	0	0	0.663937	0.663937	0	0
4932418E24Rik	1.40758	0.987115	0	0	1.12109	0.608163	0.416086	0.292781	1.85448	0.807842	0	0	1.69762	0.389357	0	0
Gpsm1	449.358	36.4375	380.829	24.193	417.82	55.883	335.996	104.741	325.148	163.633	323.32	27.2751	443.499	58.016	366.466	47.3463
Dnlz	390.761	22.4761	331.973	23.2943	427.698	10.9989	356.624	116.149	370.8	28.5486	369.469	16.3213	386.513	46.6096	401.24	38.759
Card9	35.7888	6.79199	10.5847	4.83745	36.4057	2.34343	9.07735	8.44649	28.4201	10.6273	2.17377	1.32281	32.4924	3.07704	3.49045	1.85248
Snapc4	323.482	17.1873	318.812	35.3028	403.063	106.363	385.104	91.4493	272.407	77.1704	269.542	3.19202	436.148	106.138	365.893	104.449
Sdccag3	1242.54	51.7742	1400.86	40.4238	1362.67	58.7818	1380.74	426.467	1330.14	65.8018	1350.07	22.5286	1361.02	9.34784	1413.3	64.8282
Pmpca	1736.54	71.2397	1482.36	59.0942	1783.22	48.8809	1563.16	492.434	1501.4	252.77	1580.34	0.114465	1662	50.3516	1579.16	50.1606
Inpp5e	258.009	15.0511	305.035	36.6687	293.032	47.0236	291.994	76.9432	207.446	40.6074	284.157	21.2113	302.763	48.5334	321.109	64.402
Sec16a	328.937	8.93271	525.572	122.591	302.473	115.147	578.13	106.924	484.714	219.914	418.371	45.4013	446.061	149.347	539.27	222.696
Notch1	3677.16	217.089	871.012	94.8668	3954.02	1745.59	989.813	854.768	2998.07	278.955	532.71	18.7111	5305.88	1650.39	663.124	203.892
Egfl7	226.019	22.5022	151.952	7.75186	218.529	10.9524	146.687	53.0687	193.747	78.3795	207.263	10.6914	161.037	21.4494	172.54	25.0259
Gm20532	0	0	0	0	0	0	0	0	0	0	0	0	0	0	0	0
Agpat2	191.89	17.2499	235.816	7.8128	171.574	10.7737	222.176	66.6924	150.879	71.009	256.925	5.17035	159.385	6.38088	300.236	19.1552
Fam69b	223.244	17.6407	130.285	14.5009	158.995	4.00433	123.695	39.8593	205.385	85.5807	155.592	5.23888	206.058	30.992	151.213	24.2913
Lcn4	156.063	34.516	55.8229	3.72178	78.2209	13.0385	41.4758	17.6692	124.338	16.958	41.4489	4.00675	79.4959	14.5639	50.6801	7.07104
Abo	0	0	0	0	0	0	0	0	0	0	0	0	0	0	0	0
Surf6	312.865	13.2215	266.82	29.0593	345.008	22.0201	236.601	83.0968	223.657	68.3552	249.403	40.7734	321.633	41.1371	302.837	1.96427
Med22	394.879	43.7357	360.145	48.6307	425.459	39.7104	360.725	103.214	283.841	87.7164	298.345	13.9562	372.614	28.8841	352.7	55.4661
Rpl7a	4259.12	165.101	3200.55	213.208	4429.45	155.407	3487.02	1163.8	4247.21	69.1356	3785.49	256.567	4074.15	497.246	3690.23	395.504
Surf1	552.266	24.271	521.777	4.13487	573.374	34.2393	558.928	172.225	594.63	10.6048	612.907	12.982	524.982	58.6282	672.235	53.1008
Surf2	517.532	21.2514	412.567	16.0231	561.207	47.1804	420.611	146.093	521.609	70.7891	505.174	28.638	560.071	56.8102	464.118	40.3767
Surf4	2031.69	93.9512	2755.72	37.6396	1968.2	86.1087	2757.67	783.542	1787.78	301.315	2927.31	14.4835	1816.51	48.7059	2647.75	63.8485
Gm711	6.56495	1.33782	10.083	2.31533	8.99396	2.17341	15.1037	3.76133	10.524	6.33741	10.7761	0.286344	9.21023	2.00323	8.78224	1.43382
Rexo4	869.06	15.7007	763.909	56.6293	907.381	31.0172	778.775	245.368	765.541	134.57	838.576	2.93575	899.625	13.0999	880.774	16.4398
Adamts13	0.304172	0.304172	4.668	1.83551	0.696744	0.696744	0.828769	1.06684	0.52332	0.52332	0.425479	0.425479	1.79509	0.858785	3.28621	2.06218
Cacfd1	148.414	4.9859	150.067	7.65682	126.013	4.94214	146.38	44.1509	118.184	6.3663	125.438	3.05703	145.266	14.3782	146.148	16.9972
Slc2a6	1.13172	0.725015	7.95631	3.18559	1.45609	1.15257	9.13117	2.54821	0.52332	0.52332	12.4316	5.43847	1.17073	1.17073	13.7187	3.29325
Tmem8c	0	0	0	0	0	0	0	0	1.33116	1.33116	0	0	0.331969	0.331969	0	0
Adamtsl2	44.3008	8.1443	15.188	3.37867	45.6043	4.52832	24.375	9.86528	58.3764	25.9305	10.9979	5.17028	44.5329	5.31354	13.7795	1.82437
Fam163b	1.46668	0.508688	0.355348	0.355348	2.42641	1.58997	0	0.591536	1.93408	0.159199	0.582765	0.582765	0	0	0	0
Dbh	0.334956	0.334956	0	0	0.621956	0.621956	0.825366	0.19668	0	0	0	0	0.390145	0.390145	0	0
Sardh	0.914978	0.051201	15.5012	5.82496	0	0	7.98324	3.7145	0	0	10.9979	5.17028	1.79538	1.3289	8.0863	5.1826
Vav2	75.1045	7.59828	138.978	33.4479	112.74	61.7795	110.855	23.9239	74.3487	1.08384	72.6581	5.43239	89.5529	11.6736	57.9358	13.0124
Brd3	3554.62	139.235	2352.39	148.06	3549.89	172.974	2222.86	869.083	3551.79	421.287	2232.33	33.4569	3401.33	162.802	2144.93	156.096
Wdr5	795.065	33.8049	663.632	21.4982	757.458	26.0677	696.375	221.688	643.909	150.491	716.153	15.6703	780.328	40.1094	663.901	24.9907
Rxra	21.9694	7.63678	76.6126	5.84881	20.9492	8.92803	73.7081	23.7308	18.5787	1.83245	78.3385	32.3868	20.4159	4.0329	127.388	45.523
Col5a1	6.53171	1.28729	112.562	61.0105	17.3078	15.8541	63.4181	24.6306	0	0	68.5767	52.2593	17.5022	5.90141	97.9998	23.2107
Fcnb	0	0	0	0	0	0	0	0	0	0	0	0	0	0	0	0
Olfm1	0.886658	0.48143	0.710696	0.710696	0	0	0	0.224742	0	0	2.33106	2.33106	0.390145	0.390145	2.56369	1.42409
Ppp1r26	0	0	0.355348	0.355348	0.348372	0.348372	0.373566	0.198523	0	0	0.582765	0.582765	0	0	0	0
1700007K13Rik	0.945762	0.583163	0.65057	0.65057	1.35728	0.809041	1.19893	0.180038	0	0	1.27644	1.27644	0.975509	0.516224	4.52797	2.23173
Mrps2	428.091	5.6162	324.41	7.2947	399.036	39.1022	349.325	107.549	410.469	33.3065	356.731	11.734	391.86	15.1489	334.261	5.18408
Gbgt1	0	0	0	0	0	0	0	0	0	0	0	0	0	0	0	0
Gm10134	0	0	0	0	0	0	0	0	0	0	0	0	0	0	0	0
Ralgds	231.226	24.1772	314.085	4.70691	233.807	61.4278	334.92	77.4201	131.628	99.6798	286.589	1.03454	217.995	32.2216	209.91	26.7603
Cel	0	0	0.748837	0.375873	0	0	0	0.193443	1.77488	1.77488	0.850958	0.850958	0.292682	0.292682	0	0
Gtf3c5	651.76	47.8509	486.756	35.874	633.127	8.66537	479.968	163.069	507.114	98.8909	434.995	4.40993	651.828	28.0221	531.678	29.5526
Gfi1b	33.188	6.33619	11.408	2.51006	20.9525	8.13456	2.32303	4.19023	34.3697	3.3093	3.49659	3.49659	9.34756	2.35063	3.6666	1.39873
Tsc1	269.628	5.3951	290.919	29.0069	231.226	22.101	297.703	81.1493	311.255	80.9941	295.302	5.08567	241.114	24.6817	263.957	50.1406
1700026L06Rik	5.86672	2.03475	23.1066	3.90855	5.16893	0.49568	31.0294	8.7686	7.49753	2.26433	35.6958	14.4219	3.65015	1.16572	64.7302	6.04855
Ak8	6.77059	1.1403	26.6862	3.59279	9.67732	0.645074	39.3817	8.40488	7.13341	0.853565	51.6241	12.48	7.64994	2.3512	103.447	4.18942
Gtf3c4	176.908	20.4549	249.324	56.3565	160.887	20.4281	249.694	58.6631	319.267	152.851	206.752	27.261	227.918	65.558	158.271	42.0791
Ddx31	420.383	3.36307	305.538	13.6413	394.699	14.6744	341.703	107.167	377.11	65.6185	357.868	23.3611	436.555	17.7626	316.007	24.3717
Barhl1	0	0	0	0	0.348372	0.348372	0	0.110165	0	0	0	0	0.292682	0.292682	0	0
1700101E01Rik	5.12413	0.688219	2.29273	1.82666	3.85968	2.44736	1.90695	0.653098	7.25873	5.16545	0.582765	0.582765	4.07958	1.53209	3.29795	1.21342
Ttf1	413.931	31.7425	382.027	19.2357	348.116	14.4197	335.435	105.56	378.389	41.3708	339.332	9.1608	369.953	16.6908	337.701	30.8787
Setx	385.922	19.1367	995.761	286.914	381.219	72.0079	1030.86	227.405	1293.39	850.664	712.09	82.7044	534.813	98.5295	687.66	166.459
Ntng2	18.0483	4.58522	17.5413	0.988775	20.2419	10.8429	12.6197	4.53113	13.254	3.4922	5.73489	1.07277	12.9962	3.33946	8.57958	3.81138
Med27	662.27	35.5448	616.462	50.9357	694.157	38.0399	659.067	198.328	741.93	64.7539	681.8	16.3515	722.72	77.8014	611.414	55.7072
Rapgef1	350.612	111.288	410.218	36.9811	307.268	20.3797	388.231	133.201	299.336	106.761	462.909	199.112	365.95	118.167	438.248	182.975
Gm13547	0	0	0	0	0	0	0.373566	0.289363	0.443721	0.443721	0	0	0	0	0	0
Trub2	227.565	22.1077	195.085	15.1549	213.33	8.91938	196.107	58.6645	217.777	26.0899	206.67	12.0264	214.575	5.00269	226.713	11.6102
Coq4	196.788	7.34385	108.492	6.91897	184.904	10.6466	116.678	43.4042	152.985	20.7568	122.385	16.3215	167.018	15.9005	110.779	22.7455
Slc27a4	95.5653	11.845	122.615	1.83014	85.1634	15.7307	134.129	32.8691	54.3355	24.1625	104.385	13.333	106.112	24.1303	141.769	25.3099
Urm1	56.0994	4.28156	57.557	12.3836	58.5784	5.7331	68.9186	16.5141	58.6829	10.5375	76.1546	8.92898	73.5741	9.33108	64.5429	9.53534
2600006K01Rik	2.38166	0.467328	2.0419	1.02393	2.72676	1.85574	3.23004	0.360474	4.15268	2.0594	2.75654	1.90558	3.0051	0.506645	4.22161	0.364005
Cercam	323.287	29.24	244.912	17.69	292.318	4.19598	262.622	87.0383	236.456	83.816	242.356	19.7395	269.462	16.4852	360.353	38.1717
Odf2	1312.39	117.232	1144.6	54.6006	1384.17	84.2994	1311.82	378.741	1307.22	70.09	1142.34	67.722	1500.99	165.785	1439.26	82.8298
Gle1	1533.48	40.0983	1250.83	71.6331	1612.17	45.8209	1281.54	421.142	1271.16	273.679	1272.3	30.7571	1510.72	33.6954	1375.17	63.0889
Sptan1	635.248	51.2554	1237.06	284.695	729.255	295.049	1446.62	274.431	1024.85	256.616	1181.67	14.1594	985.846	347.346	1476.69	432.253
Wdr34	343.621	22.7918	224.812	46.1823	341.885	1.57049	241.515	81.4837	269.3	121.097	234.743	8.63064	349.65	30.7569	226.632	11.8869
Set	10997.9	298.583	8924.14	465.983	12101	352.274	9313.14	3138.24	9082.83	2724.32	10164.3	155.315	11092.1	516.228	9797.46	925.11
Pkn3	124.322	19.5219	43.108	2.94131	92.1129	17.728	41.7824	19.7031	71.2189	25.072	45.6573	3.69825	107.722	11.1958	66.2703	8.89663
Zdhhc12	258.667	4.74231	243.971	14.5817	272.65	22.3628	272.827	78.6877	272.831	18.1352	267.572	6.32766	240.553	14.9355	287.262	17.0115
Zer1	294.044	36.1182	408.65	75.4486	394.22	169.948	464.735	82.7966	261.463	60.9017	258.822	29.0636	428.804	167.979	418.823	195.782
Tbc1d13	52.8803	15.1006	54.0582	7.56712	38.8746	4.52095	33.7861	12.0981	46.9192	13.4268	52.0395	10.0804	56.5502	10.0773	43.3547	5.77999
Endog	447.166	7.97257	365.792	54.2764	463.411	11.2197	361.886	121.463	386.721	124.039	448.065	25.1394	413.535	53.006	398.939	46.0472
D2Wsu81e	892.072	20.308	596.477	56.3244	904.258	33.2645	596.155	220.34	635.112	201.153	676.094	30.2169	808.832	42.3031	692.415	29.0694
Ccbl1	204.893	18.3793	136.081	6.05442	188.573	11.2858	135.333	47.9458	157.934	28.3678	124.855	3.6398	194.734	11.6876	147.719	10.8692
Lrrc8a	0	0	0	0	0	0	0	0	0	0	0	0	0	0	0	0
LRRC8A	0	0	0	0	0	0	0	0	0	0	0	0	0	0	0	0
Phyhd1	11.9317	1.94948	24.2611	5.98412	12.5041	0.699535	25.6056	6.2015	7.3722	2.04756	26.4825	2.65571	13.408	1.33174	28.4024	8.24254
RP23-395P6.9	0	0	0	0	0	0	0	0	0	0	0	0	0	0	0	0
Dolk	374.569	17.2035	353.393	21.7894	350.178	19.0134	295.655	102.067	347.726	5.47511	343.17	26.1459	371.913	5.80493	354.645	16.2487
Nup188	427.016	38.472	663.495	211.948	629.712	293.628	777.727	115.146	466.092	20.5961	406.106	16.8196	805.61	420.998	765.213	409.952
Sh3glb2	863.156	4.80516	962.299	42.3734	825.645	37.6391	975.42	283.807	722.583	96.9366	892.096	3.96267	847.992	29.1855	937.769	33.172
Fam73b	131.197	14.7112	136.087	14.8599	142.383	33.2741	130	35.5362	93.427	20.6568	138.563	10.3547	146.12	26.1477	151.644	36.6497
Dolpp1	210.386	13.1256	237.218	11.5142	239.25	16.7304	243.358	71.7832	227.084	28.2967	258.774	27.999	215.361	15.1906	255.203	16.0022
Crat	164.683	8.69059	243.876	15.188	163.555	10.9485	228.717	68.227	163.305	17.7642	229.267	31.1266	174.461	15.7335	202.394	17.4287
Ppp2r4	1693.1	90.5601	1655.7	55.948	1685.64	204.101	1630.65	474.611	1163.45	470.357	1639.22	57.5934	1688.21	203.466	1729.31	184.243
Ier5l	0.827553	0.827553	3.91108	0.890656	1.04631	0.550432	5.68173	3.43776	0	0	2.59925	0.897336	4.23702	3.39701	12.8731	11.4032
Cstad	0.334956	0.334956	0.680633	0.341311	0.636525	0.636525	1.65073	0.167502	2.2982	1.25156	3.6075	1.05462	0.682827	0.351692	5.07276	0.801247
1700001O22Rik	5.49852	2.37965	9.09056	4.38001	4.83632	2.60049	4.46809	1.57655	2.2982	1.25156	5.62398	1.36919	2.96581	1.01711	2.96196	0.978841
Ntmt1	614.68	33.1053	490.113	22.083	622.223	20.3818	479.926	163.161	583.705	72.5387	615.996	7.56164	557.241	55.4809	534.98	29.8027
Asb6	578.464	11.9458	690.119	30.2303	601.908	15.1877	666.661	201.452	444.246	64.4212	701.344	16.0131	586.504	32.2219	773.709	8.88345
Prrx2	0.580023	0.291047	43.0135	22.3457	3.60698	3.60698	30.0578	10.7142	1.56996	1.56996	32.7437	23.4195	7.45472	1.54133	42.0807	17.5389
Ptges	1.19083	0.233664	20.6915	7.08039	2.47012	1.97079	17.3224	8.40396	0	0	15.0309	4.54113	4.03879	1.53075	18.2717	8.1031
Tor1b	213.961	8.88615	238.8	3.27924	213.447	15.5967	253.918	71.9013	196.458	11.203	259.681	3.26477	219.254	9.7596	237.077	18.1517
Tor1a	964.386	42.0648	926.939	26.4431	974.712	53.8231	959.076	296.32	1009.65	15.3432	1031.49	47.7864	942.105	81.7697	904.12	72.2406
BC005624	1019.11	19.5109	847.378	23.4796	1018.54	70.9744	894.539	275.305	1007.25	32.8295	915.991	73.543	1007.54	70.5668	959.006	73.29
Usp20	171.692	18.6124	191.091	19.5735	179.413	58.3971	186.979	45.4833	159.084	7.33168	146.139	2.77876	226.838	80.1626	222.086	72.9776
Fnbp1	586.685	26.8241	958.258	43.3153	535.029	65.8944	948.375	247.451	732.204	89.5667	934.803	8.11003	647.026	74.6625	840.937	105.589
Gpr107	248.479	9.09686	363.037	19.8616	275.052	8.33925	343.234	102.646	264.949	36.7812	320.692	40.965	264.579	23.2459	374.43	26.0383
Ncs1	6.80263	2.60098	6.7238	1.47211	7.17493	2.27647	5.58538	1.5088	0.887441	0.887441	5.89218	0.0645294	3.08367	0.677649	2.15368	1.10905
Hmcn2	19.196	4.73814	11.9001	4.74202	11.5952	0.264122	12.3051	3.41396	17.9301	1.95611	10.9979	5.17028	14.4404	2.70863	7.24281	0.939368
Ass1	320.354	46.0735	132.453	23.164	302.627	91.8983	96.5447	61.9331	270.041	65.93	107.872	5.30541	287.593	55.9933	98.322	14.6466
Fubp3	537.254	25.0714	456.042	38.1948	560.732	12.0209	449.951	148.542	503.44	65.9319	437.009	48.8878	564.378	54.4349	431.943	31.4075
Prdm12	0	0	0	0	0	0	0	0	0	0	0	0	0	0	0	0
Exosc2	1127.02	20.8752	802.924	21.5701	1129	39.338	847.512	294.708	990.631	220.332	878.194	20.4288	1113.2	69.3311	868.732	44.9851
Abl1	267.74	27.2371	387.589	65.1121	321.816	153.704	404.028	74.4154	218.846	44.9074	282.288	0.229964	390.201	134.398	378.167	166.144
Qrfp	1.64399	1.2166	4.33463	0.809866	0.772722	0.391924	1.98858	0.939731	1.33116	1.33116	4.45845	0.203664	0.331969	0.331969	5.95202	0.719689
Fibcd1	0.304172	0.304172	0	0	0	0	0	0	0	0	0	0	0	0	0	0
Lamc3	22.9299	5.07914	1.39133	0.946304	19.8124	10.2331	2.06341	4.91888	17.0087	3.40241	1.00824	0.157286	14.0515	0.510357	0.337507	0.337507
Aif1l	0.914978	0.051201	0.748837	0.375873	1.15968	0.743688	0.828769	0.252671	0.52332	0.52332	4.72665	1.23006	0.663937	0.663937	2.55043	0.834911
Nup214	982.554	6.49875	1010.54	137.556	1097.35	225.365	1143.1	269.212	1158.45	232.172	927.578	16.1342	1341.17	308.635	1182.43	295.231
Fam78a	48.2155	10.6274	109.287	36.9665	65.195	26.9741	97.8025	19.391	79.1737	29.9816	52.965	5.31141	87.9248	39.3669	80.0286	35.8417
Ppapdc3	1.88906	0.632158	4.47912	2.53982	0.310978	0.310978	2.28051	1.38513	0.52332	0.52332	4.30117	0.80458	0.682827	0.351692	4.92624	1.24612
Prrc2b	476.072	22.5725	610.895	78.9337	554.967	189.516	606.753	144.582	450.673	84.16	515.009	75.9145	495.905	19.002	410.442	103.67
Pomt1	491.893	22.5181	310.757	16.4324	467.515	27.8202	367.091	116.148	423.117	116.95	300.176	27.4425	482.634	13.3028	300.206	26.6869
Uck1	642.845	27.4996	548.27	13.2996	572.015	40.6145	552.793	172.128	594.095	0.396755	629.235	51.4343	615.237	28.063	588.269	14.3245
Swi5	3384.96	102.574	2687.54	30.198	3502.76	55.3512	2734.71	941.382	2844.48	297.529	3101.34	162.137	3196.12	242.5	2846.44	266.423
Golga2	258.152	30.6377	294.601	13.6703	274.377	69.7507	308.61	72.6161	217.049	28.9115	237.889	11.5342	348.398	86.2516	288.865	62.7261
Dnm1	0.912515	0.912515	3.3507	1.68453	0.42435	0.42435	1.24145	0.790614	0	0	1.8592	0.693672	1.95252	1.53458	0.410008	0.410008
Ciz1	1023.24	64.8041	989.713	69.1901	1031.08	23.1932	1132.6	309.241	829.101	200.793	1052.66	82.5668	1074.12	36.4385	1279.77	74.9416
1110008P14Rik	77.5184	7.19309	202.472	20.3377	105.518	9.42485	221.708	61.7271	121.974	35.103	227.298	25.6214	98.7597	18.0341	284.648	26.5079
Lcn2	0	0	0	0	0	0	0	0	0.52332	0.52332	0.425479	0.425479	0.331969	0.331969	0.615773	0.615773
Ptges2	377.059	18.7553	330.697	14.9926	360.733	9.3299	308.598	103.081	335.484	26.654	360.088	18.5881	317.263	30.9137	360.136	36.2201
Slc25a25	217.637	9.29364	399.853	10.2952	260.303	16.9606	377.921	102.791	205.739	54.8742	354.085	16.0816	257.135	39.2203	398.791	56.692
Naif1	120.009	7.53899	114.338	5.9132	111.777	7.96706	128.703	34.1953	112.36	11.8821	114.218	6.99718	97.6959	4.40025	127.146	10.5344
Fam102a	107.784	7.28922	470.301	118.114	117.244	31.4747	480.416	117.475	94.018	33.6721	361.615	11.9559	141.399	32.4374	476.947	114.41
Dpm2	434.331	15.6435	377.21	23.1138	448.076	32.0946	358.239	119.355	463.58	44.9238	450.776	23.5948	403.33	35.0455	390.085	60.1439
9430097D07Rik	0.914978	0.051201	1.07412	0.0592049	1.0837	0.100061	2.49312	0.325049	0	0	0	0	0.390145	0.390145	0.747515	0.378995
Pip5kl1	0.334956	0.334956	3.14608	1.2029	1.80446	0.97083	4.43918	0.636022	0.52332	0.52332	3.76478	2.06287	1.83467	1.01692	3.32909	1.12137
St6galnac4	450.724	32.1494	353.636	24.4473	472.85	21.5406	407.48	132.426	332.704	103.745	404.062	29.9268	414.628	11.8265	370.046	15.2507
St6galnac6	57.7175	12.7421	196.441	36.0013	63.4017	9.86447	140.657	42.1898	41.0815	20.6703	135.464	27.0694	60.1014	14.0506	196.941	18.5353
Ak1	10.9933	2.37724	58.6116	23.9176	5.82753	5.36782	47.7935	16.2864	3.86816	0.318398	76.2091	19.0982	9.73771	2.18418	64.4311	12.3222
Eng	73.7832	15.6273	219.672	42.4157	62.9781	26.417	141.264	44.5665	39.0221	24.823	102.452	2.21615	67.2424	30.9045	116.919	34.3733
Fpgs	667.904	12.716	569.52	12.6782	593.441	10.4128	575.082	184.158	443.238	221.378	597.144	15.5453	572.2	15.4748	519.662	16.6569
Cdk9	2744.45	100.174	2565.04	151.184	2964.01	68.8406	2519.83	820.953	2275.77	342.923	2585.43	61.488	2574.4	32.6064	2743.36	105.324
Sh2d3c	752.883	95.746	1066.26	39.0612	643.36	106.12	1062.74	272.927	530.582	162.294	911.833	54.0038	683.1	49.6243	1177.12	26.8422
6330409D20Rik	2.40998	0.213221	0.748837	0.375873	1.3187	0.662524	2.36215	0.696213	1.41076	0.364121	1.43372	0.268193	1.30748	0.229896	1.94944	1.38086
Ttc16	22.734	5.4922	19.2678	4.55995	15.2403	1.6667	15.6559	4.28936	17.5321	2.87909	14.069	1.24821	21.8364	2.59382	9.0442	2.69575
Tor2a	955.329	14.0639	990.859	20.3549	1000.59	40.8901	1039.2	316	956.681	34.5909	1071.2	72.1798	887.524	76.738	1067.11	101.211
Ptrh1	235.102	30.5886	230.046	18.9881	259.593	15.8862	223.815	71.1999	239.203	40.3412	234.217	16.3718	204.748	23.4109	198.294	14.6274
1700019L03Rik	91.658	6.43407	94.6864	6.39482	98.308	8.00321	83.3239	27.4754	103.793	28.4353	84.8679	4.87786	80.9737	5.34195	88.931	5.72663
Stxbp1	65.7959	7.40953	83.907	7.42991	95.8599	19.3676	100.985	23.9655	91.6758	0.618091	64.5457	0.723899	106.762	16.8639	70.4358	11.3581
Fam129b	32.9515	5.30394	418.327	47.2364	45.1445	18.9543	324.704	102.33	19.4086	14.0839	309.351	50.6038	46.8295	19.9061	527.301	137.756
Lrsam1	44.2243	6.56304	76.2165	4.02206	50.2768	19.0137	63.8695	17.8838	41.2305	6.69135	68.9578	2.52265	45.956	13.5455	68.9622	19.6565
Rpl12	3247.35	188.087	2510.52	110.069	3347.82	39.3267	2587.06	909.481	3102.2	202.043	3105.36	225.721	3093.59	481.244	2882.58	384.831
Slc2a8	222.123	3.04453	335.79	20.3256	225.503	10.184	321.017	96.3157	167.616	17.6389	335.16	1.81897	213.156	18.2807	369.353	13.9744
Garnl3	15.6569	4.31185	32.9454	11.8882	21.2492	4.98908	37.3149	7.31095	12.6969	3.27709	46.5728	10.4414	12.917	3.72429	29.5365	4.87502
Ralgps1	90.3145	9.48646	137.908	21.2382	79.9017	4.76839	122.078	31.1231	176.518	95.9266	133.411	8.69917	110.025	12.0277	121.766	23.9904
Angptl2	1116.87	90.5603	539.12	31.0212	943.895	55.8104	499.868	218.692	799.04	278.999	454.343	63.8905	933.92	34.7392	400.799	33.5857
Zbtb34	19.1431	4.58161	47.8989	26.1725	22.4345	8.11957	41.7105	8.2615	32.8912	8.8185	31.0055	3.03281	33.8165	16.9837	26.8994	14.986
Zbtb43	178.15	10.5014	216.563	8.21943	173.64	12.1565	205.747	59.9683	230.579	40.0905	198.9	1.9258	200.953	13.9167	174.804	9.13709
Lmx1b	0	0	0	0	0	0	0	0	0	0	0	0	0	0	0	0
Mvb12b	175.987	33.0429	237.956	17.7607	157.843	8.01057	190.859	62.409	369.235	152.58	232.082	49.9765	188.077	39.5582	145.715	14.2958
Pbx3	4.82489	1.50961	9.62088	1.59128	8.44405	1.73905	11.1912	2.62099	10.8424	2.46925	9.86062	6.45679	5.48481	1.65753	14.7118	5.30817
Mapkap1	1032.11	33.2765	922.09	58.4682	1070.26	21.5076	944.064	298.723	977.6	38.6875	923.674	28.5477	1079.14	61.5599	970.847	13.3325
Gapvd1	1878.27	36.4562	2058.49	73.4503	1752.58	200.307	1987.98	555.651	1831.45	78.3255	1971.78	145.399	2069.85	351.133	1884.38	272.639
Hspa5	14101.9	556.061	17130.6	254.245	15494.4	503.294	17881.5	5054.66	10507.7	4620.43	20195.6	1626.38	13445	699.464	16036.3	75.0381
Rabepk	463.218	26.3661	406.481	11.8924	470.476	13.5583	407.699	135.592	516.616	27.6364	456.178	29.8479	425.965	32.5724	405.103	59.5314
Fbxw2	1159.5	41.917	1151.06	27.6957	1150.52	22.8358	1115.47	357.493	958.698	159.114	1176.94	91.8352	1147.26	39.9298	1246.72	46.2764
Psmd5	2055.53	39.173	1718.56	26.9977	2101.62	155.501	1881.35	583.727	1984.7	196.502	1910.19	30.4202	2004.29	113.621	1810	106.011
Cutal	0	0	0	0	0	0	0	0	0	0	0	0	0	0	0	0
Phf19	7.0489	1.85787	32.3627	9.4432	16.1299	3.4144	29.0527	7.65416	18.4652	9.04546	33.0684	0.731975	16.4529	3.59869	36.3872	10.7238
Traf1	34.5341	6.77626	20.7274	4.41189	36.7229	8.3814	18.0707	7.28681	26.2693	4.08327	21.3304	4.31124	33.5306	6.06298	28.7297	3.90254
Hc	0	0	1.45953	0.933705	0	0	0	0.393332	0	0	0.425479	0.425479	0.663937	0.663937	0.820016	0.820016
AI182371	2.52819	0.927353	3.42698	2.04783	1.53088	0.451841	4.35414	1.14625	1.93408	0.159199	1.16553	1.16553	2.06888	0.624009	1.29079	0.64743
Cep110	1856.38	42.6166	1828.2	101.498	1786.22	137.413	1876.6	547.389	2321.29	463.502	1882.68	36.9495	2134.73	105.698	1800.78	56.8998
Rab14	1877.02	60.0718	1664.13	98.8858	1905.9	60.1336	1703.58	537.403	1854.78	80.727	1849.72	87.3879	1870.65	190.226	1852.86	171.085
Gsn	259.202	14.5743	2225.63	411.817	312.469	47.9277	2280.97	690.56	323.495	31.4819	2422.16	137.34	395.877	10.9967	3534.19	367.838
Stom	62.4759	6.41658	52.239	16.9405	57.5896	4.69357	43.7363	14.8481	49.3529	10.3055	38.285	6.81574	56.3592	4.41705	45.6325	5.94604
4930568D16Rik	0	0	0	0	0	0	0	0	0	0	0	0	0	0	0	0
4930402F06Rik	0	0	0	0	0.310978	0.310978	0	0.0983398	0	0	0	0	0	0	0	0
Ggta1	230.602	18.8658	234.804	7.28057	202.917	8.51959	211.924	64.4035	298.672	70.504	200.574	16.4203	224.464	19.2759	187.633	31.9342
Dab2ip	10.2409	4.06537	21.3703	3.22484	7.46308	2.34294	15.5453	4.88485	11.889	1.42261	21.2659	10.2034	9.91676	4.52253	15.0952	3.53153
Ttll11	8.3838	1.88812	14.2507	0.366968	4.87959	1.774	10.3726	3.47376	3.58364	2.6962	13.5972	4.27294	7.51261	1.62189	12.2798	3.97275
Ndufa8	2089.33	93.9707	1802.68	82.6973	2160.08	68.0155	1895.3	608.918	2219.54	305.233	2116	157.947	1914.18	259.872	2078.23	245.901
Morn5	0	0	0	0	0.42435	0.42435	0	0.134191	0	0	0	0	0	0	0	0
Lhx6	0.304172	0.304172	0.39349	0.39349	0	0	0.786249	0.264226	0	0	0	0	0	0	1.83254	0.931312
Rbm18	262.911	17.3399	293.61	0.231838	274.675	29.7283	293.277	86.9459	354.318	106.264	281.77	6.7049	289.092	30.8796	304.823	25.0939
Mrrf	255.289	10.6597	231.878	26.8835	254.591	5.4645	226.599	69.641	249.532	14.038	280.669	13.7626	236.088	18.6868	232.188	16.5127
Ptgs1	10.5795	2.75804	14.6483	8.19276	7.17493	2.27647	19.2929	5.48573	13.6978	3.04847	18.9066	4.92023	11.3988	2.79779	24.7328	13.3606
Olfr338	0	0	0	0	0	0	0	0	0	0	0	0	0	0	0	0
Olfr339	0	0	0	0	0	0	0	0	0	0	0	0	0	0	0	0
Olfr340	0	0	0	0	0	0	0	0	0	0	0	0	0	0	0	0
Olfr341	0	0	0	0	0	0	0	0	0	0	0	0	0	0	0	0
Olfr342	0	0	0	0	0	0	0	0	0	0	0	0	0	0	0	0
Olfr344	0	0	0	0	0	0	0	0	0	0	0	0	0	0	0	0
Olfr345	0	0	0	0	0	0	0	0	0	0	0	0	0	0	0	0
Olfr346	0	0	0	0	0	0	0	0	0	0	0	0	0	0	0	0
Olfr347	0	0	0	0	0	0	0	0	0	0	0	0	0	0	0	0
Olfr348	0	0	0	0	0	0	0	0	0	0	0	0	0	0	0	0
Olfr50	0	0	0	0	0	0	0	0	0	0	0	0	0	0	0	0
Olfr3	0	0	0	0	0	0	0	0	0	0	0	0	0	0	0	0
Olfr350	0	0	0	0	0	0	0	0	0	0	0	0	0	0	0	0
Olfr351	0	0	0	0	0	0	0	0	0	0	0	0	0	0	0	0
Olfr352	0	0	0	0	0	0	0	0	0	0	0	0	0	0	0	0
Olfr353	0	0	0	0	0	0	0	0	0	0	0	0	0	0	0	0
Olfr354	0	0	0	0	0	0	0	0	0	0	0	0	0	0	0	0
Olfr355	0	0	0	0	0	0	0	0	0	0	0	0	0	0	0	0
Olfr356	0	0	0	0	0	0	0	0	0	0	0	0	0	0	0	0
Olfr357	0	0	0	0	0	0	0	0	0	0	0	0	0	0	0	0
Olfr358	0	0	0	0	0	0	0	0	0	0	0	0	0	0	0	0
Olfr360	0	0	0	0	0	0	0	0	0	0	0	0	0	0	0	0
Olfr361	0	0	0	0	0	0	0	0	0	0	0	0	0	0	0	0
Olfr362	0	0	0	0	0	0	0	0	0	0	0	0	0	0	0	0
Olfr364-ps1	0	0	0	0	0	0	0	0	0	0	0	0	0	0	0	0
Olfr365	0	0	0	0	0	0	0	0	0	0	0	0	0	0	0	0
Olfr366	0	0	0	0	0	0	0	0	0	0	0	0	0	0	0	0
Olfr368	0	0	0	0	0	0	0	0	0	0	0	0	0	0	0	0
Pdcl	350.636	6.23016	430.627	14.2806	343.064	14.4953	419.321	124.368	473.332	83.9814	389.428	38.6037	370.519	7.61451	377.694	15.453
Rc3h2	404.645	21.6205	526.972	53.2367	424.112	80.8335	567.269	134.031	607.904	222.741	433.958	8.53995	484.582	82.4134	478.357	70.4031
Zbtb6	46.3031	2.47263	58.9735	12.4146	45.008	5.55057	63.785	14.8308	81.8021	38.8899	43.5944	7.46303	59.1442	13.2712	38.9141	7.38881
Zbtb26	26.7511	0.730875	33.912	11.4977	25.0058	4.39425	20.1291	6.6493	56.886	26.5334	23.8833	1.75837	39.2987	13.1133	18.9161	5.22436
Rabgap1	737.695	41.4179	913.908	16.545	649.188	53.9592	905.718	249.724	1066.08	344.948	766.574	39.2834	798.715	144.051	751.057	160.271
Strbp	1904	38.8218	1306.49	76.2964	1904.73	72.9134	1378.57	476.133	1793.84	211.528	1289.63	6.38055	1941.99	19.7038	1192.4	99.3584
Gpr21	0.669911	0.669911	5.58955	1.03173	1.25729	0.956838	2.86668	1.16315	0.52332	0.52332	3.29292	0.961865	2.7706	1.06619	1.29079	0.64743
Crb2	0	0	0.65057	0.65057	1.00772	0.604556	0.412683	0.210134	0.52332	0.52332	0	0	0	0	1.65792	1.22545
Dennd1a	220.664	21.8357	308.352	47.515	244.313	64.4338	319.814	66.734	272.309	23.2088	217.76	10.2962	293.523	85.8679	281.29	63.7496
Lhx2	1.1034	1.1034	5.66583	0.750352	3.3873	0.411772	2.40467	1.23485	3.06032	2.17288	3.45021	0.0463782	5.56188	0.73628	2.76793	2.32147
Nek6	46.2182	7.18457	55.6226	25.5299	31.5903	10.3289	44.6178	11.9698	43.505	15.1069	52.6586	28.1824	48.8478	1.18648	45.5033	15.2659
Psmb7	1979.18	91.4122	1961.33	153.279	2174.48	89.6964	2013.81	604.694	2311.87	280.343	1965.57	44.963	2065.61	84.2749	1925.8	106.408
Nr5a1	0	0	0	0	0	0	0	0	0	0	0	0	0	0	0	0
Nr6a1	4.54903	1.36371	10.1629	6.78069	5.69208	0.757313	6.80814	1.95876	6.08677	1.9002	2.59925	0.897336	7.82598	1.10106	8.09245	1.34816
Olfml2a	0	0	0.786979	0.786979	0.348372	0.348372	0	0.193688	0	0	0.850958	0.850958	0	0	0.982901	0.58533
Wdr38	0	0	0.325285	0.325285	0	0	1.16322	0.544884	0	0	0.850958	0.850958	1.17073	1.17073	0.615773	0.615773
Rpl35	4125.79	130.833	3386.45	188.551	4139.53	140.929	3263	1132.49	3962.25	224.698	3757.64	248.287	3762.45	517.602	3748.7	313.662
Arpc5l	1270.2	60.1676	1118.89	35.9861	1311.74	74.4848	1159.37	371.374	1259.25	23.9314	1298.61	95.3593	1160.39	150.508	1283.54	166.346
Golga1	265.993	3.98001	247.476	8.61886	221.036	7.57038	231.268	73.5925	298.568	48.4212	239.766	1.49818	275.282	9.16927	221.571	36.0349
Scai	64.2406	7.87426	73.9277	8.90799	58.532	7.05017	72.4661	19.1728	165.847	103.048	67.2095	4.27094	72.1287	2.78004	72.903	13.5438
Ppp6c	938.07	21.4468	993.25	15.9508	883.754	53.3231	970.873	295.164	1158.8	222.058	949.834	3.5689	889.475	54.613	1009.97	32.014
Lrp1b	0	0	0	0	0	0	0	0	0	0	0	0	0	0	0	0
Kynu	0	0	0	0	0	0	0	0	0	0	0	0	0.390145	0.390145	0	0
Arhgap15	1431.59	14.0619	1733.31	82.772	1290.68	61.0765	1671.82	475.424	1582.59	324.525	1557.6	98.3607	1341.98	93.5954	1590.33	40.7256
Gtdc1	12.1447	1.52855	27.1361	8.09562	18.7772	3.67677	21.8762	6.05008	19.876	9.40958	24.1978	3.77486	11.4569	2.36414	23.8969	4.54179
Zeb2	83.1311	24.9538	48.2511	2.76522	54.7192	7.30445	38.0502	13.6922	110.608	33.157	45.0745	4.28102	77.3532	14.4627	36.2943	11.2592
Acvr2a	21.728	1.90785	70.81	21.3502	16.1157	4.51639	37.9872	14.8548	17.5778	8.15802	62.5938	5.48285	14.5388	7.37738	32.4274	2.00303
Orc4	1081.15	33.3401	1030.06	61.5534	1106.72	80.0725	1094.92	320.598	1349.84	258.199	1163.85	18.1326	1139.72	39.3818	1176.28	38.9142
Mbd5	70.6946	10.1098	101.262	11.9774	62.5066	11.199	96.3893	24.0567	77.8425	28.6504	81.8613	4.93638	92.809	19.3971	94.6717	15.4461
Epc2	94.1049	1.33172	93.6643	6.69681	92.3865	4.85041	110.2	30.2575	124.933	51.668	89.7982	8.10625	111.418	5.46299	94.8176	2.04405
Kif5c	5.73247	1.26978	1.03598	0.616214	5.0772	2.06257	3.07017	1.54244	4.5964	2.50312	2.33106	2.33106	7.68714	3.49527	1.23155	1.23155
Lypd6b	30.5859	2.54833	11.2411	2.06585	15.2017	2.61217	5.22883	3.35555	26.1219	9.3757	7.48318	0.675521	17.4072	2.47613	7.56395	0.917253
Lypd6	0	0	0	0	0	0	0	0	0	0	0	0	0	0	0	0
Mmadhc	1298.54	111.048	1206.9	41.8501	1291.22	113.313	1181.2	371.787	1241.66	38.0269	1314.27	12.3736	1211.04	97.3736	1236.77	50.0592
Rnd3	5.01085	1.67376	62.721	28.3522	10.9736	6.64528	39.0375	14.3441	4.02736	2.25248	44.4353	30.449	13.407	3.91508	50.9105	15.1406
Tas2r134	0	0	0	0	0	0	0	0	0	0	0	0	0	0	0	0
Rbm43	348.841	17.6512	316.738	11.6241	331.526	19.0886	341.121	102.363	314.593	82.0835	350.959	8.0235	312.774	15.2599	349.828	16.4145
Nmi	568.438	50.2738	523.62	18.6608	592.735	48.3644	613.393	175.392	536.674	37.9318	674.237	84.5229	548.455	58.1477	687.09	65.0579
Tnfaip6	0	0	0	0	0.212175	0.212175	0.825366	0.0670956	0	0	1.27644	1.27644	0	0	0.717894	0.369682
Rif1	2531.31	95.4589	2726.91	341.09	2473.07	155.055	2519.07	743.832	2323.18	323.774	2510.3	63.8508	2744.84	83.74	1983.35	215.594
Neb	26.2192	4.04607	81.3899	31.0125	17.932	1.29721	65.6495	19.1519	44.0977	12.6985	78.1429	3.54904	32.2176	4.76556	88.4174	11.5441
Arl5a	173.325	13.8804	239.754	45.355	164.685	3.08602	213.113	61.5339	221.728	54.2659	217.926	40.7654	189.005	9.04242	201.804	35.0837
Cacnb4	3.20056	1.9287	2.73869	1.70075	2.81218	1.174	2.32644	0.733122	8.66949	5.52957	2.17377	1.32281	2.51749	0.965923	4.99874	1.11409
Stam2	390.644	19.0039	456.502	4.22627	377.814	15.5635	464.901	131.595	435.001	36.2307	426.576	33.7924	450.484	27.114	385.499	5.8743
Fmnl2	23.4286	1.48897	14.5841	0.899113	16.6196	2.83182	17.6292	4.51678	24.9043	0.831534	19.0175	7.3622	20.1424	4.31074	21.1571	2.73828
Prpf40a	4836.41	30.5655	4130.76	37.7687	5036.87	176.073	4152.11	1401.03	5067.36	200.487	4534.03	65.394	4872.26	218.622	4235.21	195.346
Arl6ip6	521.431	7.0519	461.573	20.5056	499.857	32.0967	444.975	146.264	599.48	103.373	455.075	30.8221	502.154	28.7026	386.891	26.1322
Rprm	0	0	0	0	0	0	0.412683	0	0	0	0	0	0	0	0.410008	0.410008
Galnt13	0	0	10.0104	6.16453	0.636525	0.636525	7.34267	3.49117	0	0	4.68027	4.68027	0.585364	0.585364	8.45647	1.77757
Kcnj3	0	0	0	0	0	0	0	0	0	0	0	0	0	0	0	0
Nr4a2	74.075	10.2451	77.0065	8.39367	94.3024	8.30063	93.0123	25.9433	48.4537	22.7179	116.041	24.9883	113.385	4.80096	193.955	7.6218
Gpd2	1208.86	24.0142	1149.96	63.9676	1206.74	53.5456	1220.07	344.893	1034.18	270.98	1470.02	37.0081	1168.73	40.7018	1479.38	66.5272
Galnt5	0	0	0	0	0	0	0	0	0	0	0	0	0	0	0	0
Ermn	0	0	0.786979	0.786979	0	0	0.373566	0.294732	0	0	0	0	0.390145	0.390145	0	0
Cytip	778.387	26.8438	1323.28	33.589	908.139	126.381	1573.12	435.539	836.522	115.92	1580.99	187.119	990.703	46.0692	2337.75	120.758
Acvr1c	0	0	0	0	0	0	0	0	0	0	0	0	0	0	0	0
Acvr1	1.65511	1.65511	7.28418	1.79155	2.14458	1.156	6.37844	1.69444	1.04664	1.04664	6.78951	2.53472	0.331969	0.331969	5.66913	3.40476
Gm17409	0	0	0	0	0	0	0	0	0	0	0	0	0	0	0	0
Upp2	1.19083	0.233664	1.11226	0.684948	0.212175	0.212175	0.373566	0.261111	0	0	1.8592	0.693672	0.878046	0.878046	1.36329	0.250028
Ccdc148	0	0	0.680633	0.341311	0	0	0.416086	0.175803	0.52332	0.52332	1.16553	1.16553	0.292682	0.292682	3.00484	1.33561
Gm11099	0	0	0	0	0.348372	0.348372	0.412683	0.110165	0	0	0	0	0	0	0	0
Pkp4	103.566	3.2047	65.9849	10.8178	101.356	18.0995	55.5347	21.3985	94.2246	10.4934	60.4482	5.98693	99.9633	8.52217	84.5536	3.44559
Dapl1	0.304172	0.304172	1.18047	1.18047	0	0	0	0.373297	0	0	1.00824	0.157286	0	0	0.615773	0.615773
Tanc1	20.2121	5.1328	43.5146	13.1613	25.2675	8.34847	50.9374	11.8796	16.2009	1.54793	30.6264	0.842882	21.8358	7.26459	60.0441	14.3235
Wdsub1	229.092	17.2366	183.207	8.88352	209.791	3.71466	185.484	58.5403	183.28	67.9131	228.869	17.9085	175.153	0.434781	171.826	14.1027
Baz2b	1048.04	132.972	904.817	106.27	949.817	47.2462	838.713	255.541	1195.42	214.721	780.756	10.6388	1004.05	28.1247	848.1	37.8052
2019-03-07	1451.78	61.9871	1567.87	59.3197	1365.96	49.6388	1613.61	465.95	1576.75	97.8494	1559.72	15.3984	1499.28	60.31	1533.11	18.6977
Cd302	9.03404	0.99827	78.793	39.5381	13.3824	8.91413	64.2707	20.9579	6.32556	1.00092	60.8999	35.2583	19.9831	1.54752	100.203	32.0225
Ly75	114.04	16.9716	87.5652	14.9153	114.824	8.90232	109.477	28.8859	172.284	54.0136	83.1942	19.3724	160.35	55.4844	139.558	48.6707
Pla2r1	0.275851	0.275851	6.37836	3.97885	0.947503	0.551295	3.22323	1.38422	1.85448	0.807842	4.56936	2.2383	4.52698	3.44418	3.13506	2.20157
Itgb6	3.04418	2.12859	3.66832	2.26587	4.09861	1.61899	1.62183	0.743817	1.56996	1.56996	3.6075	1.05462	1.21001	0.767909	0.307887	0.307887
Rbms1	1367.68	40.3079	2067.13	99.3476	1389.37	26.4994	2191.1	653.614	1355.09	71.9122	2147.2	1.46461	1332.18	83.9922	2652.41	245.792
Tank	503	37.3125	476.508	16.1836	489.898	43.3844	528.037	153.176	695.664	177.578	463.955	11.73	501.871	21.4714	550.598	13.5955
Psmd14	3799.95	200.733	3090.86	113.763	4064.07	330.109	3334.04	1073.59	3981.09	54.1004	3641.64	34.4345	3700.17	321.456	3409.72	281.9
Tbr1	0	0	0.39349	0.39349	1.28131	0.816529	0.825366	0.281913	0	0	0	0	0.292682	0.292682	0.645394	0.323715
Slc4a10	12.8331	2.40851	14.2068	2.855	18.1651	3.36495	17.6127	4.08542	16.9969	8.12248	33.762	1.12723	9.7362	4.25966	6.68622	4.12725
Dpp4	5087.47	451.795	2803.32	196.26	4295.93	331.681	3075.74	1041.43	4242.41	623.423	2643.61	79.4504	4489.62	202.73	2702.94	210.064
Gcg	0	0	5.47513	2.85142	0.42435	0.42435	19.0821	1.34259	0	0	7.57594	7.57594	0.390145	0.390145	1.94944	1.38086
Fap	0.580023	0.291047	7.99671	2.82687	0.735328	0.380548	8.67995	1.91733	0.52332	0.52332	9.43514	6.88227	0.292682	0.292682	4.46873	2.08188
Ifih1	63.939	9.64066	24.5284	4.70676	71.1765	12.5293	30.3101	14.9903	53.7563	0.37763	23.8833	1.75837	79.2688	16.1808	35.3971	7.43734
Gca	5.42338	2.78879	1.42947	0.356239	4.04665	0.610409	2.44719	0.853083	1.56996	1.56996	5.93855	3.38568	7.2595	0.818358	3.95812	1.72017
Kcnh7	0	0	0	0	0	0	0	0	0	0	0	0	0	0	0	0
Fign	0	0	0.39349	0.39349	0	0	0	0.124432	0	0	0.425479	0.425479	0	0	0	0
Grb14	0.551702	0.551702	15.8588	8.91404	3.80458	2.92173	13.9099	3.59147	0	0	17.9629	10.9697	3.72751	1.72989	17.0978	8.23643
Cobll1	104.424	18.6987	110.823	7.99932	86.5519	20.9036	95.5588	26.0257	105.839	19.7575	95.273	23.0102	120.872	24.963	118.609	30.4506
Slc38a11	0.669911	0.669911	0	0	0	0	0.789653	0.289363	3.26524	1.17196	0.425479	0.425479	0	0	2.15368	1.10905
Scn3a	0	0	1.18047	1.18047	0.735328	0.380548	1.24826	0.296492	0	0	3.13564	1.97011	0	0	2.50755	1.46164
Scn2a1	0	0	0.39349	0.39349	0	0	1.65073	0.124432	2.2186	2.2186	1.43372	0.268193	0	0	0.410008	0.410008
Csrnp3	0	0	0	0	0	0	0	0	0	0	0	0	0	0	0	0
Galnt3	146.701	12.9842	272.693	21.9881	141.918	19.2828	245.761	71.6031	109.785	61.8636	269.282	26.8516	113.797	7.97421	204.036	9.35026
Ttc21b	262.057	10.3586	324.79	2.06124	249.309	31.5329	303.201	81.9001	221.349	40.311	270.365	10.4515	263.916	24.8221	339.651	28.7524
Scn1a	0	0	0	0	0	0	0	0	0	0	0	0	0	0	0	0
Scn9a	0	0	0	0	0	0	0	0	0	0	0	0	0	0	0	0
Scn7a	0	0	0	0	0	0	0	0	0	0	0	0	0	0	0	0
Gm21830	0	0	0	0	0	0	0	0	0	0	0	0	0	0	0	0
Gm26727	0	0	0	0	0	0	0	0	0	0	0	0	0	0	0	0
Xirp2	0	0	0	0	0	0	0	0	0	0	0	0	0	0	0	0
B3galt1	0	0	0	0	0	0	0	0	0	0	0	0	0	0	1.8458	1.06523
Stk39	282.199	30.6198	525.605	74.2939	270.813	49.9292	449.674	126.634	199.48	107.186	493.029	23.3004	350.43	12.6572	516.141	103.067
4933409G03Rik	0	0	0	0	0	0	0	0	0	0	0	0	0	0	0	0
4932414N04Rik	0	0	0	0	0	0	0	0	0	0	0	0	0	0	0	0
Cers6	188.225	5.70219	184.57	9.14593	161.507	17.9023	183.051	49.9698	435.351	259.515	137.694	0.16136	186.887	27.105	148.345	27.3998
Nostrin	2.62426	1.36103	6.74804	1.78127	2.80393	0.828411	5.64152	1.35232	7.86165	3.67509	4.99484	2.66378	4.19622	0.931414	6.84606	0.733757
Spc25	1245.11	87.2129	1145.63	44.4034	1437.7	127.385	1282.39	402.442	2201.73	1011.7	1194.88	76.7169	1436.97	129.73	1386.86	106.473
G6pc2	0	0	0	0	0	0	0	0	0	0	0	0	0	0	0	0
Abcb11	0.275851	0.275851	1.75476	0.291826	0	0	1.1207	0.847411	0	0	0	0	0	0	0.307887	0.307887
Dhrs9	0.334956	0.334956	7.50495	2.69803	0	0	3.63932	1.77142	0	0	4.88393	0.221815	0.331969	0.331969	4.77661	1.97644
Lrp2	0	0	0	0	0	0	0	0	0	0	0	0	0	0	0	0
Bbs5	12.4194	3.7641	7.63145	2.04557	10.9693	3.46317	4.68178	2.08303	13.2998	1.78673	12.0062	5.01299	14.1304	1.88895	6.50703	1.67151
Klhl41	1.22161	0.619326	0	0	0	0	0	0	0.52332	0.52332	0.850958	0.850958	0	0	0	0
Fastkd1	129.581	19.041	117.318	18.5603	111.931	14.3465	137.114	32.6064	119.139	17.9708	128.194	1.15145	131.522	24.8866	127.385	17.5968
Ppig	1438.83	58.9258	1089.19	28.4542	1495.35	53.8544	1270.47	417.056	1474.43	45.7614	1392.41	69.1671	1362.11	141.36	1288.15	97.2908
Ccdc173	41.2652	2.65638	26.8827	5.643	37.167	3.82672	36.1415	8.82454	53.8257	28.7063	38.0168	5.38202	37.1585	5.42537	34.8491	8.22844
Phospho2	361.558	3.42017	311.643	6.05851	344.03	19.5148	328.824	97.111	369.526	44.0212	321.285	18.2473	364.029	8.09917	322.416	15.5084
Klhl23	211.514	5.79037	132.092	15.3212	169.954	11.6206	114.722	41.2984	235.309	23.2108	87.6607	11.9013	234.254	49.985	69.318	6.97028
Ssb	5165.1	209.307	4065.56	95.9899	5356.93	353.485	4197.83	1408.43	5245.99	79.3115	4656.32	142.228	5161.56	357.334	4483.14	264.734
Mettl5	660.015	31.3302	483.807	24.0067	703.465	43.0485	496.89	175.325	680.31	19.8805	522.619	11.1934	636.079	50.4611	540.586	45.2879
Ubr3	236.912	14.4461	443.819	139.405	241.953	58.4729	424.771	89.2155	390.862	140.715	355.694	24.6839	297.67	99.4638	300.931	39.7695
Myo3b	1.22161	0.619326	4.56747	2.56356	1.80446	0.97083	4.85527	0.802379	1.04664	1.04664	6.42856	2.93197	2.30338	0.856962	9.17132	5.29601
Sp5	0	0	0	0	0	0	0.373566	0.289363	0	0	0	0	0	0	0	0
Erich2	0	0	0	0	0	0	0	0	0	0	0	0	0	0	0	0
Gad1	0	0	0	0	0	0	0	0	0	0	0	0	0	0	0	0
Gm26558	61.9686	4.44463	54.0476	3.74924	62.5999	3.29168	58.8039	17.4133	69.2747	4.38296	84.5533	2.86137	66.4493	6.47267	69.1178	1.68459
Gorasp2	2754.09	29.5551	2384.38	70.0514	2664.75	132.493	2424.44	768.121	2449.12	430.189	2553.39	87.1312	2580.87	139.766	2430.16	101.413
Tlk1	456.084	20.8634	799.893	125.538	547.169	75.2593	647.449	195.508	530.157	12.0698	626.635	50.537	446.751	48.7524	590.755	39.7578
Mettl8	397.836	32.9251	279.58	36.4291	330.273	16.1537	256.366	83.569	420.812	7.26413	236.917	7.30782	389.204	18.1147	193.99	4.60757
Dcaf17	628.285	21.7846	513.944	37.3628	587.526	38.2616	542.647	161.579	648.661	42.656	505.311	14.6237	607.578	37.2247	509.189	27.6307
Cybrd1	2.62919	1.21025	6.2482	1.76014	3.15111	1.81026	8.50139	1.21624	1.56996	1.56996	9.92515	0.564613	3.82497	1.1756	2.08118	0.541817
Dync1i2	489.585	20.7251	664.971	96.3021	560.805	102.129	626.476	154.837	623.612	136.925	553.949	32.312	549.259	53.3334	628.989	103.072
Slc25a12	2380.61	102.189	1542.25	38.8824	2215.43	261.253	1641.07	565.004	2304.47	178.161	1456.36	47.1733	2368.97	44.8118	1584.96	96.7333
Hat1	3305.52	146.145	2192.71	107.552	3444.18	323.106	2302.72	836.525	3413.04	64.8399	2358.54	40.3063	3211.6	264.25	2243.42	35.4065
Metap1d	291.722	7.29651	224.787	22.9421	290.186	13.025	195.206	71.863	305.507	16.6342	196.394	4.07728	296.862	15.0264	194.148	11.888
Dlx1	9.59802	2.36907	1.50575	1.05609	4.39383	2.50614	0.789653	0.807628	9.70428	7.04196	1.43372	0.268193	9.05396	6.88835	0.410008	0.410008
Dlx2	0	0	2.22453	1.3699	2.41697	0.742144	3.63591	0.414302	0	0	1.27644	1.27644	1.46312	1.055	1.80292	0.457211
Gm1631	0	0	0	0	0	0	0	0	0	0	0	0	0.331969	0.331969	0	0
Itga6	580.838	44.442	392.194	31.0901	451.816	65.6517	392.039	112.492	444.336	94.6839	323.755	5.5656	638.856	77.9878	278.988	61.1484
Pdk1	878.17	34.03	637.555	24.7653	813.177	36.4022	746.794	224.02	798.134	180.475	664.106	25.8875	895.973	66.5664	628.976	54.612
Rapgef4	21.6135	4.62925	16.6884	4.10001	24.1209	2.57175	9.32785	5.32021	18.1011	7.6347	14.43	4.21849	22.4044	0.820768	16.9471	5.84319
Zak	57.3147	15.1792	42.9334	4.4279	33.3172	2.56076	40.9934	10.8111	124.069	73.8303	38.7569	3.79101	50.3466	10.1169	32.2988	4.72676
Cdca7	5715.47	4.43294	3197.03	125.145	5268.89	324.955	3401.85	1278.19	4888.56	1063.69	3581.24	31.8977	5261.94	139.518	2904.57	60.808
Sp3	1509.89	31.9988	1714.44	81.0576	1425	49.2466	1735.67	492.095	1903.47	329.328	1437.45	108.744	1701.85	173.297	1525.75	139.367
Gm11084	0.639127	0.320674	0.65057	0.65057	0	0	1.65754	0.205728	0.443721	0.443721	0.425479	0.425479	0.292682	0.292682	0	0
Ola1	1223.68	111.356	1085.35	11.3091	1314.16	67.7159	1131.35	372.476	1091.15	163.773	1289.64	15.7544	1207.81	92.579	1256.47	108.644
Sp9	2.19077	1.32021	6.4972	2.41774	1.28131	0.816529	4.44939	1.30204	0	0	3.40383	3.40383	0.663937	0.663937	0	0
Cir1	193.88	3.69196	178.38	6.07664	204.998	9.20447	192.064	57.8798	253.654	103.985	193.361	35.0828	182.879	31.0168	186.413	20.8677
Scrn3	65.0227	3.96086	56.2658	8.53728	78.5201	9.00169	69.7638	20.0984	66.7834	11.3114	64.4248	18.9691	68.0759	8.63335	66.1355	5.28512
Gpr155	3.32249	1.08492	22.4359	3.38963	9.54819	2.27099	37.7134	10.5075	5.04013	2.94684	23.5223	3.70833	11.4164	1.76357	56.9396	13.1134
Wipf1	127.37	14.2487	257.271	88.8671	182.049	80.9007	283.489	41.9092	129.743	12.6004	172.621	0.123058	213.73	101.408	297.889	134.791
Chrna1	0	0	0	0	0	0	0	0	0	0	0	0	0	0	0	0
Chn1	0.304172	0.304172	6.00728	3.0345	0.212175	0.212175	5.05194	2.1951	0	0	0.425479	0.425479	1.83467	1.01692	3.17794	2.72917
Atf2	728.392	19.6844	749.146	72.0343	645.858	29.2531	677.246	196.926	969.247	185.314	676.554	42.5057	704.927	66.709	634.24	45.0443
Atp5g3	9507.9	515.542	7908.94	337.826	9736.58	807.769	7978.42	2661.47	10246.5	682.32	9532.45	594.837	8643.26	1470.65	9083.4	1211.49
Lnp	288.236	17.4839	353.77	25.8661	323.999	8.77271	372.978	104.898	433.979	101.148	359.755	11.2622	288.713	6.70337	336.281	7.80435
Evx2	0	0	0	0	0	0	0	0	0	0	0	0	0	0	0	0
Hoxd13	0	0	0	0	0	0	0	0	0	0	0	0	0	0	0	0
Hoxd12	0	0	0	0	0	0	0	0	0	0	0	0	0	0	0	0
Hoxd11	0	0	0	0	0	0	0	0	0	0	0	0	0	0	0	0
Hoxd10	0	0	0	0	0	0	0	0	0	0	0	0	0	0	0	0
Gm14396	0	0	0	0	0	0	0	0	0	0	0	0	0	0	0	0
Hoxd9	0	0	0	0	0	0	0	0	0	0	0	0	0	0	0	0
Hoxd8	0.275851	0.275851	0	0	0	0	0	0	0	0	0	0	0	0	0	0
Hoxd3	0	0	0	0	0	0	0	0	0	0	0	0	0	0	0	0
Hoxd1	0	0	0	0	0	0	0	0	0	0	0	0	0	0	0.615773	0.615773
Mtx2	750.621	95.7884	778.763	24.6311	818.242	97.6024	777.194	236.026	763.349	32.0975	863.109	52.9971	775.275	59.2764	860.48	62.1094
Hnrnpa3	3185.56	10.4732	2652.04	163.659	3701.77	361.205	2581.58	889.961	3440.73	457.802	2596.47	59.7679	3454.12	78.0777	2891.83	289.359
Nfe2l2	1115.19	18.0702	1183.97	41.236	933.117	72.7896	1110.12	327.557	939.552	124.881	1267.11	109.74	973.949	22.4234	1180.6	49.7652
Agps	464.295	8.43247	668.049	119.167	471.419	35.1766	625.579	159.746	710.807	168.647	497.596	32.5503	535.196	97.6103	508.41	49.014
Ttc30b	20.7982	3.91552	23.2156	4.41601	11.4684	2.25795	24.1005	7.41815	19.3865	3.68693	27.4444	0.637218	18.696	0.140354	28.5326	7.99845
Ttc30a2	0.275851	0.275851	0	0	0	0	0	0	0	0	0	0	0	0	0	0
Ttc30a1	11.8947	0.665613	14.401	3.31381	14.5136	2.50897	9.11756	3.40013	17.1679	1.46833	22.9214	5.05129	10.7711	2.45063	14.046	1.7758
Pde11a	34.0747	2.67321	19.5832	0.874563	31.7099	9.15245	21.4981	6.68547	25.3819	4.97071	16.8437	8.68501	26.6755	8.3076	18.2068	1.25881
Cyct	0	0	0	0	0	0	0	0	0	0	0	0	0	0	0	0
Rbm45	223.151	13.074	188.895	14.0166	220.773	28.629	208.019	58.4977	313.053	105.819	223.348	9.75771	195.74	27.672	223.315	5.42264
Osbpl6	0	0	0.718775	0.364209	0	0	1.20574	0.278987	0	0	0.425479	0.425479	0	0	0	0
Prkra	142.086	14.7697	97.8828	7.54823	99.5161	2.06498	73.2823	28.0643	112.041	15.7503	98.8623	12.6132	119.67	1.48729	91.3211	7.25174
Dfnb59	0	0	0.710696	0.710696	0.310978	0.310978	0	0.175247	0.443721	0.443721	0	0	0.331969	0.331969	0.410008	0.410008
Fkbp7	43.2405	3.60498	48.1431	9.51201	42.1347	5.55659	42.2121	12.0682	42.084	13.8248	43.9272	14.7889	33.2729	2.22218	54.9713	3.28663
Plekha3	181.566	12.2507	265.667	17.7388	223.87	15.1555	213.262	77.6046	128.124	97.9506	230.628	5.97478	164.084	45.3203	178.644	76.7561
Ttn	18.9067	5.03348	21.1226	9.24843	28.6663	4.54087	19.7521	5.50424	24.3809	1.35485	11.3125	3.15379	20.1786	3.5239	11.2719	1.12922
Ccdc141	57.0526	2.07648	19.6456	2.95876	34.112	6.39287	23.2043	7.29579	47.9998	6.13415	23.0787	6.05954	58.2575	9.36734	20.4657	2.31115
Sestd1	609.994	60.7028	360.365	24.0563	546.743	50.0554	365.908	129.833	442.295	198.249	359.572	28.5493	471.573	25.4538	245.956	37.158
Zfp385b	0	0	0	0	0	0	0	0	0	0	0	0	0	0	0	0
Cwc22	662.177	10.9001	610.152	6.41803	717.248	18.1236	611.021	202.417	615.604	127.511	641.775	10.0584	694.454	19.2011	591.583	10.9553
Ube2e3	1118.77	95.1284	1250.34	56.4269	1186.97	51.6513	1266.12	373.333	1220.31	122.386	1223.32	30.9877	1072.47	100.254	1145.14	134.708
Itga4	1824.97	166.787	4262.06	606.04	1634.31	278.742	4203.93	949.778	2888.37	1193.86	3169.2	254.207	1758.92	339.043	2443.55	457.574
Cerkl	118.806	13.7874	172.259	16.8371	129.732	25.5014	173.723	41.3656	110.698	2.89426	189.439	32.0117	101.722	12.3575	154.986	17.4192
Neurod1	0	0	0	0	0	0	0	0	0	0	0	0	0	0	0	0
Ssfa2	48.9988	4.40931	198.681	58.9852	77.9838	20.1779	221.395	44.5747	70.2637	13.4675	178.384	11.5968	97.2559	34.559	217.421	71.1605
Ppp1r1c	0	0	0	0	0	0	0	0	0	0	0	0	0	0	0	0
Pde1a	0	0	1.36934	0.850375	0.212175	0.212175	3.18411	0.751507	0	0	4.68027	4.68027	0.663937	0.663937	1.23002	1.23002
Prdx6b	3.71902	0.734528	2.85894	0.712479	3.27511	1.315	0.786249	0.655792	4.15268	2.0594	2.01649	0.314571	3.18143	1.01232	4.14911	0.456753
Dnajc10	1015.42	18.0377	1191.63	61.2399	946.98	67.1523	1172.61	339.654	981.08	63.4664	1170.56	31.8407	1087.06	111.552	1243.08	155.007
Frzb	0	0	0	0	0	0	0	0	0	0	0	0	0	0	0	0
Nckap1	133.361	11.4875	205.918	43.3094	104.429	15.4005	172.068	56.2771	134.18	8.16321	162.567	11.0967	130.488	21.3881	161.363	58.4454
Dusp19	135.296	17.4192	141.867	12.1797	140.953	7.06085	163.889	44.4891	192.136	40.3734	128.491	10.2074	130.018	7.69993	145.785	16.6041
Nup35	183.179	18.714	151.334	8.98281	170.287	13.643	141.996	47.6222	202.272	22.2502	147.683	5.48892	187.116	3.82859	159.32	13.6742
Zfp804a	0	0	0	0	0	0	0	0	0	0	0	0	0	0	0	0
Fsip2	0	0	0	0	0	0	0	0	0	0	0	0	0	0	0	0
Zc3h15	1769.62	31.5352	1355.3	40.4527	1873.51	139.512	1434.16	482.098	1723.61	41.0235	1591.15	119.845	1752.93	117.892	1564.16	114.485
Itgav	123.766	17.5645	174.997	15.5888	107.027	15.6438	198.752	45.3192	134.42	29.7563	156.961	0.385102	146.96	42.1957	175.438	34.5589
Fam171b	0.827553	0.827553	11.0984	4.48654	1.48523	1.48523	12.7671	3.211	0	0	6.85404	3.35745	1.67873	0.659912	15.7984	5.38502
Zswim2	0	0	0	0	0.212175	0.212175	0	0.0670956	0	0	0	0	0	0	0	0
Gm13698	0	0	0	0	0	0	0	0	0	0	0	0	0	0	0	0
Gm13693	0	0	0	0	0	0	0	0	0	0	0	0	0	0	0	0
Gm13695	0	0	0	0	0	0	0	0	0	0	0	0	0	0	0	0
Gm13696	0	0	0	0	0	0	0	0	0	0	0	0	0	0	0	0
Gm13694	0	0	0	0	0	0	0	0	0	0	0	0	0	0	0	0
Gm13697	0	0	0	0	0	0	0	0	0	0	0	0	0	0	0	0
Gm13691	0	0	0	0	0	0	0	0	0	0	0	0	0	0	0	0
Calcrl	117.559	14.9196	100.16	14.4306	91.1737	6.85482	109.894	26.4008	171.864	76.6196	80.7139	15.4443	118.603	22.7602	85.383	12.2977
Tfpi	246.74	40.1587	151.259	20.1923	228.479	23.2141	173.101	51.391	214.194	23.3937	169.79	18.2714	213.626	17.8629	141.904	3.06459
Ctnnd1	5.69058	2.97447	20.9966	12.2704	4.5773	3.13079	15.7318	5.17144	3.58364	2.6962	20.3585	14.5308	7.4925	2.99415	17.3894	11.0965
2700094K13Rik	1159.28	44.8563	1118.84	92.5391	1191.63	59.5923	1061.23	333.514	1481.14	343.441	1206.65	108.065	1139.19	179.277	1179.38	119.742
Tmx2	870.413	36.2133	736.711	29.4817	833.01	73.7577	784.63	240.146	869.259	17.2943	776.767	40.1525	798.26	32.572	698.738	44.4372
Med19	362.667	10.1364	300.055	17.0537	387.276	13.5048	314.628	101.743	394.021	38.1631	320.186	28.3073	383.164	22.0427	325.364	17.3993
Zdhhc5	496.434	26.9068	628.284	71.6106	506.086	75.0544	661.097	156.331	399.667	152.959	488.893	6.36418	616.263	164.402	586.562	113.501
Clp1	1044.75	54.1763	908.108	54.9624	979.989	89.9039	851.642	267.478	1039.32	12.552	1016.23	35.0765	962.733	42.0344	986.236	30.1961
Ypel4	0	0	1.57396	1.57396	0	0	0.747132	0.589464	0	0	0	0	0	0	0	0
Gm19426	0	0	1.04406	0.567523	0	0	0	0.272749	0	0	0	0	0	0	0	0
Serping1	0	0	0	0	0	0	0	0	0	0	0	0	0	0	0	0
Ube2l6	3.13653	1.16509	5.09963	2.75222	1.78163	0.893799	3.44373	1.62247	10.524	6.33741	6.85404	3.35745	7.65115	1.65408	5.98012	3.03196
Smtnl1	0.334956	0.334956	0	0	0	0	0	0	0	0	0	0	0	0	0	0
Timm10	236.467	25.1668	153.51	9.798	236.298	14.3522	153.784	57.9659	197.288	4.71342	182.528	9.78394	208.65	15.1484	171.078	18.4353
Slc43a1	306.642	27.3616	192.865	27.7548	260.974	17.318	171.361	63.7392	303.378	15.8472	159.847	9.49367	280.619	12.1298	171.389	5.06666
Rtn4rl2	0.855874	0.478627	6.26436	3.40514	0	0	5.38639	2.72746	0	0	1.27644	1.27644	1.07297	0.682744	1.8458	1.06523
Slc43a3	606.745	52.8765	418.153	20.4094	554.081	23.4071	414	141.875	582.331	2.49252	455.492	0.229743	517.19	27.7655	300.573	30.6617
Prg2	0.275851	0.275851	0.325285	0.325285	0	0	0	0.102864	0	0	1.74829	1.74829	0	0	0.307887	0.307887
Prg3	0	0	0	0	0	0	0	0	0	0	0	0	0	0	0	0
P2rx3	34.7421	2.91652	44.2826	5.43574	23.7296	7.48761	36.1353	9.00422	19.1359	4.93683	33.4011	6.59392	19.2799	2.71662	14.912	3.73321
Ssrp1	6147.25	195.415	5746.13	241.728	6580.8	473.426	6072.82	1783.86	5145.96	1267.85	5994.87	133.478	6481.93	397.393	5827.27	357.327
Tnks1bp1	1.91985	1.0501	6.15942	5.2141	0.984897	0.552069	1.19893	1.53518	1.56996	1.56996	5.42032	3.08926	4.03908	2.40227	6.74552	3.54565
Aplnr	0	0	0	0	0	0	0	0	0	0	0	0	0	0	0	0
Lrrc55	0	0	0	0	0	0	0	0	0	0	0	0	0	0	0	0
Olfr987	0	0	0	0	0	0	0	0	0	0	0	0	0	0	0	0
Olfr988	0	0	0	0	0	0	0	0	0	0	0	0	0	0	0	0
Olfr992	0	0	0	0	0	0	0	0	0	0	0	0	0	0	0	0
Olfr993	0	0	0	0	0	0	0	0	0	0	0	0	0	0	0	0
Olfr994	0	0	0	0	0	0	0	0	0	0	0	0	0	0	0	0
Olfr995	0	0	0	0	0	0	0	0	0	0	0	0	0	0	0	0
4833423E24Rik	0	0	0	0	0	0	0	0	0	0	0	0	0	0	0	0
Olfr996	0	0	0	0	0	0	0	0	0	0	0	0	0	0	0	0
Olfr998	0	0	0	0	0	0	0	0	0	0	0	0	0	0	0	0
Olfr1000	0	0	0	0	0	0	0	0	0	0	0	0	0	0	0	0
Olfr1002	0	0	0	0	0	0	0	0	0	0	0	0	0	0	0	0
Olfr154	0	0	0	0	0	0	0	0	0	0	0	0	0	0	0	0
Olfr1006	0	0	0	0	0	0	0	0	0	0	0	0	0	0	0	0
Olfr1008	0	0	0	0	0	0	0	0	0	0	0	0	0	0	0	0
Olfr1009	0	0	0	0	0	0	0	0	0	0	0	0	0	0	0	0
Olfr1012	0	0	0	0	0	0	0	0	0	0	0	0	0	0	0	0
Olfr1013	0	0	0	0	0	0	0	0	0	0	0	0	0	0	0	0
Olfr1014	0	0	0	0	0	0	0	0	0	0	0	0	0	0	0	0
Olfr1015	0	0	0	0	0	0	0	0	0	0	0	0	0	0	0	0
Olfr1016	0	0	0	0	0	0	0	0	0	0	0	0	0	0	0	0
Olfr1018	0	0	0	0	0	0	0	0	0	0	0	0	0	0	0	0
Olfr1019	0	0	0	0	0	0	0	0	0	0	0	0	0	0	0	0
Olfr1020	0	0	0	0	0	0	0	0	0	0	0	0	0	0	0	0
Olfr1022	0	0	0	0	0	0	0	0	0	0	0	0	0	0	0	0
Olfr1023	0	0	0	0	0	0	0	0	0	0	0	0	0	0	0	0
Olfr1024	0	0	0	0	0	0	0	0	0	0	0	0	0	0	0	0
Olfr1025-ps1	0	0	0	0	0	0	0	0	0	0	0	0	0	0	0	0
Olfr1026	0	0	0	0	0	0	0	0	0	0	0	0	0	0	0	0
Olfr1028	0	0	0	0	0	0	0	0	0	0	0	0	0	0	0	0
Olfr1029	0	0	0	0	0	0	0	0	0	0	0	0	0	0	0	0
Olfr1030	0	0	0	0	0	0	0	0	0	0	0	0	0	0	0	0
Olfr1031	0	0	0	0	0	0	0	0	0	0	0	0	0	0	0	0
Olfr1032	0	0	0	0	0	0	0	0	0	0	0	0	0	0	0	0
Olfr1033	0.551702	0.551702	0	0	0	0	0	0	2.2186	2.2186	0	0	0	0	0	0
Olfr1034	0	0	0	0	0	0	0	0	2.2186	2.2186	0	0	0	0	0	0
Olfr1036	0	0	0	0	0	0	0	0	0	0	0	0	0	0	0	0
Olfr1037	0	0	0	0	0	0	0	0	0	0	0	0	0	0	0	0
Olfr1039	0	0	0	0	0	0	0	0	0	0	0	0	0	0	0	0
Olfr1040	0	0	0	0	0	0	0	0	0	0	0	0	0	0	0	0
Olfr1042	0	0	0	0	0	0	0	0	0	0	0	0	0	0	0	0
Olfr1043	0	0	0	0	0	0	0	0	0	0	0	0	0	0	0	0
Olfr1044	0	0	0	0	0	0	0	0	0	0	0	0	0	0	0	0
Olfr52	0	0	0	0	0	0	0	0	0	0	0	0	0	0	0	0
Olfr1045	0	0	0	0	0	0	0	0	0	0	0	0	0	0	0	0
Olfr1046	0	0	0	0	0	0	0	0	0	0	0	0	0	0	0	0
Olfr1047	0	0	0	0	0	0	0	0	0	0	0	0	0	0	0	0
Olfr1048	0	0	0	0	0	0	0	0	0	0	0	0	0	0	0	0
Olfr1049	0	0	0	0	0	0	0	0	0	0	0	0	0	0	0	0
Olfr1051	0	0	0	0	0	0	0	0	0	0	0	0	0	0	0	0
Olfr1052	0	0	0	0	0	0	0	0	0	0	0	0	0	0	0	0
Olfr1053	0	0	0	0	0	0	0	0	0	0	0	0	0	0	0	0
Olfr1054	0	0	0	0	0	0	0	0	0	0	0	0	0	0	0	0
Olfr1055	0	0	0	0	0	0	0	0	0	0	0	0	0	0	0	0
Olfr1056	0	0	0	0	0	0	0	0	0	0	0	0	0	0	0	0
Olfr1057	0	0	0	0	0	0	0	0	0	0	0	0	0	0	0	0
Olfr1058	0	0	0	0	0	0	0	0	0	0	0	0	0	0	0	0
Olfr1061	0	0	0	0	0	0	0	0	0	0	0	0	0	0	0	0
Olfr1062	0	0	0	0	0	0	0	0	0	0	0	0	0	0	0	0
Olfr1065	0	0	0	0	0	0	0	0	0	0	0	0	0	0	0	0
Olfr1066	0	0	0	0	0	0	0	0	0	0	0	0	0	0	0	0
Olfr228	0	0	0	0	0.310978	0.310978	0	0.0983398	0	0	0	0	0	0	0	0
Olfr1076	0	0	0	0	0	0	0	0	0	0	0	0	0	0	0	0
Olfr1079	0	0	0	0	0	0	0	0	0	0	0	0	0	0	0	0
Olfr1080	0	0	0	0	0	0	0	0	0	0	0	0	0	0	0	0
Olfr1082	0	0	0	0	0	0	0	0	0	0	0	0	0	0	0	0
Olfr1084	0	0	0	0	0	0	0	0	0	0	0	0	0	0	0	0
Olfr1085	0	0	0	0	0	0	0	0	0	0	0	0	0	0	0	0
Olfr1086	0	0	0	0	0	0	0	0	0	0	0	0	0	0	0	0
Olfr1087	0	0	0	0	0	0	0	0	0	0	0	0	0	0	0	0
Olfr1089	0	0	0	0	0	0	0	0	0	0	0	0	0	0	0	0
Olfr1090	0	0	0	0	0	0	0	0	0	0	0	0	0	0	0	0
Olfr1093	0	0	0	0	0	0	0	0	0	0	0	0	0	0	0	0
Olfr141	0	0	0	0	0	0	0	0	0	0	0	0	0	0	0	0
Olfr1094	0	0	0	0	0	0	0	0	0	0	0	0	0	0	0	0
Olfr1095	0	0	0	0	0	0	0	0	0	0	0	0	0	0	0	0
Olfr1097	0	0	0	0	0	0	0	0	0	0	0	0	0	0	0	0
Olfr1098	0	0	0	0	0	0	0	0	0	0	0	0	0	0	0	0
Olfr1099	0	0	0	0	0	0	0	0	0	0	0	0	0	0	0	0
Olfr1100	0	0	0	0	0	0	0	0	0	0	0	0	0	0	0	0
Olfr1101	0	0	0	0	0	0	0	0	0	0	0	0	0	0	0	0
Olfr1102	0	0	0	0	0	0	0	0	0	0	0	0	0	0	0	0
Olfr1104	0	0	0	0	0	0	0	0	0	0	0	0	0	0	0	0
Olfr1105	0	0	0	0	0	0	0	0	0	0	0	0	0	0	0	0
Olfr1106	0	0	0	0	0	0	0	0	0	0	0	0	0	0	0	0
Olfr1107	0	0	0	0	0	0	0	0	0	0	0	0	0	0	0	0
Olfr1109	0	0	0	0	0	0	0	0	0	0	0	0	0	0	0	0
Olfr259	0	0	0	0	0	0	0	0	0	0	0	0	0	0	0	0
Olfr1110	0	0	0	0	0	0	0	0	0	0	0	0	0	0	0	0
Olfr1111	0	0	0	0	0	0	0	0	0	0	0	0	0	0	0	0
Olfr1112	0	0	0	0	0	0	0	0	0	0	0	0	0	0	0	0
Olfr1113	0	0	0	0	0	0	0	0	0	0	0	0	0	0	0	0
Olfr1115	0	0	0	0	0	0	0	0	0	0	0	0	0	0	0	0
Olfr1118	0	0	0	0	0	0	0	0	0	0	0	0	0	0	0	0
Olfr1120	0	0	0	0	0	0	0	0	0	0	0	0	0	0	0	0
Olfr1121	0	0	0	0	0	0	0	0	0	0	0	0	0	0	0	0
Olfr1122	0	0	0	0	0	0	0	0	0	0	0	0	0	0	0	0
Olfr1123	0	0	0	0	0	0	0	0	0	0	0	0	0	0	0	0
Olfr1124	0	0	0	0	0	0	0	0	0	0	0	0	0	0	0	0
Olfr1126	0	0	0	0	0	0	0	0	0	0	0	0	0	0	0	0
Pramel7	0	0	0	0	0	0	0	0	0	0	0	0	0	0	0	0
Pramel6	0	0	0	0	0	0	0	0	0	0	0	0	0	0	0	0
Olfr153	0	0	0	0	0	0	0	0	0	0	0	0	0	0	0	0
Olfr1128	0	0	0	0	0	0	0	0	0	0	0	0	0	0	0	0
Olfr1129	0	0	0	0	0	0	0	0	0	0	0	0	0	0	0	0
Olfr1130	0	0	0	0	0	0	0	0	0	0	0	0	0	0	0	0
Olfr1131	0	0	0	0	0	0	0	0	0	0	0	0	0	0	0	0
Olfr1132	0	0	0	0	0	0	0	0	0	0	0	0	0	0	0	0
Olfr1133	0	0	0	0	0	0	0	0	0	0	0	0	0	0	0	0
Olfr1134	0	0	0	0	0	0	0	0	0	0	0	0	0	0	0	0
Olfr1135	0	0	0	0	0	0	0	0	0	0	0	0	0	0	0	0
Olfr1136	0	0	0	0	0	0	0	0	0	0	0	0	0	0	0	0
Olfr1137	0	0	0	0	0	0	0	0	0	0	0	0	0	0	0	0
Olfr1138	0	0	0	0	0	0	0	0	0	0	0	0	0	0	0	0
Olfr1140	0	0	0	0	0	0	0	0	0	0	0	0	0	0	0	0
Olfr1141	0	0	0	0	0	0	0	0	0	0	0	0	0	0	0	0
Olfr152	0	0	0	0	0	0	0	0	0	0	0	0	0	0	0	0
Olfr1143	0	0	0	0	0	0	0	0	0	0	0	0	0	0	0	0
Olfr1145	0	0	0	0	0	0	0	0	0	0	0	0	0	0	0	0
Olfr1148	0	0	0	0	0	0	0	0	0	0	0	0	0	0	0	0
Olfr1151	0	0	0	0	0	0	0	0	0	0	0	0	0	0	0	0
Olfr1152	0	0	0	0	0	0	0	0	0	0	0	0	0	0	0	0
Olfr1153	0	0	0	0	0	0	0	0	0	0	0	0	0	0	0	0
Olfr1154	0	0	0	0	0	0	0	0	0	0	0	0	0	0	0	0
Olfr1155	0	0	0	0	0	0	0	0	0	0	0	0	0	0	0	0
Olfr1156	0	0	0	0	0	0	0	0	0	0	0	0	0	0	0	0
Olfr1157	0	0	0	0	0	0	0	0	0	0	0	0	0	0	0	0
Olfr74	0	0	0	0	0	0	0	0	0	0	0	0	0	0	0	0
Olfr1158	0	0	0	0	0	0	0	0	0	0	0	0	0	0	0	0
Olfr1160	0	0	0	0	0	0	0	0	0	0	0	0	0	0	0	0
Olfr1161	0	0	0	0	0	0	0	0	0	0	0	0	0	0	0	0
Olfr73	0	0	0	0	0	0	0	0	0	0	0	0	0	0	0	0
Olfr1162	0	0	0	0	0	0	0	0	0	0	0	0	0	0	0	0
Olfr1163	0	0	0	0	0	0	0	0	0	0	0	0	0	0	0	0
Olfr1164	0	0	0	0	0	0	0	0	0	0	0	0	0	0	0	0
Olfr1166	0	0	0	0	0	0	0	0	0	0	0	0	0	0	0	0
Olfr1167	0	0	0	0	0	0	0	0	0	0	0	0	0	0	0	0
Olfr1168	0	0	0	0	0	0	0	0	0	0	0	0	0	0	0	0
Olfr1170	0	0	0	0	0	0	0	0	0	0	0	0	0	0	0	0
Olfr1173	0	0	0	0	0	0	0	0	0	0	0	0	0	0	0	0
[truncated: 20,866 more rows]

## Sheet: 2-DN3>DN4drivers
	Principal components (top 100) characterizing DN3 and DN4 populations
	DN3												DN4
	γδTCR	γδTCR	γδTCR	γδTCR	γδTCR	γδTCR	γδ-αβTCR	γδ-αβTCR	γδ-αβTCR	γδ-αβTCR	γδ-αβTCR		γδTCR	γδTCR	γδTCR	γδTCR	γδTCR	γδTCR	γδ-αβTCR	γδ-αβTCR	γδ-αβTCR	γδ-αβTCR	γδ-αβTCR
Library->	S1	S9	S17	S3	S11	S19	S5	S13	S7	S15	S23		S2	S10	S18	S4	S12	S20	S6	S14	S8	S16	S24
Gene ↓
Actb	159452	160648	138837	157610	128304	149905	149833	101442	161509	137829	118929		201039	177691	180004	195301	167138	175480	206279	201672	218442	248005	189889
Ftl1	26654	29186.5	25916.9	33106.7	30311.5	28825	27442.5	29374.5	34761.5	24590.6	20873		41843.6	37051.5	40323.4	47061.4	40330.7	43396.3	49539.9	47244.8	52220.1	59485.6	40406.6
Tmsb4x	8152.72	8945.51	8579.97	9077.12	8458.53	7955.31	9591.82	10176.2	10217.6	7566.79	6921.56		17445.7	18161.3	14666.3	18797.8	17062	16295.8	24260.4	17689.8	25167.9	33100.7	23096.6
Lgals1	10954.8	10419.1	9679.56	9244.8	12999.9	8923.51	9651.85	11924.4	12066	8258.05	7330.3		21347.7	20743.6	17885.4	20141.8	19624	16712.9	25086.5	21414.4	22243.5	27472.5	20051.1
5830411N06Rik	15294.1	12704.1	11878.7	12016.6	20589.3	14477.1	11187.7	2340.61	10565.7	16570.7	17398.7		29771	25618.1	25852.2	20233.2	32818.7	26535.7	19847.6	26050.7	20653.3	19058.6	28934.7
Pfn1	24970.6	28469.8	23959.3	29553.6	24874.4	26592.2	26230.6	33554.3	33241.2	23624	20209.2		32726.9	30391.7	29566.6	32740.5	27464.8	30677.9	35707.7	32522.6	35852.3	47548.4	30330
Cd163l1	6053.42	5623.04	6548.81	7222.35	7169.2	6486.68	6725.04	1498.87	4463.89	6251.63	6148.61		10142.5	13337.8	15451.2	14105.6	10461.5	15171	15657.9	12277.7	13105.2	11526.1	15780.2
Cfl1	30011.8	32186.4	29342.9	32981.1	34315.8	30354.5	31327.6	33402.9	35158.5	28455.9	29086.3		36302.2	39254.5	33789.4	36754.6	36939.8	34769.7	39977.2	35229.9	37087.2	45073.4	39191.3
Itm2b	8161.74	8901.08	8480.55	9216.69	7755.45	8472.06	7808.62	11045.1	9150.22	7442.47	6637.71		16097	15230.4	15674.7	15873.4	15549.1	14579	15140.2	15951.3	14851.1	16672.9	11729.8
Anxa6	6252.79	5287.33	5751.46	4907.64	5666.69	5574.99	5507.95	2375.61	5592.08	6012.3	5570.44		10717.1	9589.66	10185.8	10111.6	9817.61	10195.6	11228.9	10853.9	13897.9	13098.6	12712.6
Tmsb10	6458.48	7725.3	7053.87	7277.62	9010.95	8001.14	8524.8	7538.96	9815.56	6624.57	7507.6		11368.6	13773.5	10566.4	13131.9	12893.4	11239.2	15880.9	11236.6	13151.8	19103.2	15828.8
Coro1a	21364.7	21871.8	19920.8	23368.2	20166	20729.6	20379	23212.8	22665.6	19700.6	17108.7		26742.2	23345	24636.9	26133.3	21111.9	24518.7	26622.2	24426.2	27860.7	32311.2	26058.1
S100a4	521.44	480.52	321.13	317.56	608.79	511.1	440.88	427	557.61	338.08	437.56		6277.41	5478.14	4680.3	5623.5	4534.95	4089.32	6318.14	5813.53	7083.72	8642.76	6119.18
Eno1	12561.5	15646.4	11275.2	15652.2	10625.2	15025.3	13080.6	10996.9	16762.3	12143.1	11377.6		16976	16143.2	15561.2	17170.5	14060	17463.6	19622.3	18142.3	20399.7	20898.1	17274.7
Lcp1	9994.01	10521.2	9984.78	8951.59	9965.14	11339	11027.3	5182.6	9075.41	11220.6	10769.7		13629.2	15950.9	13744.2	14930.9	16804.5	14577.8	14981.9	15324.4	16226.9	14229	17512.3
Itgb7	1530.95	1492.56	1741.84	1392.95	2036.48	1575.36	1641.41	549.5	1437.42	1528.93	1430.6		5426.61	4878.78	6195.87	5922.4	5635.25	5872.47	6283.48	5550.71	8698.44	7927.16	8108.02
Laptm5	4907.69	4963.15	4846.74	4589.14	4597.72	5024.97	5000.83	4760.85	4911.77	5154.89	4544.21		9550.29	9355.87	9480	9703.38	9895.13	8877.63	9442.55	9329.71	10875.5	10365.7	10533.6
Hsp90b1	11771.2	13027.4	12053.7	13189.5	12747.8	13058.1	12929.5	7349.09	12421.1	11449.5	10787.1		16847.7	18798.9	16239.8	15430.6	18017.3	16565.2	17661.5	20217.6	14849.8	15110.5	14724.7
Arpc1b	11443.8	11538.2	11605.3	12259.3	11098.7	11950.5	11879	7129.46	12920.8	10758.2	9501.53		13109	12067.8	12942.6	13667.3	12404.5	14041.3	15999.9	14326.7	16421.7	18600.9	15058.3
Lsp1	5870.28	4942.58	4952.12	4977.89	5429.94	4672.72	4700.7	6458.34	5019.5	4115.09	3696.16		10458.5	8277.25	8319.09	8871.34	8972.38	7771.31	10123.1	9018.41	9831.69	12033	7726.83
Hspa5	13989.6	14953.6	12976.3	15766.5	14256.4	16023	14959	5804.72	14401.1	13778.9	12011.6		17260	17387.6	16651.2	16278.2	18855	18353.3	18409	21811.6	16072.5	15872.6	15867.2
Actg1	6868.96	7224.21	6654.2	6512.29	6039.76	7427.88	7450.53	4800.22	7128.25	6818.59	6323.29		9766.15	8852.16	9268.39	10239.9	9111.17	9308.34	10806	10639.6	12626.2	12460.5	10826.9
Cpa3	5418.31	4429.15	6706.89	3993.37	6278.56	5918.45	6150.65	4139.6	3229.96	3821.15	3040.25		11889.7	9139.08	12193.1	8607.01	10957.9	10356.8	12261.9	13147	4806.19	7640.93	5660.14
Calm1	7360.63	8698.67	7371.02	10603.1	8993.53	8642.84	7947.3	10695.9	10686.4	7308.87	6331.15		11175.1	11774.5	10198.8	12302.1	10791.6	10964.7	14388	12048.9	12689.9	16358.4	11280.9
Esyt1	3461.55	2832.91	3594.04	2199.49	4110.89	3366.09	3387.36	1236.37	2585.56	3847.87	4625.44		6939.57	8263.43	7109.7	6387.5	8335.96	6829.89	6832.33	7344.52	8324.78	6055.67	10999.8
Pdia3	9846.96	11356.3	10336.7	12367.9	10253.1	11430	11147.3	6643.84	11405.6	9742.83	8799.33		11347.2	13520.5	14154.4	12655.7	13862.4	14243.1	16085.4	15496.2	14240.9	14070.4	13723.7
Aldoa	8697.62	10186.3	8186.27	9232.62	8528.22	9486.72	9005.01	8321.21	9843.49	8168.6	7264.8		11862.5	10980.7	11150.4	12185	10429	11682.2	13119.3	13460.9	12455.9	14052.1	10628.7
Selplg	7717.88	7619.15	6984.27	8195.63	6943.72	7383.3	7840.71	6136.34	8119.79	7107.88	6155.6		10648.1	9093.39	9637.23	11065.2	10421.5	8909.62	11231.2	10660.8	11494.2	11286.4	10233.4
Flna	1591.39	1368.32	1700.09	787.81	3381.16	1483.69	1643.48	976.49	1317.72	1728.75	4453.38		4564.15	7206.06	4328.01	4258.33	9047.4	4113.93	4738.61	4449.24	5520.45	3893.39	12925.9
Ldha	25126.7	28762.7	22829.9	26717.1	21964.7	26152.7	26500.7	15896	25862.6	22649.2	20880		25627.9	23593.7	22702.8	25353.7	20317.9	24031.4	29379.1	28645.8	25404.3	29091.5	23387.8
Vim	2020.81	1863.65	2483.52	1670.23	1387.72	1876.75	2493.17	1385.99	2638.43	1808.92	1842.84		4313.29	3918.12	4475.78	4849.46	3513.43	3524.47	5064.45	4995.3	7328.74	6562.52	5485.22
Tcrg-C1	17501.7	20837.5	16025.5	21021.6	12254.8	21773.8	19090.5	11593.7	24699.5	13762.6	14119.1		22529	23188.8	14499.6	18714.1	14123.8	24350.1	22145.9	22773.5	19766.3	17848	16350.5
Ifngr1	5519.35	5717.66	4981.95	6531.96	4065.79	7092.59	5196.43	5893.09	5440.46	4205.71	4095.29		10453.6	10321.9	9011.85	10058	8508.51	11133.3	9405.58	9631.66	7251.56	7023.78	6148.5
Gnai2	10113.1	9282.04	9775	10035.4	9902.62	9317.19	9613.56	6293.84	10351.2	9001.61	8111.98		11154.6	10084.9	11161.1	11085.3	10250.2	11084.1	12118.6	11182.2	12634.8	15063.1	11577.1
Actr3	7046.69	7406.87	7017.08	7206.43	6663.92	7517.04	7798.27	6070.72	6513.78	7477.33	7421.13		9549.32	10524.8	9894.95	10131.7	10649.1	9833.81	10065.4	11118.4	10641.5	10356.5	10468.9
S100a10	1530.95	1508.2	1614.59	1538.15	1649.07	1425.93	1590.7	1629.24	1821.47	1310.51	1166.84		4500.95	3722.58	3833.85	4208.14	3734.74	3823.51	5041.34	3911.69	5074.5	6540.64	4297.18
Msn	4785.9	4019.39	4756.27	3614.92	4551.6	4361.92	4923.21	3998.73	3410.51	5153.73	5868.26		7326.56	9071.07	8335.64	7269.72	9081.16	7608.87	7360.38	7799.57	8643.31	6417.58	10515.5
Ighm	2942.81	3906.67	2788.74	5208.34	3305.31	4924.51	3932.77	5372.47	4439.95	3876.92	3397.46		5712.48	6109.37	6212.42	8149.72	5787.79	7546.1	7159.33	6426.78	8529.37	8626.35	6901.77
Inpp4b	1022.13	1306.61	923.61	1147.52	897.82	1442.88	1239.86	763	1185.05	1189.68	1272.52		3501.39	4954.23	3680.16	4068.73	3609.71	3855.5	4183.98	4627.86	4639.58	4425.76	4934.17
Cd52	741.57	759.45	742.67	643.55	900.89	702.6	662.36	1056.99	703.25	547.21	522.28		3374.01	4200.79	2559.45	3175.35	2645.7	2427.99	4238.29	3429.43	3358.09	5584.38	3258.78
S100a11	1548.99	1393.83	1672.25	1435.1	1541.46	1354.35	1519.29	1410.49	1927.2	1233.83	1192.17		3372.06	3248.63	2995.67	3910.35	3629.71	2910.39	4440.5	3330.76	5041.42	6513.29	4397.28
Bin2	2074.94	2257.77	2693.3	2582.62	2056.98	2444.36	2668.08	2178.74	2487.81	2241.11	2123.19		4064.37	3348.52	3894.14	4181.37	3848.52	4624.64	4833.36	4058.84	6806.84	7145.02	6128.28
Cnn2	2419.56	2224.86	2304.56	2197.62	2289.64	2446.87	2459.02	1591.62	2638.43	2267.83	1968.6		4770.29	4347.44	4602.27	4672.12	4289.89	4335.44	4863.4	4616.8	5536.37	6372.91	5214.25
Gzmb	107.36	134.12	47.72	161.12	74.82	335.92	299.1	180.25	372.07	140.58	220.97		1485.73	1723.67	1990.81	3912.58	1627.93	1557.95	3196.05	3484.71	5845.11	2660.01	3716.81
Emb	1874.67	1852.13	1545.99	1921.28	1625.5	1769.38	1818.39	1656.37	1768.6	1469.67	1521.43		4783.9	4650.31	3968.62	4295.14	4547.46	3965.03	4846.07	4685.69	4631	4907.07	4134.39
Myl12b	4208.53	4596.18	4499.76	4656.59	3953.05	4492.52	4565.12	4973.47	5186.09	4002.39	3340.69		6579.8	5834.14	6013.81	6555.91	5711.52	6714.21	7666.58	6493.97	7599.5	9098.55	6391.17
Id2	1174.6	1208.7	1011.1	1412.62	1323.15	1241.96	951.11	1200.49	1562.11	1233.83	1085.61		4174.24	4045.64	3173	4072.07	3575.95	2955.93	3853.51	3849.6	3707.25	5135.88	3732.98
Ccr9	1806.1	2670.82	1574.82	3016.34	1590.65	2320.04	1850.47	4398.6	1780.57	2242.27	1760.74		5159.22	7765.03	5718.26	7072.31	4831.28	5842.94	5403.01	7167.61	4398.23	3969.05	3857.35
Rora	590.01	498.62	346.98	430.91	756.38	626.63	335.32	403.37	369.08	527.46	398.26		3849.48	3683.26	3543.03	3257.88	4451.18	3599.54	3466.43	3770.5	2653.64	3098.49	2552.02
Ctsd	5480.56	5335.05	5359.75	5109.98	4715.58	4734.88	5122.95	4500.98	4848.93	4605.36	4058.61		8680.05	7702.33	8101.56	7226.23	6970.6	6658.83	7839.91	8445.14	7523.54	7332.81	6724.83
Cd7	404.16	482.99	386.74	470.25	451.98	374.22	411.91	384.12	464.84	381.07	329.27		1790.07	2330.47	1956.53	2558.57	1899.25	1139.55	2845.94	2274.38	4416.6	4906.16	3686.47
Igfbp4	4078.62	3569.32	4455.02	2667.87	3983.8	4042.95	4793.84	1206.62	3003.52	3150.79	3210.56		6953.18	3321.95	6969.02	4523.78	4865.04	6427.48	6506.49	6037.22	6526.28	6516.94	5553.98
Ltb	685.63	922.36	703.9	1028.55	852.72	849.53	705.83	1279.24	1104.25	740.06	682.99		3321.5	3623.75	2723.77	3722.97	3023.3	2653.2	3566.96	3039.87	3681.52	4526.94	3305.29
Zbtb16	1063.63	1054.83	969.35	773.76	1502.51	1209.31	1134.29	407.75	821.95	1107.19	1021.86		3744.47	3693.89	3506.38	3168.65	5101.36	3368.18	4033.77	3649.72	3413.22	3368.32	4205.17
Fth1	15934.7	15639	16742.4	15190.4	15510.9	16790.3	16991.7	15301	16622.6	13078.4	11803.8		18689.3	12540.7	18566.3	16795.8	14302.5	17713.4	17232.8	19531.2	18585.3	20141.5	14062.4
Ccnd2	4156.2	3514.19	3371.34	3259.89	2784.66	3575.81	3667.83	2068.49	4022.98	3155.44	2787.84		5428.56	4992.49	4856.45	5496.35	3964.8	4190.23	5840.93	5566.02	6884.02	6463.15	5414.44
Arhgef1	5297.42	4181.48	5963.23	4301.56	7411.08	5291.19	5256.46	3004.73	4198.55	6427.06	7849.96		7209.88	8325.07	8358.1	7062.27	9332.48	8775.49	7070.36	6685.34	9121.11	7002.81	12312.2
Itgae	1288.27	1313.19	1046.9	1171.88	1635.75	1239.45	989.4	756	754.12	1413.91	1343.26		3352.62	4738.51	3845.67	3712.94	4662.49	2917.78	3409.81	3924.45	4198.53	2772.14	4940.24
Myl12a	4156.2	4580.54	3777.97	4882.35	3925.38	4436.01	4100.43	5472.22	5225.99	3853.68	3449.86		6486.46	6032.86	5700.53	6863.74	5375.18	6001.69	6983.7	6619	7163.35	8427.63	5865.39
Gsn	264.33	229.56	276.39	240.75	289.02	397.45	288.75	350	399.01	372.94	411.36		2394.87	1435.69	2837.26	2589.8	2163.07	2068.66	2537.43	2283.73	4219.36	2953.54	3368.99
Ms4a4b	462.8	385.89	317.15	483.36	563.7	356.64	422.26	188.12	415.96	346.22	347.61		1753.12	1704.55	1743.73	2531.8	2411.89	1914.83	3103.61	1967.33	3573.71	4060.21	3133.4
Ccr2	131.71	181.02	181.94	182.67	193.71	262.46	445.02	183.75	177.56	250.95	229.7		2342.36	3125.35	2327.74	2618.8	3167.09	1578.87	3279.24	2852.75	2555.63	2558.83	2906.91
Tcf7	8241.13	8144.1	8392.07	7862.15	9915.94	8778.47	9315.5	3305.73	7584.12	8708.83	4780.9		10949.5	9608.79	11823.1	10458.5	9244.96	11412.7	9823.86	9529.59	10534.9	9396.64	4518.61
Pdia4	4536.01	4535.29	4009.62	4637.85	4008.4	4779.46	4929.42	2249.61	4136.7	4197.57	3855.11		6497.16	6307.03	6174.59	6103.09	6579.25	6569	6619.72	7381.1	6658.59	5771.26	5903.82
Ppp1ca	16568.9	18412.7	16399.4	18749.1	15532.4	16904.6	17387	16229.4	19414.7	15398.5	13693.8		18300.3	16773.4	16423	18072.8	16151.8	17104.3	20003.6	18168.7	19330.1	21630.1	16811.6
Cd53	2603.6	2586.89	2494.45	2698.78	2037.51	2822.34	2725	2063.24	2404.02	2471.14	2124.94		4760.56	4954.23	4073.83	4413.36	4286.14	4302.22	4642.7	5013.16	4792.72	5439.44	4475.13
Lgals3	290.49	354.63	181.94	130.21	193.71	165.76	176.97	181.12	178.56	164.98	123.15		3454.71	3446.28	2724.95	2073.4	2413.14	2377.54	2521.25	2913.99	2630.36	2313.61	1788.64
Prkar1a	10991.8	11342.3	10856.7	11767.5	10313.6	11322	11256	8938.95	12263.5	10098.3	9565.29		12430.4	10740.5	12261.7	11346.3	11170.5	12341.8	13753.6	11956.2	13091.8	14564.4	12261.6
Oaz1	8885.27	9349.51	8457.68	9550.18	8320.17	8556.19	8437.87	11001.3	10236.5	7606.29	6559.98		11775	9854.27	9913.86	10537.6	9147.43	10248.5	11631	10656.6	10825.3	13223.5	9175.74
Itgb2	2149.82	2113.78	1893.96	2173.26	1974.99	2496.47	2093.68	1469.12	2241.42	2598.94	2390.45		3883.51	3647.13	3849.22	3809.97	3903.54	4550.8	3981.77	3897.23	5285.22	4691.94	4974.61
Arpc2	6248.28	6955.98	6840.11	7197.06	7043.14	6863.42	7006.54	6504.72	7320.77	6123.83	6164.34		7873.99	9025.38	7470.27	8379.48	8698.56	7934.98	9032.36	8269.92	8762.15	10352.9	9454.8
Myo1g	2118.25	1982.13	1905.89	1644	2208.67	2041.88	2077.12	958.12	1809.5	2177.21	2245.47		3626.82	4029.7	3675.44	3601.4	3862.28	3535.54	3749.52	3680.34	4852.75	4012.81	5258.73
Gata3	2542.26	2544.93	2171.34	2496.44	3014.24	2649.05	2563.55	1220.62	2235.43	2701.18	2426.26		5256.45	4908.54	4948.66	4296.25	5896.57	5162.41	4915.4	4712.06	3576.16	3940.79	3925.09
Pdia6	7070.14	7553.33	6293.3	7944.59	6687.5	7677.16	7118.32	4243.73	7348.7	6122.67	5442.05		9195.39	8426.02	8464.5	7827.39	8128.41	8365.69	8934.14	10262.8	7637.48	8327.35	7199.04
Dok2	1520.12	1912.19	1949.63	1935.33	1996.51	1639.41	1971.56	1749.99	1817.48	1764.77	1352		4023.53	3649.26	3714.45	3830.04	4061.08	3193.43	4135.45	3486.42	3680.3	4379.27	3708.72
Jund	1314.43	1509.84	1247.72	1634.63	1948.34	1548.99	1515.15	1330.87	1692.79	1346.52	1194.79		3402.21	4035.01	2914.1	3604.75	3379.65	3158.98	3928.62	2987.99	3862.84	3978.17	2315.42
H2-D1	1075.36	1550.98	1630.49	1662.73	1960.64	2073.28	1820.46	896	1838.42	1509.17	1603.53		2335.55	2893.69	2789.97	3519.98	3663.47	3028.53	3763.39	2588.23	4670.2	4441.25	3602.55
Fabp5	4175.15	5116.19	2774.82	4994.76	3990.98	3667.48	3341.82	4199.1	5429.48	3727.05	3316.23		6704.26	7926.56	4835.17	5538.73	6087.87	5118.11	5793.56	8768.35	4031.91	6725.69	4264.82
Myo1f	438.44	382.6	483.18	237.93	647.74	371.08	448.13	205.62	286.29	425.22	414.86		2145.95	2311.34	2125.58	2248.51	3174.59	2041.58	2233.54	2203.78	2969.72	2248.89	3203.17
Prdx1	14929.7	17580	15121.8	20356.5	15753.8	16229.6	16356.2	18745.9	19383.7	13919.5	12964.5		16757.3	17446.1	15619.1	17167.2	16099.3	17025.5	19550.7	18459.5	17047.7	22346.7	16364.7
Sh3bgrl3	2519.7	2774.49	2590.89	2732.5	2529.46	2578.1	2816.07	3718.73	3174.1	2095.88	1784.32		4423.16	4589.73	3916.6	4278.41	3968.55	3878.89	5252.79	4282.53	4416.6	6006.45	4045.41
Lztfl1	970.71	1103.38	771.5	1451.03	1054.63	1145.89	984.23	1188.24	1121.21	1180.39	897.84		2799.36	2995.71	2719.04	3296.92	2960.79	2772.57	3305.82	3104.52	2653.64	3548.81	2709.75
Cxcr6	167.8	177.73	89.48	146.13	129.14	131.86	115.91	88.37	132.67	206.8	122.27		2000.1	2658.84	1587.68	1993.1	2056.8	1181.39	2061.37	1986.89	2011.67	2605.32	2065.68
Cyba	2591.87	3111.84	2294.62	3068.8	2959.92	2602.59	2423.83	3574.36	3365.62	2227.17	1844.58		4653.6	4621.61	4013.54	4532.7	4056.08	4115.16	5316.35	4450.94	4306.34	5688.31	3935.2
Limd2	4407.9	4659.53	4437.13	4837.38	4569.02	4707.88	4350.89	4079.23	5002.55	4280.06	3579.12		6244.35	5155.08	5414.44	5854.37	5283.9	6193.66	6163.31	5594.93	6430.72	7838.74	5161.67
Wdr1	5921.71	5647.72	5428.35	5154.94	5007.68	5625.85	5561.77	3856.98	4921.75	5814.8	5759.09		6911.37	6672.59	7015.13	6688.64	7043.12	6647.76	6749.14	7050.23	8062.6	6839.64	7960.39
Samhd1	109.16	124.24	86.5	132.08	138.36	136.25	112.81	116.37	164.59	145.22	132.75		1448.78	2190.19	1311.05	2129.17	2008.03	1343.83	1757.48	1760.64	2461.29	2421.18	2052.53
Zyx	1163.77	1063.06	1532.07	893.66	1241.16	944.34	1581.39	610.75	1190.04	1023.54	1459.42		2484.32	2601.45	2769.88	2512.84	2884.52	1925.91	2785.85	2646.92	3459.77	3355.55	4173.82
Myl6	3789.03	4141.17	3818.73	4198.52	3869.01	3932.45	3860.33	4349.6	4738.2	3426.14	3091.78		5022.12	4853.28	4737.04	5333.51	4477.44	4874.45	5968.03	5063.34	5842.66	7601.73	5195.03
Trpv2	2044.27	1890.8	1915.83	1688.03	1776.16	1904.38	1898.08	1292.37	1623.96	1986.67	1725.8		3863.09	3380.4	3612.78	3407.33	3685.98	3482.63	3335.86	3732.22	3717.05	3449.45	3679.39
Rac2	5860.36	6497.67	5742.51	6820.48	5675.92	5946.07	5919.86	6687.59	6688.35	5259.46	4658.62		7599.79	6962.71	6784.6	7515.1	6791.8	6956.64	7899.99	7040.02	7865.35	9241.67	6921.99
Gclc	1111.45	1201.29	1174.15	961.11	1087.42	1056.1	1212.95	644	1013.48	1164.12	1067.27		2805.19	4887.28	3047.69	3397.3	3379.65	2165.87	2900.25	3386.9	2850.88	2324.55	1598.55
Pdcd1	1181.82	1318.13	1057.83	1152.2	1248.33	1620.57	1375.44	326.37	1425.45	1548.68	1210.51		3037.58	1758.74	2713.13	2200.55	2660.71	2727.03	2941.84	2890.18	3196.37	3481.35	3104.08
Icos	297.71	404	192.88	318.5	266.47	255.55	282.54	196.87	209.48	252.11	173.8		2307.36	3276.26	1821.76	2113.55	1999.28	1476.73	2299.4	2674.14	1456.68	2037.4	1403.41
Clic1	6357.44	7058.83	7125.45	7417.19	6586.03	6733.44	6677.43	4162.35	8108.81	6238.85	5353.84		6976.52	6995.65	7388.7	7327.72	6506.73	7667.94	8489.28	7460.2	8112.83	9712.96	7365.87
Uqcrq	3787.22	4420.92	3734.23	4818.65	4468.58	4199.3	4164.6	3805.36	5130.23	3377.34	2924.09		6242.4	5448.38	5098.79	4939.8	5392.68	6199.82	7174.35	6478.66	4275.71	6227.96	4330.54
Tox	1343.3	1488.45	1464.46	1399.51	1631.65	1643.18	1611.4	1276.62	1385.55	1652.08	1866.42		3414.85	3921.3	3290.04	2928.86	4077.33	3172.51	2999.62	3056.89	2913.36	3245.25	3748.15
Il2rb	199.37	261.65	207.79	314.75	375.11	386.78	432.6	42	342.15	385.72	479.49		1056.93	1234.84	1250.76	1499	1735.46	1171.54	1767.88	1394.06	3322.56	2103.94	3645.02
Cldn25	599.03	666.47	607.46	701.63	593.42	710.14	691.34	656.25	726.19	605.3	656.78		1850.36	2209.32	1454.1	1753.3	2173.08	1439.81	2223.14	2093.21	2747.97	3170.5	2632.91
Tagln2	3531.01	3551.22	3599.01	3263.64	3226.4	3259.98	3787.88	2240.86	3652.91	3038.1	2779.1		5082.41	4094.52	4083.29	4441.25	4387.42	3830.89	4797.54	4679.74	5135.76	5557.95	4379.08

## Sheet: 3-DN3>DN4ranked
baseMean	baseMean	log2FoldChange	lfcSE	stat	pvalue	padj
Samhd1	1012.84	3.89217	0.151519	25.6876	1.60634e-145	2.29305e-141
Lgals3	1399.97	3.65144	0.155843	23.4303	2.09802e-121	1.49746e-117
St3gal6	373.863	3.37199	0.144352	23.3595	1.10404e-120	5.2534e-117
Gpr15	440.377	4.59741	0.19758	23.2686	9.21386e-120	3.2882e-116
S100a4	3164.66	3.54491	0.16694	21.2346	4.57744e-100	1.30686e-96
Cxcr6	1078.04	3.85028	0.185295	20.7792	6.68259e-96	1.5899e-92
Ccr2	1442.46	3.74048	0.191285	19.5545	3.77969e-85	7.70787e-82
Klrd1	322.542	4.41071	0.227198	19.4135	5.93197e-84	1.05849e-80
Rora	1964.02	2.90322	0.151652	19.1439	1.08754e-81	1.72497e-78
Gsn	1471.45	3.02319	0.159758	18.9235	7.30564e-80	1.04288e-76
Tlr1	79.7821	3.92592	0.211654	18.5488	8.33718e-77	1.08194e-73
Ptcra	1609.05	-4.07806	0.223341	-18.2593	1.7439e-74	2.07452e-71
Adam8	317.812	2.76963	0.151923	18.2305	2.95416e-74	3.24389e-71
Klrc1	204.132	5.42963	0.299979	18.1001	3.1821e-73	3.2446e-70
S100a6	427.52	3.25794	0.183171	17.7863	9.0184e-71	8.04611e-68
Tnfrsf25	255.308	3.86641	0.217351	17.7888	8.63531e-71	8.04611e-68
Mpzl2	115.438	-4.28462	0.249995	-17.1388	7.61551e-66	6.39479e-63
Pcsk1	158.907	4.84378	0.284741	17.0112	6.78196e-65	5.37847e-62
Il18rap	155.408	4.02038	0.236481	17.0009	8.09332e-65	6.08064e-62
Ccdc18	1010.31	-1.94774	0.115943	-16.7991	2.47657e-63	1.76765e-60
Gm5111	78.2737	-5.00577	0.298995	-16.742	6.47498e-63	4.40145e-60
Cd226	156.573	2.50366	0.151437	16.5326	2.13613e-61	1.38606e-58
Uaca	354.698	-4.51906	0.273616	-16.516	2.81298e-61	1.74588e-58
Icos	1168.9	2.98892	0.181162	16.4986	3.75643e-61	2.23429e-58
Pim2	853.413	2.40929	0.147894	16.2907	1.14925e-59	6.56219e-57
Cntnap2	63.7911	-5.1932	0.322611	-16.0974	2.66009e-58	1.46049e-55
Klrk1	137.62	5.48877	0.343582	15.9751	1.90508e-57	1.00722e-54
Laptm5	7305.06	0.94909	0.0595572	15.9358	3.57783e-57	1.82406e-54
Kcnma1	415.853	3.87456	0.243185	15.9326	3.76636e-57	1.85396e-54
S1pr1	337.418	3.07764	0.193473	15.9073	5.63568e-57	2.68164e-54
Il18r1	90.3446	3.87937	0.245096	15.8279	1.99708e-56	8.90884e-54
Ccdc109b	1153.71	-2.27088	0.143473	-15.8279	1.99692e-56	8.90884e-54
Pld4	1681.74	-3.32808	0.210905	-15.78	4.26996e-56	1.84708e-53
Lmna	469.755	3.73855	0.239285	15.6239	5.00841e-55	2.1028e-52
Stab2	126.035	5.56189	0.357775	15.5458	1.69924e-54	6.93046e-52
Cdh1	622.66	-3.79837	0.247049	-15.375	2.40891e-53	9.552e-51
4632428N05Rik	212.564	2.55465	0.167509	15.2508	1.62555e-52	6.27155e-50
Fam129a	615.567	3.17243	0.209781	15.1226	1.14887e-51	4.31581e-49
Fam179a	135.159	4.72723	0.312772	15.114	1.31003e-51	4.79506e-49
Tspan2	306.727	-3.00383	0.199247	-15.0759	2.33259e-51	8.32445e-49
Nt5e	132.163	2.99106	0.198667	15.0556	3.17105e-51	1.10407e-48
Myadm	154.186	3.49883	0.232883	15.0239	5.11743e-51	1.73932e-48
Matn2	254.967	2.85517	0.191034	14.9459	1.65701e-50	5.50089e-48
Slc5a9	300.939	-3.07659	0.206604	-14.8912	3.75901e-50	1.21954e-47
Stk17b	1711.18	1.39305	0.0950586	14.6546	1.25918e-48	3.99439e-46
Batf3	96.0647	3.27181	0.223343	14.6492	1.36269e-48	4.22879e-46
Clnk	77.3539	4.0825	0.280495	14.5546	5.45751e-48	1.65757e-45
Faah	364.558	2.15192	0.148021	14.5379	6.97038e-48	2.07296e-45
Prss57	620.885	-1.8075	0.125299	-14.4255	3.5756e-47	1.04167e-44
Amica1	223.033	2.65309	0.184308	14.3948	5.57497e-47	1.59165e-44
Unc93b1	595.689	-2.48122	0.17285	-14.3547	9.9495e-47	2.78489e-44
Gdpd5	65.2015	3.35612	0.237337	14.1407	2.13017e-45	5.84773e-43
Ndrg1	757.096	-2.62389	0.185757	-14.1254	2.64851e-45	7.13349e-43
Rab44	87.0131	-4.1389	0.294051	-14.0754	5.37797e-45	1.42168e-42
Lingo4	71.5008	4.05925	0.290528	13.972	2.31111e-44	5.99838e-42
Emb	3101.73	1.33211	0.0954926	13.9499	3.1519e-44	8.03453e-42
Anxa1	942.922	2.08618	0.150476	13.8638	1.04913e-43	2.62744e-41
Cpm	163.497	2.18751	0.158067	13.8392	1.47874e-43	3.63949e-41
Spib	52.3945	-3.8891	0.281517	-13.8148	2.07551e-43	5.02167e-41
Khdc1a	53.0009	-4.27939	0.311448	-13.7403	5.82232e-43	1.38523e-40
Cd7	1561.16	2.22483	0.162213	13.7155	8.19837e-43	1.91855e-40
Gzmb	1512.52	3.91531	0.288108	13.5897	4.60849e-42	1.06107e-39
Gpr183	112.724	2.99091	0.221223	13.5199	1.19399e-41	2.70543e-39
Arhgap25	510.194	1.415	0.104736	13.5102	1.36227e-41	3.0385e-39
Ecm1	281.306	3.06432	0.227391	13.476	2.16478e-41	4.75419e-39
Arhgef10l	172.49	-3.32469	0.249702	-13.3146	1.90342e-40	4.11686e-38
Slco4a1	785.742	-2.28974	0.17281	-13.2501	4.50886e-40	9.60655e-38
Ms4a4b	1463.09	2.27423	0.173335	13.1205	2.51346e-39	5.27642e-37
Inpp4b	2675.99	1.87808	0.143333	13.1029	3.16988e-39	6.55798e-37
Tesc	294.253	2.30863	0.177383	13.0149	1.00625e-38	2.05203e-36
She	33.8454	3.6443	0.280571	12.9889	1.41501e-38	2.84497e-36
Rasgef1b	73.78	3.6004	0.27915	12.8977	4.63553e-38	9.19058e-36
Myl10	227.165	-2.41177	0.187634	-12.8536	8.21341e-38	1.60611e-35
Ahnak	1022.9	4.36711	0.340405	12.8292	1.12548e-37	2.1711e-35
Rab19	260.059	1.91017	0.149256	12.798	1.68311e-37	3.20353e-35
Id2	2530.97	1.6768	0.131152	12.7852	1.98411e-37	3.72673e-35
Dtx1	811.618	-2.29514	0.180271	-12.7316	3.94625e-37	7.31594e-35
Zfp36	802.709	1.69133	0.134202	12.6029	2.03576e-36	3.72569e-34
Ifi204	140.476	-2.85027	0.227016	-12.5554	3.71302e-36	6.70929e-34
Rdh10	342.524	-2.90394	0.233228	-12.4511	1.3801e-35	2.46262e-33
Aldh1b1	665.219	-2.53881	0.20421	-12.4323	1.74487e-35	3.07506e-33
Cd52	2101.59	2.06013	0.166322	12.3864	3.09593e-35	5.38956e-33
Cast	1222.46	1.01414	0.0821944	12.3384	5.62928e-35	9.68169e-33
Rnf128	74.1475	4.72867	0.383418	12.3329	6.02017e-35	1.02307e-32
Dennd1c	1084.36	1.09234	0.0885818	12.3314	6.13842e-35	1.03089e-32
Lmo4	1391.93	2.00353	0.1625	12.3294	6.29005e-35	1.04407e-32
Cela1	215.162	1.72985	0.141138	12.2565	1.55098e-34	2.54485e-32
Il2ra	2698	-2.45788	0.200703	-12.2463	1.75789e-34	2.85158e-32
Il12rb1	585.643	1.8462	0.151058	12.2218	2.37728e-34	3.813e-32
Cd200r4	53.1172	4.20453	0.344286	12.2123	2.67202e-34	4.23812e-32
Samd11	78.7101	3.22604	0.264595	12.1923	3.41455e-34	5.35635e-32
Myo1f	1420.35	2.46181	0.202076	12.1826	3.84926e-34	5.97263e-32
Cldn25	1407.35	1.51468	0.124611	12.1553	5.37626e-34	8.25227e-32
Klf2	657.07	2.82749	0.233502	12.1091	9.45558e-34	1.43594e-31
Fgl2	82.889	2.84189	0.235593	12.0627	1.66158e-33	2.49674e-31
Dbn1	182.766	2.3224	0.193051	12.0299	2.47315e-33	3.67752e-31
Trpm1	70.1414	2.49863	0.207722	12.0287	2.5099e-33	3.6937e-31
Hes1	470.619	-2.51028	0.208956	-12.0134	3.02096e-33	4.40043e-31
Lztfl1	2033.45	1.51024	0.125782	12.0068	3.27333e-33	4.71987e-31
Ltb	2124.73	1.93483	0.161804	11.9578	5.91087e-33	8.43776e-31
B4galnt2	167.574	-2.39262	0.201277	-11.8872	1.37922e-32	1.94935e-30
Caly	31.4408	3.43508	0.290212	11.8365	2.52889e-32	3.5392e-30
Itgb3	589.111	2.94169	0.249304	11.7996	3.92204e-32	5.43564e-30
Osbpl3	774.811	2.17464	0.185408	11.7289	9.06103e-32	1.24371e-29
Trdv4	137.485	2.23886	0.19115	11.7126	1.09859e-31	1.49356e-29
Bst1	28.7724	-5.18869	0.444487	-11.6734	1.74224e-31	2.34627e-29
Jag1	46.032	4.03347	0.347595	11.6039	3.93593e-31	5.25098e-29
Tdrp	22.8797	4.73398	0.40983	11.5511	7.28953e-31	9.55144e-29
Klf6	1214.46	1.21493	0.105179	11.551	7.29322e-31	9.55144e-29
Tgfb3	68.1851	3.06769	0.265921	11.5361	8.67629e-31	1.12595e-28
Cnnm2	149.226	1.6717	0.145084	11.5223	1.01809e-30	1.3093e-28
Fbp1	33.9752	-4.18993	0.364321	-11.5006	1.30957e-30	1.66912e-28
Il6ra	159.663	3.83814	0.334594	11.4711	1.84401e-30	2.32949e-28
Myo1e	331.711	2.3031	0.20089	11.4645	1.98898e-30	2.49058e-28
Ero1l	1693.98	1.66854	0.145673	11.4539	2.24673e-30	2.78888e-28
Ctsw	1083.07	1.48249	0.130277	11.3795	5.28771e-30	6.50708e-28
Fam46a	48.2914	3.96566	0.348856	11.3676	6.0636e-30	7.39811e-28
Uck2	2937.87	-1.07468	0.0945987	-11.3604	6.58319e-30	7.96398e-28
Tnni1	252.041	3.0549	0.268935	11.3592	6.67248e-30	8.00418e-28
Rnase4	47.6245	3.07269	0.271599	11.3133	1.12761e-29	1.34139e-27
Mllt4	354.532	-2.53479	0.224192	-11.3063	1.22079e-29	1.44023e-27
Crot	731.926	1.23049	0.10907	11.2817	1.6163e-29	1.8912e-27
Glrx	509.338	1.1181	0.0992676	11.2635	1.98646e-29	2.30542e-27
Ubash3b	288.689	2.22461	0.197543	11.2613	2.03626e-29	2.34416e-27
Fabp4	162.58	3.11488	0.276965	11.2465	2.41049e-29	2.75278e-27
Prr5l	48.4703	3.56182	0.316991	11.2364	2.70319e-29	3.06255e-27
Aim1	62.3818	2.81537	0.250869	11.2225	3.16362e-29	3.55595e-27
Edil3	55.1409	3.0292	0.270011	11.2188	3.29651e-29	3.67638e-27
Gatsl3	38.5426	2.6974	0.241812	11.1549	6.77415e-29	7.4962e-27
Gpr44	21.5791	4.42979	0.39748	11.1447	7.60071e-29	8.34617e-27
Dntt	219.928	-2.80551	0.252888	-11.0939	1.34374e-28	1.46426e-26
Epcam	216.614	-1.96748	0.177911	-11.0588	1.98752e-28	2.14939e-26
Gng2	175.87	1.69672	0.154304	10.9959	3.99736e-28	4.25838e-26
Erg	28.9376	-4.62254	0.420371	-10.9963	3.98017e-28	4.25838e-26
Arap3	41.8735	4.07135	0.370299	10.9948	4.0496e-28	4.28207e-26
Gm5127	59.5119	3.05428	0.278294	10.975	5.03838e-28	5.28845e-26
Mdfic	80.8129	2.07049	0.189078	10.9504	6.61424e-28	6.89185e-26
Ccr5	36.0751	3.38086	0.309368	10.9283	8.4443e-28	8.73495e-26
Alox5ap	48.688	-3.07185	0.281435	-10.915	9.77741e-28	1.00412e-25
Sp100	789.802	1.86808	0.172509	10.8289	2.51259e-27	2.56194e-25
Cpne8	28.5308	3.72572	0.344311	10.8208	2.74363e-27	2.77768e-25
Tktl1	69.1298	2.09083	0.193518	10.8043	3.28328e-27	3.30063e-25
Mndal	513.384	-1.49076	0.138276	-10.781	4.23278e-27	4.22538e-25
Suox	442.822	1.15617	0.10772	10.7331	7.11684e-27	7.05506e-25
Tox	2433.22	1.25876	0.11743	10.7192	8.27125e-27	8.14291e-25
Cysltr1	615.806	1.43155	0.133674	10.7093	9.2085e-27	9.00351e-25
Desi1	1309.66	-1.40199	0.130923	-10.7085	9.28487e-27	9.01643e-25
Tspan32	504.316	1.40529	0.131673	10.6726	1.36735e-26	1.31885e-24
Il17re	111.963	2.56301	0.240205	10.6701	1.40463e-26	1.34571e-24
Itgb7	3948.05	1.85445	0.17388	10.6651	1.48279e-26	1.41112e-24
BC106179	26.3488	2.72295	0.255937	10.6391	1.95934e-26	1.85229e-24
Slc37a3	383.754	1.33277	0.125444	10.6244	2.29544e-26	2.15575e-24
Arhgef28	18.4783	4.44197	0.418165	10.6225	2.34122e-26	2.18437e-24
Rftn1	1688.72	1.23434	0.116236	10.6192	2.42559e-26	2.2484e-24
Osbpl5	186.58	1.82693	0.172136	10.6133	2.58526e-26	2.38094e-24
Dhrs11	189.435	1.49682	0.141116	10.607	2.76425e-26	2.52947e-24
Fstl4	102.2	-2.69816	0.254894	-10.5854	3.48167e-26	3.16566e-24
Ccr8	703.609	2.48989	0.235901	10.5548	4.82666e-26	4.3608e-24
Tyrobp	172.494	3.78275	0.358779	10.5434	5.4491e-26	4.87861e-24
Myo6	603.931	2.9635	0.281085	10.5431	5.46815e-26	4.87861e-24
S100a10	2976.12	1.35644	0.12889	10.524	6.69649e-26	5.93741e-24
Cd44	65.3148	2.22977	0.212212	10.5072	7.99941e-26	7.04886e-24
Slc25a24	168.109	2.56675	0.244915	10.4801	1.06577e-25	9.33362e-24
Deptor	319.863	-1.82343	0.175143	-10.4111	2.20614e-25	1.92028e-23
Tceb3	1675.3	0.796407	0.0766535	10.3897	2.76201e-25	2.38956e-23
Adipoq	62.2992	4.02524	0.387571	10.3858	2.87703e-25	2.47407e-23
Cx3cr1	114.489	2.42724	0.233769	10.3831	2.96057e-25	2.53067e-23
Slc4a8	54.6311	2.45273	0.23641	10.3749	3.22553e-25	2.74074e-23
Prmt2	140.96	1.79824	0.173543	10.3619	3.69605e-25	3.12196e-23
Fos	406.563	1.87348	0.182874	10.2446	1.25078e-24	1.05028e-22
Fam129b	219.356	3.43033	0.335796	10.2155	1.68964e-24	1.4105e-22
Lpxn	2024.43	0.976264	0.0956222	10.2096	1.79613e-24	1.49068e-22
Cd3g	12652.6	-1.26951	0.124545	-10.1932	2.12666e-24	1.75481e-22
Card11	461.044	1.87314	0.184257	10.1659	2.81479e-24	2.29607e-22
Ank	64.3714	2.36912	0.23304	10.1661	2.80818e-24	2.29607e-22
Carkd	1929.92	-1.1885	0.116972	-10.1605	2.97421e-24	2.41232e-22
Rasal1	160.762	-1.8174	0.178942	-10.1563	3.10531e-24	2.50443e-22
Myl4	304.707	-1.48969	0.147028	-10.132	3.9845e-24	3.19543e-22
Tnfaip8l2	228.096	1.4051	0.138911	10.1151	4.73337e-24	3.7748e-22
Sytl3	915.008	-1.02811	0.101749	-10.1044	5.28393e-24	4.19045e-22
Tox2	1132.51	2.19265	0.217855	10.0647	7.90885e-24	6.2375e-22
Galnt6	50.0323	2.93158	0.291603	10.0533	8.88008e-24	6.96501e-22
Il4ra	320.861	1.85252	0.184344	10.0493	9.25616e-24	7.22031e-22
Maf	79.821	2.34709	0.233578	10.0484	9.33408e-24	7.24152e-22
Apoe	174.094	-1.7888	0.178087	-10.0446	9.70699e-24	7.49012e-22
Pxdc1	19.1175	5.78034	0.575951	10.0362	1.05698e-23	8.11205e-22
Ccr4	357.58	1.42187	0.14175	10.0308	1.11603e-23	8.5194e-22
Cd24a	720.697	-1.1867	0.118459	-10.0178	1.27349e-23	9.66973e-22
Gfra1	483.253	-2.1413	0.214195	-9.99698	1.57114e-23	1.18667e-21
1700113H08Rik	14.9794	4.94458	0.494756	9.994	1.6192e-23	1.21653e-21
Ppfibp1	68.2996	2.85367	0.286633	9.95581	2.37884e-23	1.7779e-21
Rnf2	1425.19	1.15635	0.116254	9.94677	2.60496e-23	1.92673e-21
Il4	108.529	1.98492	0.19955	9.94695	2.60037e-23	1.92673e-21
Fbxl21	29.2128	2.61709	0.26318	9.94411	2.67559e-23	1.96877e-21
Tmem51	20.1547	4.02541	0.404972	9.93999	2.78842e-23	2.04127e-21
Gpr56	1574.83	-2.66584	0.268437	-9.93097	3.05256e-23	2.22323e-21
Kctd1	174.621	-1.39724	0.141018	-9.90823	3.83375e-23	2.77801e-21
Smim5	49.235	-2.75947	0.278773	-9.89861	4.22097e-23	3.04315e-21
Capn2	725.508	2.04668	0.206838	9.89507	4.37293e-23	3.13687e-21
Tpd52	585.156	-1.18047	0.119418	-9.88522	4.82512e-23	3.44393e-21
Cd200r1	61.932	2.38803	0.241881	9.87275	5.46481e-23	3.8811e-21
Repin1	405.298	-1.85517	0.188266	-9.85402	6.58541e-23	4.6538e-21
2010111I01Rik	538.062	-1.1661	0.118392	-9.84944	6.89295e-23	4.84713e-21
Atp2b1	1129.82	0.957289	0.0972809	9.84047	7.53613e-23	5.27345e-21
Fxyd4	31.9247	2.7619	0.280975	9.82967	8.38912e-23	5.84169e-21
Ppt1	2166.5	-1.53953	0.157217	-9.79241	1.21373e-22	8.41067e-21
Homer2	199.37	2.21597	0.227437	9.74323	1.9718e-22	1.35978e-20
Smco4	104.425	1.984	0.205208	9.66823	4.11413e-22	2.82352e-20
Muc13	41.9234	-3.42724	0.355262	-9.64707	5.05798e-22	3.45468e-20
F2rl3	70.8771	-1.69023	0.175251	-9.64462	5.18046e-22	3.52148e-20
Zbtb16	2378.16	1.85725	0.192662	9.63993	5.42271e-22	3.66868e-20
Lmo1	75.3753	-2.35501	0.244382	-9.63662	5.6004e-22	3.77103e-20
Ubash3a	409.578	-1.33247	0.138625	-9.61208	7.10975e-22	4.76486e-20
Itgae	2519.42	1.68261	0.175218	9.60298	7.76627e-22	5.18054e-20
BC028528	68.2172	-1.85986	0.194362	-9.56904	1.07902e-21	7.1642e-20
Gm973	39.7699	2.87443	0.300476	9.56625	1.10852e-21	7.32596e-20
Ccdc135	23.8606	-4.0111	0.420455	-9.53991	1.42959e-21	9.36121e-20
Tcrg-C2	6063.55	-1.5431	0.16175	-9.54001	1.42818e-21	9.36121e-20
Tcf4	597.594	-1.06212	0.111371	-9.53673	1.47411e-21	9.60861e-20
Tmem176b	311.768	-1.74131	0.182754	-9.52813	1.60141e-21	1.0391e-19
Tspan13	3639.49	-1.23297	0.12942	-9.52693	1.6201e-21	1.04647e-19
Ttc39c	56.305	3.01093	0.31643	9.51531	1.81163e-21	1.16491e-19
Wnt5b	26.5336	-2.78942	0.293698	-9.49757	2.14841e-21	1.37527e-19
Nmnat3	170.803	-1.28437	0.135691	-9.4654	2.92442e-21	1.86366e-19
Ckb	518.988	1.83879	0.194614	9.44838	3.441e-21	2.18312e-19
Scpep1	644.231	1.26813	0.134289	9.44328	3.61286e-21	2.28201e-19
Itga2	44.4574	2.941	0.312223	9.41955	4.53009e-21	2.84877e-19
Rhof	85.0399	1.50176	0.159819	9.39662	5.63464e-21	3.52783e-19
Arhgap20	257.568	2.47037	0.263979	9.35822	8.10926e-21	5.05501e-19
Xrcc6	3619.66	-1.13361	0.121183	-9.35449	8.40045e-21	5.21376e-19
Tob1	292.716	1.28761	0.137839	9.34139	9.50746e-21	5.87528e-19
Crhbp	823.851	-3.38096	0.362033	-9.33883	9.74065e-21	5.99344e-19
Avpi1	320.254	1.22978	0.132229	9.30039	1.39933e-20	8.57317e-19
Sox5	183.434	1.57794	0.170104	9.27635	1.75384e-20	1.06991e-18
Phlda3	87.4222	1.8916	0.204	9.27258	1.81703e-20	1.10375e-18
Gclc	2019.88	1.62513	0.175774	9.24556	2.34006e-20	1.41544e-18
Gm10684	30.7696	2.97093	0.322021	9.22591	2.8117e-20	1.69355e-18
Rab4a	394.636	1.11614	0.120987	9.22534	2.82654e-20	1.69533e-18
Nrarp	63.0429	-2.42575	0.263257	-9.21439	3.13047e-20	1.86977e-18
Klrc2	14.7262	4.60254	0.499858	9.2077	3.33184e-20	1.98065e-18
Lgmn	149.825	2.03365	0.220874	9.20731	3.34387e-20	1.98065e-18
Dok2	2794.13	1.04875	0.114173	9.18566	4.09006e-20	2.41263e-18
Trpv2	2686.02	0.925107	0.100791	9.17849	4.3716e-20	2.56809e-18
Scn8a	15.9411	3.51907	0.383836	9.16814	4.81229e-20	2.81539e-18
Cnr2	75.0273	1.94383	0.212073	9.16585	4.91589e-20	2.85628e-18
Tarm1	23.7435	3.39109	0.369975	9.16571	4.92221e-20	2.85628e-18
Rgs1	98.6832	1.6163	0.1764	9.16265	5.06385e-20	2.92658e-18
Tmem50b	319.824	-1.3157	0.143647	-9.15924	5.22633e-20	3.0083e-18
Fam81a	55.7704	2.59622	0.28362	9.15388	5.49266e-20	3.1489e-18
Paqr5	38.0994	-2.30905	0.252525	-9.14385	6.02683e-20	3.44132e-18
Appl2	221.948	1.53663	0.168205	9.13547	6.51229e-20	3.7037e-18
Cd40lg	16.2115	3.85864	0.422601	9.13068	6.80734e-20	3.85614e-18
Snai3	602.39	1.17968	0.129255	9.12678	7.0566e-20	3.98154e-18
Mafb	40.8655	-2.99051	0.328618	-9.10027	9.01053e-20	5.06399e-18
Themis2	99.6821	-2.70876	0.299239	-9.05214	1.40199e-19	7.84837e-18
Gja1	511.955	1.84319	0.203778	9.04513	1.49491e-19	8.3359e-18
Gm16602	264.057	1.31946	0.146105	9.0309	1.70266e-19	9.45738e-18
St6gal1	342.821	2.2819	0.253406	9.00492	2.15826e-19	1.19415e-17
Tmed5	2217.9	-0.988858	0.10985	-9.0019	2.21846e-19	1.22272e-17
Degs2	111.635	-2.04578	0.227453	-8.99428	2.37775e-19	1.30548e-17
Rinl	621.26	1.27784	0.142365	8.97585	2.81179e-19	1.53787e-17
Gpr68	34.0559	2.6199	0.292326	8.96227	3.18065e-19	1.73297e-17
Nr1d1	78.5184	1.57331	0.175824	8.94822	3.61257e-19	1.96081e-17
Gmpr	169.693	-1.53923	0.172127	-8.94237	3.80904e-19	2.05962e-17
Dnph1	125.236	-1.47502	0.165446	-8.91543	4.85921e-19	2.61755e-17
Rrad	208.872	1.24345	0.13961	8.90656	5.26407e-19	2.82498e-17
Tmem71	124.971	1.43006	0.160636	8.90249	5.46069e-19	2.91953e-17
Jup	213.639	2.34047	0.262964	8.90032	5.56835e-19	2.96598e-17
Qsox2	396.703	-1.27397	0.143181	-8.89757	5.70826e-19	3.0292e-17
Eno2	32.7066	2.16224	0.243723	8.87171	7.20325e-19	3.80838e-17
Tcrg-C3	300.863	-1.98481	0.223865	-8.86612	7.57356e-19	3.98939e-17
Aplp2	853.205	1.31141	0.148001	8.86079	7.945e-19	4.16967e-17
Itgb5	204.513	3.85148	0.435105	8.85185	8.60784e-19	4.50098e-17
Slc18a2	45.7879	1.8587	0.21004	8.84929	8.80806e-19	4.58887e-17
Rarg	34.6363	3.41273	0.385789	8.84611	9.06245e-19	4.70424e-17
Aqp9	65.1874	2.12014	0.239776	8.8422	9.38556e-19	4.8543e-17
Sstr2	356.7	-1.85384	0.20968	-8.84125	9.46548e-19	4.87797e-17
Il27ra	305.833	1.3945	0.157772	8.8387	9.68379e-19	4.97252e-17
Nrp1	1179.14	-1.6701	0.189206	-8.82688	1.07636e-18	5.50719e-17
Chit1	16.8816	-5.84798	0.662663	-8.82497	1.09488e-18	5.58195e-17
Ly6d	326.077	-3.68614	0.417906	-8.82052	1.13931e-18	5.7878e-17
Tdrkh	552.822	1.94199	0.220347	8.81331	1.21508e-18	6.15078e-17
Tcn2	218.652	1.52314	0.172985	8.80501	1.30844e-18	6.60001e-17
Cnn2	3564.99	0.983799	0.111786	8.80071	1.35956e-18	6.83372e-17
Tcp11l2	395.93	1.24043	0.141428	8.77076	1.77471e-18	8.8891e-17
Glipr1	835.8	0.846683	0.0967004	8.75574	2.02774e-18	1.0121e-16
Sgms1	46.449	2.32415	0.265549	8.75225	2.09147e-18	1.04027e-16
Fam124b	15.8581	3.72921	0.426152	8.75089	2.1167e-18	1.04916e-16
Pomgnt2	42.9089	-2.82333	0.323464	-8.72844	2.58215e-18	1.27544e-16
Itgb2	3185.04	0.904285	0.103675	8.72233	2.7254e-18	1.34155e-16
Tnp2	31.0054	2.44632	0.280792	8.71223	2.97966e-18	1.46167e-16
Dock5	41.6442	2.21743	0.2549	8.69922	3.34168e-18	1.63365e-16
Eya2	265.811	1.93199	0.222304	8.69073	3.60125e-18	1.75453e-16
Ifngr2	328.455	0.857856	0.0987219	8.68962	3.63661e-18	1.76573e-16
Nipal1	323.889	1.29703	0.149287	8.68819	3.68249e-18	1.78195e-16
Necab1	38.1925	-2.45211	0.282449	-8.68161	3.90205e-18	1.88181e-16
Il2rb	1073.15	2.34062	0.270287	8.65975	4.72792e-18	2.27242e-16
Pcbp4	94.2736	1.74413	0.201609	8.65106	5.10216e-18	2.44407e-16
Kif1b	36.2284	2.16	0.249976	8.64084	5.58037e-18	2.6642e-16
Reep5	1000.57	1.20432	0.139885	8.60934	7.34807e-18	3.49646e-16
Arnt2	22.6117	3.05111	0.35451	8.60655	7.52947e-18	3.57087e-16
Dapk1	170.898	-2.06766	0.240435	-8.59967	7.99465e-18	3.77893e-16
Sdc1	62.1987	2.65096	0.309463	8.56629	1.06869e-17	5.03483e-16
Wdr44	407.046	1.18056	0.137824	8.56572	1.07404e-17	5.04342e-16
Jund	2447.81	1.23847	0.144777	8.55434	1.18543e-17	5.5482e-16
Cpeb2	15.5963	2.97279	0.347889	8.54524	1.28271e-17	5.98389e-16
Rtp4	54.0314	-1.83862	0.2156	-8.5279	1.49029e-17	6.92962e-16
Esm1	195.374	-1.35465	0.159995	-8.46687	2.52072e-17	1.16829e-15
Gne	1025.1	-1.00121	0.118358	-8.45924	2.69131e-17	1.24332e-15
Coro2b	30.2643	3.27562	0.387681	8.44926	2.93148e-17	1.3499e-15
Wdr12	2073.59	-0.773557	0.0915618	-8.44847	2.95158e-17	1.35478e-15
Lpcat3	1712.44	0.609398	0.0721507	8.44619	3.00964e-17	1.37701e-15
Plec	1104.39	1.36834	0.162017	8.44567	3.02313e-17	1.37876e-15
Rnf166	1543.24	0.804461	0.0953494	8.43697	3.25657e-17	1.4758e-15
Il31ra	15.3135	-4.3417	0.514589	-8.43721	3.25003e-17	1.4758e-15
Rara	444.101	1.45234	0.1722	8.43404	3.33934e-17	1.50852e-15
Fcgr3	19.3159	3.32064	0.393958	8.42892	3.48865e-17	1.57099e-15
Alcam	54.3486	-1.91801	0.227567	-8.42832	3.50663e-17	1.57412e-15
B3gnt2	1076.93	-0.870412	0.103415	-8.41671	3.87209e-17	1.73273e-15
Tgfbr2	374.136	1.68266	0.199939	8.41585	3.90063e-17	1.74005e-15
Gadd45g	172.032	1.60017	0.190192	8.41344	3.98163e-17	1.77065e-15
Slc15a1	190.774	2.01596	0.24047	8.38339	5.14246e-17	2.27977e-15
Ak8	31.5733	2.17675	0.259972	8.37303	5.61573e-17	2.48188e-15
Sh3kbp1	3275.15	0.622564	0.0743771	8.37037	5.74361e-17	2.53056e-15
Txk	1028.66	1.09237	0.130549	8.36749	5.88583e-17	2.58524e-15
Mppe1	820.778	0.884915	0.105921	8.35445	6.57373e-17	2.87853e-15
Padi6	19.5952	-2.96628	0.355194	-8.35114	6.76067e-17	2.95133e-15
Fcer1g	270.007	1.83909	0.22028	8.34889	6.89076e-17	2.99895e-15
Anxa4	77.5727	2.22435	0.266593	8.3436	7.20594e-17	3.12265e-15
Dgkg	71.3582	-2.31482	0.277443	-8.3434	7.21874e-17	3.12265e-15
Zbp1	60.7662	1.66558	0.199683	8.34111	7.35938e-17	3.17387e-15
Ctla4	1057.22	-1.57436	0.188774	-8.33993	7.43367e-17	3.19625e-15
Acsbg1	14.5404	3.81049	0.457563	8.3278	8.23603e-17	3.52913e-15
Cd96	464.112	1.41133	0.169479	8.32749	8.2573e-17	3.52913e-15
AW011738	60.3267	-1.93044	0.232418	-8.30589	9.90758e-17	4.22181e-15
Mpped2	95.709	2.02132	0.243502	8.30105	1.03199e-16	4.38443e-15
Sh3tc1	38.3526	2.91621	0.35164	8.29316	1.10281e-16	4.6714e-15
Bcl2l14	275.665	-1.59394	0.192361	-8.28615	1.16978e-16	4.94041e-15
Lta	100.231	2.03488	0.245798	8.27867	1.24554e-16	5.24488e-15
Arpp21	2407.06	-1.16458	0.141042	-8.25698	1.49401e-16	6.27263e-15
Tbc1d8	62.3086	-1.98492	0.240668	-8.24755	1.61681e-16	6.76831e-15
Rapsn	122.055	1.55314	0.188642	8.23324	1.82222e-16	7.60592e-15
Fam102a	284.812	2.07102	0.251578	8.2321	1.83953e-16	7.65576e-15
Spon2	21.1472	4.17778	0.507554	8.23119	1.85367e-16	7.69218e-15
Tnfrsf9	629.403	1.7905	0.217781	8.22154	2.009e-16	8.31261e-15
Tmem154	126.024	1.25207	0.152486	8.21107	2.1922e-16	9.04442e-15
Il10	13.0514	-5.06612	0.617106	-8.20949	2.22134e-16	9.13821e-15
Syce2	1202.14	-1.15291	0.140471	-8.20746	2.25913e-16	9.26697e-15
Lrmp	2895.96	-0.855912	0.104356	-8.20181	2.36795e-16	9.68552e-15
Slc9a9	1441.5	1.14209	0.139721	8.17408	2.98137e-16	1.21597e-14
Kdelc1	413.329	-1.15279	0.141046	-8.1732	3.00322e-16	1.22035e-14
Klre1	10.9204	4.92443	0.602528	8.17296	3.00919e-16	1.22035e-14
Plekhh3	98.1191	1.74134	0.21307	8.17261	3.01784e-16	1.22039e-14
Iqgap2	1138.76	1.18727	0.145457	8.16236	3.28555e-16	1.32489e-14
Rom1	52.843	1.8978	0.232597	8.15919	3.37277e-16	1.35623e-14
Pear1	31.3937	2.87647	0.353035	8.14783	3.70505e-16	1.48566e-14
Pilrb1	11.1495	4.01613	0.492936	8.14738	3.71895e-16	1.48706e-14
Gpr34	132.191	2.21764	0.272226	8.14631	3.75189e-16	1.49604e-14
Prkx	342.404	1.09921	0.135229	8.12855	4.34472e-16	1.7276e-14
2019-09-08	136.931	1.95781	0.241069	8.12137	4.60938e-16	1.82775e-14
Ramp1	1181.58	-1.28512	0.158364	-8.11502	4.85706e-16	1.91737e-14
Sytl2	260.994	2.17403	0.267906	8.11489	4.86226e-16	1.91737e-14
Sccpdh	127.212	1.53289	0.188985	8.11117	5.01358e-16	1.97159e-14
Gna15	93.0817	1.68044	0.207207	8.10996	5.06362e-16	1.9858e-14
Icam1	384.36	0.917289	0.113163	8.10593	5.23442e-16	2.04716e-14
Paqr4	68.8345	1.86034	0.229644	8.10097	5.45249e-16	2.12662e-14
Mzb1	362.284	-1.52209	0.188308	-8.083	6.31952e-16	2.45807e-14
Aoah	17.311	3.7034	0.458726	8.07322	6.84682e-16	2.65594e-14
Bik	15.1283	3.22767	0.400121	8.06673	7.22058e-16	2.79333e-14
Zfp385a	94.2862	-2.06991	0.257476	-8.03926	9.0385e-16	3.48715e-14
Gimap3	34.6903	2.23155	0.277649	8.03731	9.18355e-16	3.53356e-14
S100a11	2728.14	1.12178	0.139598	8.03579	9.2981e-16	3.56802e-14
Susd2	20.2356	4.12762	0.514709	8.01931	1.06337e-15	4.0696e-14
Prkcg	13.2041	3.83902	0.479192	8.01145	1.13362e-15	4.32687e-14
Tnfrsf18	397.233	1.45176	0.181306	8.00724	1.17311e-15	4.46565e-14
Cmtm6	562.868	1.15189	0.144041	7.99695	1.27536e-15	4.84197e-14
Il22	19.9939	3.78481	0.473325	7.99623	1.28284e-15	4.85745e-14
1110007C09Rik	336.866	1.10948	0.138941	7.98524	1.40252e-15	5.29656e-14
Ly6g5b	45.682	1.72526	0.216176	7.98083	1.4535e-15	5.47461e-14
Rasgrp4	22.5726	2.31043	0.2899	7.96974	1.59014e-15	5.97349e-14
Rnf157	809.182	-1.51206	0.189792	-7.96691	1.6269e-15	6.09556e-14
Ddr1	35.4779	3.05418	0.383756	7.95865	1.73927e-15	6.4995e-14
Ccl7	15.4917	7.18846	0.903355	7.95752	1.75521e-15	6.54196e-14
Shisa5	1805.19	0.884882	0.111295	7.9508	1.85313e-15	6.8889e-14
Tab2	341.418	1.45444	0.183115	7.94279	1.9769e-15	7.32994e-14
Isoc1	799.951	-0.755251	0.095173	-7.93556	2.09552e-15	7.74964e-14
Pacsin3	24.2369	2.00531	0.252871	7.93015	2.18879e-15	8.07364e-14
Plekha5	750.759	-1.31176	0.165434	-7.92921	2.20549e-15	8.11425e-14
Rhov	13.4507	-4.48062	0.565251	-7.92679	2.24886e-15	8.25258e-14
Antxr2	111.654	1.99638	0.252109	7.91874	2.39935e-15	8.78222e-14
Tirap	50.8457	1.59254	0.201374	7.90839	2.60748e-15	9.51963e-14
Ctsd	6230.84	0.595329	0.0753616	7.89964	2.79717e-15	1.01861e-13
Ifi203	175.698	-1.24099	0.157475	-7.88052	3.26023e-15	1.18422e-13
Disc1	20.8434	2.70496	0.344444	7.85311	4.05855e-15	1.47045e-13
Stx1a	27.5875	2.13634	0.272174	7.84917	4.18792e-15	1.51348e-13
Trim16	148.459	-1.90208	0.242396	-7.847	4.26108e-15	1.53603e-13
Tmem108	98.7095	-1.47221	0.187677	-7.84439	4.35079e-15	1.56442e-13
Npas2	22.6741	2.45564	0.31324	7.83948	4.52423e-15	1.6227e-13
Ccl3	32.8147	-3.08525	0.394078	-7.82903	4.91656e-15	1.759e-13
Qpct	33.1285	2.51296	0.321244	7.8226	5.17446e-15	1.84663e-13
Tnfsf14	44.4329	1.52254	0.194752	7.81786	5.37301e-15	1.91271e-13
Tfeb	237.055	1.09846	0.140595	7.81294	5.58702e-15	1.98395e-13
Mras	11.3011	3.60822	0.462216	7.80635	5.88696e-15	2.08527e-13
2010107G12Rik	56.344	-2.04953	0.262929	-7.79502	6.43984e-15	2.27546e-13
Lman2l	563.222	-0.954628	0.122579	-7.78786	6.81549e-15	2.40225e-13
E030030I06Rik	18.5233	2.28909	0.294106	7.78321	7.07071e-15	2.48607e-13
Tnfrsf8	135.357	-1.94673	0.250519	-7.77079	7.79978e-15	2.72969e-13
Dusp1	584.549	0.903121	0.11622	7.77076	7.80185e-15	2.72969e-13
Cd53	3553.88	0.836057	0.107684	7.764	8.22937e-15	2.87223e-13
Nfe2	527.685	-1.92939	0.248788	-7.75515	8.82421e-15	3.07233e-13
Fdft1	2147.48	-0.880808	0.113638	-7.75099	9.11759e-15	3.16675e-13
AB124611	218.31	0.953303	0.123131	7.74216	9.77444e-15	3.38665e-13
Gbp8	726.767	-1.2744	0.164643	-7.74035	9.91406e-15	3.42671e-13
Notch1	2409.06	-2.14349	0.277235	-7.73167	1.06144e-14	3.65991e-13
Il17rc	24.2362	3.44546	0.446064	7.72413	1.1262e-14	3.87385e-13
Nrtn	47.4348	-1.62941	0.21099	-7.72272	1.13877e-14	3.90767e-13
Acp6	794.323	-0.974556	0.126268	-7.71818	1.18002e-14	4.03953e-13
Rab37	434.171	0.926993	0.120126	7.71685	1.19239e-14	4.07209e-13
Sidt1	418.163	-1.34646	0.174637	-7.71008	1.25739e-14	4.28382e-13
Tes	1810.67	1.0135	0.131599	7.70144	1.34546e-14	4.56603e-13
Rgs11	16.917	2.64684	0.343687	7.70133	1.34662e-14	4.56603e-13
Fzd9	18.2553	-3.42762	0.445481	-7.6942	1.4238e-14	4.8163e-13
B4galt4	104.356	-1.88062	0.24471	-7.68511	1.52868e-14	5.15884e-13
Bst2	713.943	-1.14571	0.149139	-7.68213	1.56459e-14	5.26757e-13
Aldh3b1	128.115	-2.75914	0.359809	-7.66833	1.74248e-14	5.85269e-13
Colgalt2	12.4352	4.49298	0.586171	7.66496	1.78888e-14	5.99444e-13
Dse	78.0513	2.69977	0.352355	7.66207	1.82966e-14	6.11673e-13
Tmsb4x	14608.5	0.963139	0.125756	7.65878	1.87712e-14	6.26072e-13
Ssh1	68.3181	1.96368	0.256733	7.64875	2.02943e-14	6.75296e-13
Syngr2	1160.23	-0.983817	0.128728	-7.64257	2.12925e-14	7.06862e-13
Dclk1	39.1352	3.4765	0.455413	7.63373	2.28059e-14	7.55346e-13
Prox2	92.8108	1.39285	0.182547	7.63014	2.34505e-14	7.74898e-13
Tnk2	154.778	1.74278	0.228659	7.62174	2.50274e-14	8.25096e-13
Mc1r	18.378	-3.10497	0.408097	-7.60841	2.77486e-14	9.12699e-13
Acat2	1036.32	-0.846577	0.111416	-7.59838	2.99863e-14	9.84032e-13
Cxcr3	30.9942	2.13862	0.281926	7.58573	3.30614e-14	1.08246e-12
Vangl1	9.50796	3.42948	0.45343	7.56341	3.92631e-14	1.28257e-12
Cd9	232.898	1.94669	0.257486	7.5604	4.01842e-14	1.30966e-12
Ccl4	65.2102	-3.29524	0.437339	-7.53476	4.89239e-14	1.59086e-12
A530021J07Rik	8.29822	4.08651	0.54319	7.52317	5.34631e-14	1.73451e-12
Ifitm3	750.877	-1.63787	0.218049	-7.51149	5.84602e-14	1.89233e-12
Fbxo27	12.6508	3.47175	0.462471	7.50697	6.05139e-14	1.95438e-12
Nln	481.672	-1.02588	0.13674	-7.50235	6.26819e-14	2.01983e-12
Ccr9	3917.99	1.45852	0.194649	7.4931	6.7265e-14	2.16263e-12
Snx7	16.1321	3.22641	0.430755	7.49012	6.8811e-14	2.20736e-12
1700026L06Rik	22.0197	2.35612	0.314748	7.48573	7.11484e-14	2.27723e-12
Grasp	300.098	-1.2735	0.170131	-7.48537	7.13476e-14	2.27849e-12
Bank1	44.2468	1.60752	0.214872	7.48128	7.36016e-14	2.34523e-12
Gata3	3550.17	1.06553	0.142474	7.47875	7.50321e-14	2.38548e-12
Gpr114	1171.74	1.55174	0.20774	7.46961	8.04314e-14	2.55146e-12
Mfge8	1039.84	1.08075	0.144724	7.46768	8.16226e-14	2.58351e-12
2019-03-03	24.5589	1.92482	0.257823	7.46566	8.28855e-14	2.61768e-12
Rnh1	806.896	1.22885	0.164662	7.4629	8.46401e-14	2.66719e-12
Sp6	32.7058	2.84427	0.382051	7.44473	9.71426e-14	3.05443e-12
Tmem2	153.009	2.06292	0.277591	7.43153	1.07346e-13	3.36784e-12
Ddhd2	191.988	1.05526	0.142034	7.42963	1.08901e-13	3.40912e-12
Gpr155	21.7773	2.34328	0.315438	7.42866	1.09701e-13	3.42665e-12
Serpinc1	18.0607	-3.7634	0.507916	-7.40949	1.26787e-13	3.95172e-12
Grk5	28.8521	1.93688	0.261422	7.40904	1.27222e-13	3.95662e-12
Slc52a3	20.3759	2.48594	0.335613	7.40716	1.2903e-13	4.00412e-12
Itm2c	1002.17	1.06957	0.144481	7.40279	1.33348e-13	4.12915e-12
Cpd	43.249	2.70862	0.36612	7.39816	1.38086e-13	4.26662e-12
Ppid	3030.6	-0.797689	0.107915	-7.39183	1.44818e-13	4.46496e-12
Lrrc8c	663.143	0.94252	0.127635	7.38451	1.53019e-13	4.70764e-12
Aldh3a2	205.496	0.947294	0.128298	7.38352	1.54153e-13	4.73234e-12
Il7r	1189.37	0.688995	0.0933221	7.38298	1.54784e-13	4.74151e-12
Lyl1	17.7337	-2.694	0.365117	-7.37844	1.60159e-13	4.89565e-12
Thrb	32.5828	-2.03233	0.276034	-7.36261	1.80349e-13	5.50104e-12
Itm2b	11837.3	0.855537	0.116217	7.36156	1.81767e-13	5.53245e-12
Cdc42se1	918.714	0.646495	0.0880816	7.33973	2.14022e-13	6.50036e-12
Cpq	97.4634	2.56712	0.350351	7.32729	2.34861e-13	7.11814e-12
Tns4	18.6606	3.47132	0.47387	7.32547	2.38065e-13	7.19995e-12
Ap5b1	252.277	0.997035	0.136356	7.31203	2.63143e-13	7.94158e-12
Fgd3	125.203	0.96991	0.13271	7.30849	2.70161e-13	8.13618e-12
Rgs14	574.399	1.09193	0.149477	7.30504	2.77185e-13	8.33015e-12
5730559C18Rik	365.951	1.38541	0.189781	7.30006	2.87634e-13	8.62599e-12
Capg	1836.22	1.01072	0.138548	7.29511	2.98417e-13	8.9306e-12
Hmga2	41.3197	2.13814	0.293493	7.28513	3.21351e-13	9.59683e-12
H2-Oa	274.491	0.904655	0.12425	7.28091	3.31565e-13	9.8812e-12
Ttc39b	80.9471	1.15323	0.158479	7.27687	3.4165e-13	1.01605e-11
Trpm4	21.9489	2.23743	0.30766	7.2724	3.53155e-13	1.04809e-11
Nlrp6	42.2545	-2.28932	0.314899	-7.27003	3.5942e-13	1.06447e-11
Ttll9	27.4293	-1.96771	0.27096	-7.262	3.81404e-13	1.12723e-11
Rgs6	32.6039	2.59227	0.357169	7.25781	3.93409e-13	1.16031e-11
Fads2	1285.09	-1.30908	0.180393	-7.2568	3.96358e-13	1.1666e-11
Cdon	42.3989	2.22582	0.307232	7.24475	4.33241e-13	1.27254e-11
Polm	101.424	0.984926	0.136058	7.23904	4.5188e-13	1.32456e-11
Stx11	20.9257	2.35601	0.325505	7.23799	4.55383e-13	1.33209e-11
Gyg	1788.24	-0.754106	0.104336	-7.22765	4.9144e-13	1.43462e-11
Cd3e	1016.21	-0.957607	0.13255	-7.22448	5.03026e-13	1.46545e-11
Dhrs7	72.6961	1.38577	0.191905	7.22114	5.15533e-13	1.49882e-11
Afap1l1	57.0892	-2.40857	0.334593	-7.19852	6.08699e-13	1.76609e-11
Lilrb4	41.0225	-2.20028	0.305819	-7.19473	6.25844e-13	1.81215e-11
Sell	3705.35	-1.21602	0.16919	-7.18731	6.60798e-13	1.90949e-11
Plb1	9.56328	-3.79396	0.528138	-7.18365	6.78742e-13	1.95738e-11
Chchd6	244.741	-1.04735	0.145834	-7.18179	6.88043e-13	1.98021e-11
Parp3	151.456	1.07446	0.149644	7.1801	6.96591e-13	2.00077e-11
Slc16a6	325.451	0.936806	0.130495	7.17886	7.02975e-13	2.01506e-11
Mtf2	5970.44	-0.723306	0.100866	-7.17097	7.44682e-13	2.13033e-11
Lta4h	6627.77	-0.729865	0.101914	-7.16157	7.97585e-13	2.27711e-11
Vim	3431.95	1.09938	0.153529	7.16073	8.02478e-13	2.2865e-11
Plekha7	318.18	-2.18444	0.305364	-7.15357	8.45508e-13	2.40431e-11
Fam214b	69.5926	1.48344	0.207618	7.14504	8.99673e-13	2.55325e-11
Tmprss7	16.9693	-2.44901	0.343	-7.13997	9.33519e-13	2.64405e-11
Abi3	1354.74	-0.986376	0.138301	-7.13209	9.88589e-13	2.79448e-11
Laptm4b	77.8964	1.54513	0.216904	7.12359	1.0515e-12	2.96643e-11
Metap2	5767.56	-0.729256	0.102455	-7.11784	1.09634e-12	3.08685e-11
Cd37	1607.88	0.78218	0.109928	7.11536	1.11621e-12	3.1366e-11
Pdlim7	362.309	1.14989	0.161778	7.10784	1.17874e-12	3.30581e-11
Relb	219.495	0.928297	0.130717	7.10157	1.23349e-12	3.45255e-11
Prkcq	2283.44	0.586881	0.0826628	7.09969	1.25034e-12	3.49287e-11
Hdac4	978.752	-1.23487	0.1741	-7.09289	1.31339e-12	3.66185e-11
Crtac1	55.4761	2.14487	0.302427	7.09218	1.32012e-12	3.67342e-11
Rgs18	149.584	1.28531	0.181448	7.08362	1.40437e-12	3.90027e-11
Ptgr1	374.964	-1.20261	0.169928	-7.07716	1.47136e-12	4.07838e-11
Tmem242	701.707	-0.953082	0.134811	-7.06975	1.55216e-12	4.29402e-11
Ptgir	91.1463	1.65148	0.233684	7.06715	1.58144e-12	4.35811e-11
Tnni2	50.501	-1.52489	0.215765	-7.06738	1.57888e-12	4.35811e-11
Fasl	8.9863	-3.85337	0.545347	-7.06592	1.5956e-12	4.38867e-11
Rag2	165.654	-1.54047	0.218038	-7.06516	1.60426e-12	4.40401e-11
Aldh3a1	49.6905	3.37064	0.477399	7.06041	1.66007e-12	4.54847e-11
Tiam1	600.106	1.4733	0.208694	7.05961	1.66976e-12	4.56626e-11
Cnn3	2193.57	-0.82771	0.117252	-7.05925	1.67405e-12	4.56923e-11
Slc27a6	11.8294	2.69131	0.381381	7.05673	1.70468e-12	4.64394e-11
Arl6ip5	583.04	0.793071	0.112658	7.03961	1.92772e-12	5.24156e-11
Rab3ip	280.127	-0.854019	0.121346	-7.03787	1.95196e-12	5.29737e-11
Plekhf1	37.3896	2.02192	0.287465	7.03362	2.01236e-12	5.45094e-11
Iffo2	13.3275	2.34956	0.334208	7.03023	2.0619e-12	5.57456e-11
Irak2	37.7832	2.4906	0.354299	7.02964	2.07071e-12	5.58778e-11
Zdhhc14	81.9324	-2.04063	0.290449	-7.02577	2.12896e-12	5.73414e-11
Bcl3	67.424	2.26537	0.322537	7.02359	2.16243e-12	5.81333e-11
Trim3	51.4454	1.59951	0.227946	7.01707	2.26565e-12	6.07936e-11
Prim2	1131.95	-0.664136	0.0946716	-7.01516	2.29685e-12	6.1515e-11
Mmp12	0.676133	-23.9727	3.42012	-7.00931	2.39496e-12	6.40225e-11
Pdia5	146.105	-1.12261	0.160248	-7.00545	2.46186e-12	6.5688e-11
Fbn1	18.2878	3.8803	0.554004	7.00409	2.48594e-12	6.62067e-11
Cenpo	370.548	-0.639505	0.0913404	-7.00134	2.5352e-12	6.7393e-11
Mmd	451.697	0.706657	0.100936	7.00102	2.54103e-12	6.74224e-11
Lad1	55.4713	2.06984	0.295723	6.99927	2.57308e-12	6.81461e-11
Cotl1	1994.7	0.751516	0.107599	6.98439	2.86104e-12	7.5632e-11
Avil	25.7781	3.56921	0.511086	6.98358	2.87759e-12	7.59291e-11
Prune2	17.1349	4.0671	0.583065	6.97538	3.05045e-12	8.03416e-11
Hdac5	192.962	1.39335	0.199842	6.97226	3.11891e-12	8.19935e-11
Tcrg-V5	27.9335	2.06326	0.296135	6.96729	3.23095e-12	8.47828e-11
Arhgap4	1593.72	0.84031	0.120702	6.96183	3.35873e-12	8.79739e-11
Arsi	10.4819	-3.92109	0.563268	-6.96132	3.37109e-12	8.81362e-11
Pcmtd1	519.178	-0.982315	0.141174	-6.95818	3.44687e-12	8.99527e-11
Samd9l	112.523	1.78408	0.256428	6.95743	3.46542e-12	9.02717e-11
Cdh2	11.7661	3.88596	0.558569	6.95701	3.4758e-12	9.03772e-11
Klk8	565.975	1.01405	0.145851	6.95265	3.5849e-12	9.3026e-11
Tpm1	526.553	1.19095	0.1713	6.95242	3.59071e-12	9.3026e-11
Snx14	614.026	0.909529	0.130856	6.95059	3.63756e-12	9.40691e-11
Add3	2044.29	0.81084	0.116684	6.94905	3.67754e-12	9.49311e-11
Arhgef11	32.4516	2.58284	0.371873	6.9455	3.77121e-12	9.71734e-11
Adamts17	65.1998	-1.68266	0.242556	-6.93721	3.99905e-12	1.02748e-10
Glb1	1944.51	0.67787	0.0977164	6.93711	4.00195e-12	1.02748e-10
Ehbp1l1	489.97	1.28159	0.184912	6.93082	4.18415e-12	1.07233e-10
Prr13	2051.72	0.845128	0.122037	6.92517	4.35445e-12	1.11397e-10
1110008P14Rik	165.92	1.22315	0.176729	6.92108	4.48224e-12	1.14462e-10
Tex264	547.921	0.779901	0.112749	6.91715	4.60814e-12	1.17466e-10
Nphs2	0.596588	-23.6567	3.42025	-6.91666	4.62406e-12	1.17662e-10
Tmem156	72.2658	1.18181	0.170954	6.91301	4.74492e-12	1.20523e-10
Prkcdbp	57.9784	3.4323	0.497187	6.90345	5.07555e-12	1.28692e-10
Ppp1r18	820.418	0.826153	0.11986	6.89267	5.47558e-12	1.38588e-10
Cd97	114.034	1.21139	0.175873	6.88786	5.66385e-12	1.431e-10
Slc25a38	422.357	0.793563	0.115268	6.88451	5.79859e-12	1.46245e-10
Capn5	343.373	-1.81315	0.263743	-6.8747	6.21221e-12	1.56401e-10
Cdsn	11.6858	5.02391	0.730871	6.87387	6.24853e-12	1.57038e-10
Aagab	623.508	0.612022	0.0890873	6.86992	6.42397e-12	1.61164e-10
Sncg	20.5734	3.74756	0.545571	6.86906	6.46279e-12	1.61853e-10
Tubb3	1049.52	-1.98864	0.289668	-6.86524	6.63796e-12	1.65949e-10
Specc1	87.9931	1.42212	0.207486	6.85405	7.17894e-12	1.7916e-10
Nfkbie	296.161	-0.867186	0.126705	-6.84416	7.69272e-12	1.91647e-10
App	42.2863	3.1993	0.467655	6.84115	7.85622e-12	1.95379e-10
Ephx1	350.891	1.77515	0.259623	6.8374	8.06427e-12	2.00204e-10
Syne2	72.4942	2.46479	0.360809	6.83128	8.41588e-12	2.08571e-10
Rab3il1	21.5591	2.5958	0.380318	6.82533	8.7726e-12	2.17034e-10
Mapkapk3	137.15	1.33522	0.195676	6.8236	8.87891e-12	2.19284e-10
Cdca7	4253.51	-0.751621	0.110159	-6.82303	8.91397e-12	2.1977e-10
Myb	5092.91	-0.759493	0.111572	-6.80721	9.95124e-12	2.44921e-10
Cdc42bpb	9.45502	3.96304	0.582263	6.80627	1.00163e-11	2.46098e-10
Ttll5	610.256	1.20605	0.177329	6.80121	1.03746e-11	2.54462e-10
Pltp	46.4299	2.64619	0.389435	6.79496	1.0834e-11	2.65274e-10
Dcxr	127.047	0.923702	0.136003	6.79179	1.1075e-11	2.70713e-10
Cap2	18.6908	2.20818	0.325398	6.78611	1.15198e-11	2.81103e-10
Ccdc153	41.1898	-1.71667	0.253073	-6.78329	1.1747e-11	2.86158e-10
Col6a3	36.5331	3.8953	0.574719	6.77775	1.22059e-11	2.96831e-10
Gm525	42.8861	-1.82229	0.268899	-6.77684	1.2283e-11	2.98196e-10
Lpar6	1080.77	1.09583	0.16176	6.77442	1.24908e-11	3.02364e-10
Cyb5r4	1368.23	0.566563	0.0836336	6.77435	1.2497e-11	3.02364e-10
Prelid2	881.041	1.14216	0.168669	6.77162	1.2735e-11	3.07602e-10
Stac2	6.11189	4.25868	0.62901	6.77045	1.28383e-11	3.09571e-10
Crmp1	10.2078	3.65372	0.540011	6.76602	1.32373e-11	3.18655e-10
Slc8b1	81.6988	1.15095	0.170392	6.75471	1.43122e-11	3.43951e-10
Ak1	34.061	2.83395	0.419659	6.75299	1.44827e-11	3.47464e-10
Mc5r	133.199	1.6898	0.250736	6.73934	1.59104e-11	3.81075e-10
Igll1	8.28336	-5.39159	0.800471	-6.73553	1.63338e-11	3.90396e-10
Itfg3	153.133	1.43682	0.213332	6.7351	1.63816e-11	3.90396e-10
Zp1	33.0897	2.55832	0.379847	6.73512	1.63791e-11	3.90396e-10
Hormad2	10.5115	2.35214	0.349294	6.73398	1.65084e-11	3.92763e-10
Gbp6	958.405	-1.00059	0.148624	-6.73235	1.66946e-11	3.96532e-10
Zbtb7b	6.14367	4.30312	0.6398	6.72573	1.7471e-11	4.14284e-10
Neurl3	14.555	2.58395	0.384312	6.72357	1.7733e-11	4.19104e-10
Tm4sf1	12.8172	4.22068	0.627725	6.72378	1.77071e-11	4.19104e-10
Atf6	367.305	1.41957	0.21116	6.72269	1.78396e-11	4.20926e-10
Dyrk4	22.6606	-1.79865	0.267618	-6.72095	1.80548e-11	4.253e-10
Cyth1	1235.51	0.795861	0.118521	6.71495	1.88136e-11	4.42444e-10
Fbxl5	926.994	-0.704032	0.104855	-6.71436	1.88888e-11	4.43484e-10
6430531B16Rik	16.9202	2.17886	0.324616	6.71211	1.91832e-11	4.49657e-10
Kcnmb1	15.4193	2.50806	0.374228	6.70196	2.05644e-11	4.8124e-10
Adamtsl3	28.3801	1.88922	0.282039	6.69843	2.10675e-11	4.92208e-10
Anks6	9.28276	3.46356	0.51727	6.69584	2.14432e-11	5.00167e-10
Cpeb1	85.7085	1.52286	0.22764	6.68979	2.23498e-11	5.20461e-10
Aim1l	35.3573	1.76382	0.263723	6.68815	2.26017e-11	5.2547e-10
Chpf	366.185	1.42867	0.214049	6.67449	2.48097e-11	5.75868e-10
Naaa	43.7883	1.74264	0.261123	6.67364	2.49534e-11	5.78262e-10
Itga9	105.752	-1.19522	0.179279	-6.66684	2.61371e-11	6.04713e-10
Orai2	118.736	0.972314	0.145914	6.66362	2.6716e-11	6.17105e-10
Sc4mol	1994.4	-0.748791	0.112432	-6.65996	2.73894e-11	6.31637e-10
Hs6st3	115.739	-1.41917	0.213129	-6.65874	2.7619e-11	6.35905e-10
Tcf7l1	33.5075	2.57453	0.386845	6.6552	2.8291e-11	6.50329e-10
Fam13c	9.48359	4.62547	0.695417	6.65136	2.90403e-11	6.66478e-10
Arl8a	252.492	1.03099	0.155028	6.65035	2.92396e-11	6.69977e-10
Adam15	47.5585	1.81362	0.272745	6.64951	2.94079e-11	6.72753e-10
Trim26	642.003	1.02296	0.154135	6.63678	3.20607e-11	7.32265e-10
Xbp1	2922.9	-0.733036	0.110506	-6.63347	3.27893e-11	7.47712e-10
Chrna10	8.77252	-3.2423	0.489003	-6.63044	3.34697e-11	7.6201e-10
Pkib	13.418	2.33916	0.353031	6.62593	3.45076e-11	7.84388e-10
Tsc22d3	153.82	-0.828303	0.125035	-6.62459	3.48212e-11	7.90259e-10
Grap	471.065	0.717124	0.10828	6.62289	3.5224e-11	7.98132e-10
Idh2	4686.47	-0.707805	0.106908	-6.62067	3.57575e-11	8.08935e-10
Shisa2	81.7353	1.58091	0.239021	6.61412	3.73757e-11	8.44206e-10
4930402H24Rik	114.814	1.02117	0.154417	6.6131	3.76361e-11	8.48744e-10
Lamb2	14.9446	3.26127	0.493548	6.60782	3.90031e-11	8.78184e-10
Chn2	1194.16	0.926206	0.140174	6.60753	3.90773e-11	8.78471e-10
Rhoc	27.5288	2.95217	0.4474	6.5985	4.15334e-11	9.32216e-10
Lamc3	9.80433	-3.91031	0.592643	-6.59808	4.16514e-11	9.33397e-10
Sema4b	178.44	1.25412	0.190082	6.5978	4.17313e-11	9.33721e-10
Lgals1	15644.3	0.923914	0.140052	6.59695	4.19708e-11	9.37611e-10
Plxnc1	81.2962	1.25469	0.190377	6.59053	4.38263e-11	9.77532e-10
Ccr1	10.0821	3.20622	0.486725	6.58734	4.47785e-11	9.97213e-10
Ifitm2	6641.54	-0.885471	0.134487	-6.58405	4.57797e-11	1.01792e-09
Fosb	49.2716	1.71456	0.260536	6.58089	4.67641e-11	1.03819e-09
Fkbp9	43.6872	3.67971	0.559316	6.57894	4.73819e-11	1.05027e-09
Fam105a	603.616	0.705674	0.107419	6.56934	5.05374e-11	1.11848e-09
Lck	15206.9	-0.729469	0.111083	-6.56691	5.13687e-11	1.13512e-09
Fdps	5968.53	-0.840187	0.127953	-6.56638	5.15528e-11	1.13743e-09
Map6	19.3852	3.4685	0.528284	6.56561	5.18198e-11	1.14156e-09
Zscan10	6.42257	3.34528	0.509623	6.56421	5.23092e-11	1.15056e-09
Prps2	1527.69	-0.905586	0.138015	-6.56148	5.32757e-11	1.17002e-09
Creb3l1	15.364	2.4756	0.377538	6.55723	5.48162e-11	1.202e-09
Bivm	120.24	-1.33605	0.203858	-6.55383	5.60783e-11	1.22591e-09
Raph1	46.5501	1.56576	0.238911	6.55374	5.61119e-11	1.22591e-09
Mfhas1	118.468	1.36809	0.208753	6.55361	5.61641e-11	1.22591e-09
Unc13b	96.0423	-2.30527	0.351912	-6.55069	5.72728e-11	1.2482e-09
Hibadh	2120.01	-0.795562	0.121464	-6.5498	5.76124e-11	1.25368e-09
Ctnnbip1	44.92	1.48505	0.226855	6.54626	5.89955e-11	1.28183e-09
Dlg5	13.8539	3.71287	0.567426	6.54336	6.01537e-11	1.30501e-09
Trim46	54.9366	-1.52086	0.232759	-6.53403	6.4023e-11	1.38684e-09
Ezr	6947.39	-0.781672	0.119693	-6.53062	6.54959e-11	1.4166e-09
Cd244	125.856	1.49127	0.228396	6.52929	6.60823e-11	1.42712e-09
Soat2	117.254	1.06685	0.163409	6.52871	6.63389e-11	1.4305e-09
Stra8	24.3039	-2.08339	0.319208	-6.52673	6.72207e-11	1.44732e-09
Blk	322.941	1.18223	0.18139	6.51764	7.1424e-11	1.53551e-09
Rnf43	148.318	1.86148	0.28577	6.51391	7.32191e-11	1.57173e-09
Paqr7	67.0864	1.51319	0.232343	6.51273	7.37958e-11	1.58173e-09
Rbl2	708.883	1.57689	0.242195	6.51082	7.47392e-11	1.59785e-09
Tmem65	54.2045	1.43069	0.219742	6.51076	7.47714e-11	1.59785e-09
Galnt12	1258.9	0.876891	0.134857	6.5024	7.90493e-11	1.68674e-09
Trim62	84.4041	1.44234	0.221862	6.5011	7.97361e-11	1.69886e-09
Sntb2	291.79	0.806264	0.124047	6.49968	8.04908e-11	1.71238e-09
Pla2g12a	814.75	-1.05952	0.163117	-6.49547	8.27749e-11	1.75835e-09
Col12a1	11.8036	3.57615	0.550752	6.49322	8.40196e-11	1.77949e-09
Hlf	7.8783	5.06263	0.779671	6.49329	8.39816e-11	1.77949e-09
Tmem140	62.3165	1.15256	0.177625	6.48873	8.65654e-11	1.8307e-09
Pls3	34.782	3.02282	0.465969	6.48717	8.74641e-11	1.8452e-09
Klra5	14.3392	4.87449	0.751434	6.48692	8.76094e-11	1.8452e-09
Ticam1	194.342	1.08368	0.167058	6.48687	8.76389e-11	1.8452e-09
Slc25a35	61.6714	1.35175	0.208517	6.48272	9.00862e-11	1.89393e-09
Galc	174.058	1.61654	0.249405	6.48159	9.07628e-11	1.90535e-09
Syk	116.419	-1.69605	0.261972	-6.47414	9.5351e-11	1.99873e-09
Smagp	6.42332	4.00928	0.619882	6.46781	9.9435e-11	2.08128e-09
Trbv12-2	57.34	-1.62359	0.251082	-6.46637	1.00385e-10	2.0981e-09
Vat1l	8.4609	-5.13474	0.794147	-6.46574	1.00807e-10	2.10383e-09
Osbpl9	1622.83	0.596875	0.0923795	6.46112	1.03934e-10	2.16592e-09
Myo1g	2956.98	0.948272	0.146879	6.45616	1.07396e-10	2.23481e-09
Fscn1	23.9445	3.18117	0.493629	6.44445	1.16023e-10	2.41082e-09
Palld	69.0728	3.00398	0.466273	6.44252	1.17505e-10	2.43805e-09
Cacnb2	12.7832	-2.80254	0.43503	-6.44217	1.17773e-10	2.44008e-09
Col17a1	5.71395	4.50164	0.699783	6.4329	1.25192e-10	2.59002e-09
Hmox1	105.409	1.74719	0.271639	6.43202	1.25918e-10	2.60128e-09
Phldb2	23.2575	3.6979	0.575033	6.43077	1.26963e-10	2.61906e-09
Pld2	14.0933	2.42042	0.376572	6.42752	1.29705e-10	2.67178e-09
Enthd1	12.8027	2.55183	0.39703	6.42729	1.29898e-10	2.67189e-09
Bin2	3579.22	0.699109	0.108889	6.42041	1.35907e-10	2.79148e-09
Lair1	16.9782	-2.0183	0.314786	-6.41166	1.43943e-10	2.95227e-09
Ahsg	123.141	1.90135	0.296752	6.4072	1.48214e-10	3.03117e-09
Slc29a1	5076.86	-0.875943	0.136708	-6.40739	1.4803e-10	3.03117e-09
Il34	11.3216	-3.82361	0.596882	-6.40597	1.49417e-10	3.05139e-09
Mapk11	37.6427	1.75873	0.274601	6.40468	1.50682e-10	3.07283e-09
Cpa3	7263.01	0.99923	0.156105	6.40101	1.54349e-10	3.14313e-09
Col18a1	28.4118	3.68352	0.575528	6.40025	1.55122e-10	3.15436e-09
Abhd5	58.8531	1.33635	0.209064	6.39207	1.63658e-10	3.32321e-09
Sulf2	29.144	3.1117	0.487244	6.38633	1.6992e-10	3.44546e-09
Zyx	2013.82	1.14231	0.178919	6.3845	1.71957e-10	3.4769e-09
Nov	25.6349	2.72146	0.426256	6.38457	1.71878e-10	3.4769e-09
Pros1	25.0521	3.37735	0.529059	6.38368	1.72881e-10	3.49063e-09
Arsb	98.9366	1.31203	0.206119	6.36541	1.94773e-10	3.9271e-09
2410066E13Rik	21.7132	1.96586	0.308857	6.36497	1.95323e-10	3.93263e-09
Espn	47.8179	1.6562	0.260518	6.35735	2.05269e-10	4.12707e-09
Rxfp1	10.6373	-3.45541	0.543616	-6.35635	2.06598e-10	4.14794e-09
Farp1	17.6905	2.02297	0.318366	6.35423	2.09476e-10	4.19982e-09
Mapk13	9.4366	-2.85547	0.449402	-6.35395	2.09857e-10	4.20155e-09
Rapgef3	197.883	-1.39067	0.218957	-6.35132	2.13474e-10	4.26799e-09
Apobr	93.832	1.55312	0.244631	6.34882	2.16977e-10	4.33196e-09
Ifngr1	7167.66	0.838968	0.132382	6.33746	2.33584e-10	4.65699e-09
Fcgrt	44.6942	2.91616	0.460584	6.33144	2.42879e-10	4.83556e-09
Hba-a1	7.75743	3.81006	0.601969	6.32933	2.46232e-10	4.89549e-09
Otof	6.64321	4.50087	0.711358	6.32715	2.49734e-10	4.95821e-09
Ikzf2	681.056	1.56598	0.247581	6.32512	2.53028e-10	5.01664e-09
Anxa6	8223.11	0.902242	0.142743	6.32075	2.60298e-10	5.1536e-09
Col6a1	284.567	4.11513	0.65136	6.31775	2.65394e-10	5.24723e-09
Serpinb9	199.859	1.23325	0.195504	6.30808	2.82514e-10	5.57798e-09
Fkbp10	36.3087	2.62847	0.417173	6.30066	2.96386e-10	5.84379e-09
Ptk2b	1019.59	1.17555	0.186648	6.29823	3.0106e-10	5.92776e-09
Dpp4	3663.84	-0.749296	0.119042	-6.29439	3.08615e-10	6.06814e-09
Kifc2	52.1712	1.39851	0.222214	6.29354	3.10312e-10	6.09312e-09
Echdc1	572.026	-0.568946	0.0904406	-6.29082	3.15783e-10	6.19204e-09
Cpne5	19.3513	-2.40436	0.382588	-6.28445	3.29006e-10	6.44248e-09
Angptl2	713.744	-0.965397	0.153662	-6.28259	3.32983e-10	6.51141e-09
Lrp1	82.6106	2.61404	0.416113	6.28204	3.34151e-10	6.52532e-09
Pacsin1	42.5654	1.72211	0.274404	6.27582	3.47797e-10	6.78251e-09
Erc1	57.4843	1.43692	0.229026	6.27403	3.51813e-10	6.84587e-09
Itsn1	52.6327	1.6268	0.259294	6.27395	3.52005e-10	6.84587e-09
Map1b	36.9449	1.8201	0.290294	6.26987	3.61353e-10	7.01811e-09
Loxl3	13.15	3.95518	0.631171	6.26641	3.69464e-10	7.1659e-09
Aff4	965.112	1.14499	0.182898	6.26025	3.84369e-10	7.44487e-09
Rab22a	402.293	0.58029	0.0929178	6.2452	4.23261e-10	8.18706e-09
Pla2g4a	128.402	-1.38398	0.22165	-6.24397	4.26597e-10	8.24043e-09
Rspo2	22.2768	4.43003	0.710162	6.23805	4.43058e-10	8.54684e-09
St6galnac6	113.026	1.56468	0.25089	6.23652	4.47407e-10	8.61908e-09
Eva1b	48.5171	1.37915	0.221602	6.22355	4.86038e-10	9.35067e-09
Siglec5	30.9008	-2.71066	0.435617	-6.22258	4.8906e-10	9.39615e-09
Kir3dl1	8.34417	6.65508	1.06987	6.22043	4.95793e-10	9.5127e-09
Map3k8	231.236	0.908663	0.14647	6.20376	5.51308e-10	1.05637e-08
Gramd1a	2001.59	0.761607	0.122808	6.20162	5.58837e-10	1.06936e-08
Ppp2r3a	80.4451	1.64384	0.265456	6.19252	5.92087e-10	1.13147e-08
Rab27b	121.288	1.32489	0.21422	6.18469	6.22229e-10	1.18748e-08
Mmp8	7.72929	3.43839	0.556106	6.18298	6.29042e-10	1.19887e-08
Notum	8.11883	3.44109	0.556801	6.1801	6.4059e-10	1.21926e-08
4933430I17Rik	23.8896	1.47239	0.238418	6.17566	6.58861e-10	1.25236e-08
Peli3	19.6511	1.88361	0.305173	6.17228	6.7314e-10	1.2778e-08
Gpr141	154.624	1.17606	0.190556	6.17174	6.75436e-10	1.28046e-08
Rusc1	207.429	0.767424	0.124525	6.16281	7.14667e-10	1.35303e-08
Slc17a9	177.554	0.997102	0.16188	6.15951	7.297e-10	1.37966e-08
Tmem106a	18.2055	1.86726	0.30334	6.15567	7.47595e-10	1.41163e-08
Tagap	52.7793	1.37484	0.223365	6.15514	7.50089e-10	1.41447e-08
Fer	45.1801	1.46312	0.237851	6.15143	7.67898e-10	1.44614e-08
Zc2hc1a	86.4054	1.33175	0.216586	6.14882	7.8063e-10	1.46818e-08
Tspo	2018.08	0.841709	0.136963	6.14554	7.96936e-10	1.49688e-08
Arhgef25	33.333	3.15056	0.513329	6.13751	8.38266e-10	1.57244e-08
Fut7	169.277	0.941811	0.153591	6.13195	8.68068e-10	1.6262e-08
Adssl1	179.16	-1.26629	0.206755	-6.12457	9.09261e-10	1.70114e-08
Macf1	1218.94	1.71571	0.280229	6.12254	9.2096e-10	1.72077e-08
Slc24a3	21.2303	2.61459	0.427074	6.12211	9.23424e-10	1.72087e-08
Dip2a	30.7645	2.18141	0.356312	6.12219	9.22993e-10	1.72087e-08
Rnf144a	307.277	1.13427	0.185298	6.12132	9.28049e-10	1.72724e-08
Rin3	389.292	1.55956	0.255003	6.11584	9.60496e-10	1.7853e-08
Coprs	28.2792	1.89086	0.309449	6.11039	9.93866e-10	1.84492e-08
Prrx2	20.3333	3.94259	0.646065	6.10246	1.04446e-09	1.93631e-08
Gm527	5.86539	2.93714	0.482099	6.0924	1.11227e-09	2.05936e-08
Msn	6312.44	0.880034	0.144542	6.08842	1.14028e-09	2.10849e-08
Aebp1	167.743	3.25316	0.534465	6.08676	1.1522e-09	2.12778e-08
Rgmb	103.951	1.25714	0.206658	6.08321	1.17802e-09	2.17264e-08
Med12l	94.8324	-1.36204	0.224039	-6.07946	1.20591e-09	2.22121e-08
Tmem176a	132.282	-1.08911	0.179276	-6.07507	1.23934e-09	2.27984e-08
Sfxn3	314.517	0.74983	0.123583	6.06742	1.29982e-09	2.38802e-08
Gpc6	10.9577	4.01968	0.662825	6.06447	1.32389e-09	2.42911e-08
Bai2	4.68615	4.58231	0.755743	6.06332	1.33344e-09	2.44349e-08
Bpifc	10.934	-2.5927	0.42777	-6.06098	1.35294e-09	2.47605e-08
Cdkn2b	16.487	3.42968	0.566086	6.05859	1.37317e-09	2.50986e-08
Cd302	44.8711	2.73268	0.451214	6.0563	1.39291e-09	2.54269e-08
Sh3bgrl2	43.7066	1.44992	0.239609	6.05119	1.4378e-09	2.62128e-08
C1qtnf1	25.3942	-2.06781	0.342862	-6.03102	1.62926e-09	2.96654e-08
N4bp3	316.251	-0.844647	0.140091	-6.0293	1.64674e-09	2.99456e-08
Nwd1	53.5571	-1.94507	0.322679	-6.02789	1.66111e-09	3.01684e-08
Piwil2	24.4261	1.69904	0.281914	6.02678	1.67258e-09	3.0338e-08
Lcn4	77.4858	-1.30405	0.216426	-6.02538	1.68713e-09	3.05632e-08
Neb	53.3679	1.59828	0.265486	6.0202	1.74206e-09	3.15182e-08
Cd80	12.8098	2.32722	0.386649	6.01894	1.75566e-09	3.17241e-08
Ier5	548.795	0.909381	0.151181	6.01517	1.79701e-09	3.24302e-08
Rnf11	177.014	0.895136	0.148881	6.01244	1.82756e-09	3.294e-08
Gpcpd1	778.388	0.744044	0.123852	6.00751	1.88389e-09	3.39124e-08
Fam26f	25.2611	-2.00658	0.334094	-6.00603	1.9012e-09	3.41808e-08
Gzmc	7.51258	8.73327	1.45432	6.00504	1.91283e-09	3.43468e-08
Slc35d3	35.9341	-1.84676	0.307563	-6.00448	1.91945e-09	3.44222e-08
Pde4b	1295.62	0.69209	0.115305	6.00226	1.94585e-09	3.48519e-08
Shroom1	6.42945	4.23394	0.705535	6.00104	1.96056e-09	3.50714e-08
Esyt1	5394.12	1.22309	0.203853	5.99986	1.97482e-09	3.52398e-08
Zfp961	258.45	-0.879807	0.146638	-5.99986	1.97491e-09	3.52398e-08
Rhbdl3	14.5405	2.03824	0.339787	5.99858	1.9905e-09	3.54736e-08
Flt3l	63.5688	0.963218	0.16071	5.9935	2.05368e-09	3.6554e-08
Ehd2	18.9836	3.82278	0.63885	5.98384	2.17931e-09	3.87419e-08
Tgfb1i1	35.3758	2.92881	0.489563	5.9825	2.19733e-09	3.90135e-08
Actr3	8698.8	0.490863	0.0820553	5.9821	2.20285e-09	3.90629e-08
Sh2b2	81.5066	-1.39794	0.23371	-5.98151	2.21081e-09	3.91555e-08
Cd200r2	5.80269	4.97613	0.832168	5.97972	2.2352e-09	3.95384e-08
Dhrs3	156.981	-1.28843	0.215478	-5.97941	2.23948e-09	3.9565e-08
1190007I07Rik	324.746	-0.783616	0.131107	-5.97692	2.27402e-09	4.01255e-08
Acot11	45.6705	1.82082	0.304665	5.97647	2.2803e-09	4.01867e-08
Dnajc6	23.0025	-2.32086	0.388437	-5.97487	2.3027e-09	4.05315e-08
Pawr	22.891	3.31854	0.555444	5.97457	2.30704e-09	4.05579e-08
Nckap5	27.2239	-2.41304	0.404336	-5.96792	2.40294e-09	4.21919e-08
Pgm2	992.574	-1.08191	0.181309	-5.9672	2.41362e-09	4.23272e-08
Igfbp6	11.2921	2.04592	0.342878	5.96689	2.41824e-09	4.23563e-08
Hunk	58.942	-1.536	0.257601	-5.96269	2.48123e-09	4.34063e-08
Gnai1	23.382	-1.82945	0.306922	-5.96064	2.51253e-09	4.39001e-08
Ptprf	464.894	-1.36603	0.229258	-5.95847	2.54608e-09	4.4432e-08
Casp9	135.873	1.22971	0.206645	5.95081	2.66821e-09	4.64497e-08
Trbv4	6.0027	-3.12204	0.524632	-5.95092	2.66637e-09	4.64497e-08
Plk3	266.923	0.943067	0.158496	5.9501	2.67974e-09	4.65934e-08
Ass1	201.571	-1.39709	0.23502	-5.94456	2.77209e-09	4.81406e-08
Edaradd	80.2713	-1.14721	0.192994	-5.94426	2.77709e-09	4.81688e-08
Iqch	50.5044	1.39447	0.234707	5.94131	2.82747e-09	4.89832e-08
Tmem184a	5.8003	-4.52295	0.762162	-5.93437	2.94984e-09	5.10412e-08
Clec11a	41.8018	-1.73891	0.293076	-5.9333	2.96905e-09	5.13114e-08
Rps6ka4	244.65	1.10534	0.186563	5.92475	3.12782e-09	5.39898e-08
Tmem30a	786.073	0.773609	0.130617	5.92274	3.16622e-09	5.45868e-08
Akr1b8	7.19765	3.11455	0.526036	5.92079	3.20393e-09	5.51702e-08
Hnrnpa1	5877.46	-0.593078	0.100179	-5.92018	3.2158e-09	5.53079e-08
Gramd1b	151.58	0.898383	0.151786	5.91873	3.24429e-09	5.57308e-08
Pcolce	111.389	3.29151	0.55643	5.9154	3.31067e-09	5.68026e-08
Srxn1	7.02889	3.68528	0.623269	5.91282	3.363e-09	5.76313e-08
Fah	25.5052	2.89356	0.489644	5.90951	3.43121e-09	5.87296e-08
Gabbr1	29.2494	1.7143	0.29014	5.90852	3.45196e-09	5.90141e-08
Gstm1	99.5741	2.39811	0.405985	5.90689	3.48621e-09	5.95283e-08
Tmem37	23.5573	3.70677	0.628257	5.90009	3.63295e-09	6.19597e-08
Gpr65	577.822	0.818242	0.138781	5.89591	3.72617e-09	6.34738e-08
Ppap2b	149.155	1.9888	0.33734	5.89556	3.73421e-09	6.3535e-08
Slamf9	12.4927	-2.1666	0.367602	-5.89388	3.77222e-09	6.41053e-08
Hgf	7.8778	3.71304	0.630347	5.89047	3.85088e-09	6.53642e-08
Skil	75.7785	1.25419	0.212962	5.88926	3.87922e-09	6.5767e-08
Dab2	17.3321	3.75505	0.637758	5.88789	3.91146e-09	6.6235e-08
Clip4	37.9304	2.07338	0.352264	5.88589	3.95926e-09	6.69649e-08
Pkd2	23.2464	3.26373	0.554554	5.88533	3.97256e-09	6.71104e-08
Emc9	33.4636	1.44406	0.245394	5.88463	3.98936e-09	6.73146e-08
Gm4980	4.51447	4.6379	0.788252	5.88378	4.00994e-09	6.7582e-08
Col1a1	156.364	4.05785	0.689777	5.88284	4.03279e-09	6.78869e-08
F2r	634.228	1.28388	0.218265	5.8822	4.04852e-09	6.80713e-08
Tm7sf2	280.274	-0.747939	0.12719	-5.88047	4.09092e-09	6.87035e-08
Trbv13-2	229.282	-1.62331	0.276098	-5.87947	4.11576e-09	6.90393e-08
E030002O03Rik	195.162	-1.8648	0.317332	-5.87648	4.19086e-09	7.01959e-08
Cln3	465.017	0.568262	0.0967034	5.87633	4.19454e-09	7.01959e-08
Fermt2	9.11337	3.79824	0.646488	5.87518	4.22377e-09	7.06022e-08
Ptp4a3	900.641	-0.789154	0.134433	-5.87022	4.35205e-09	7.26615e-08
Klrb1f	60.8132	1.16173	0.197983	5.86781	4.41579e-09	7.36395e-08
Plekha1	198.297	0.974748	0.166131	5.86735	4.42812e-09	7.37589e-08
Lysmd2	11.2322	2.4054	0.410044	5.86621	4.45882e-09	7.41837e-08
Fads1	597.378	-0.726036	0.123814	-5.86391	4.52098e-09	7.51304e-08
Akap6	137.628	1.67172	0.285131	5.86302	4.54537e-09	7.54479e-08
Rnf145	2088.72	0.825365	0.140851	5.85986	4.63246e-09	7.68041e-08
Sap30	968.481	-0.679662	0.115999	-5.85922	4.65043e-09	7.70127e-08
Cd81	759.177	1.03488	0.176641	5.85867	4.66581e-09	7.71778e-08
Tk1	1441.25	-0.641671	0.10964	-5.85252	4.84179e-09	7.9996e-08
Mgme1	338.051	-0.599403	0.102548	-5.84512	5.062e-09	8.35376e-08
Ssfa2	139.464	1.708	0.292663	5.83605	5.34525e-09	8.81102e-08
Cytip	1291.23	0.780814	0.133849	5.83356	5.42567e-09	8.93326e-08
Tbxa2r	488.057	-0.99841	0.171265	-5.82962	5.55544e-09	9.1364e-08
Evl	1414.09	0.9833	0.168714	5.8282	5.60298e-09	9.20398e-08
Ehd1	994.474	0.705306	0.121085	5.8249	5.71455e-09	9.37646e-08
Serpinb1a	667.332	-0.853046	0.146462	-5.82435	5.73363e-09	9.39697e-08
Grina	599.535	0.782869	0.134429	5.82366	5.75718e-09	9.42474e-08
Crtc3	279.722	0.884318	0.151896	5.82186	5.81969e-09	9.51617e-08
Lsp1	7101.73	0.754542	0.129657	5.81954	5.90099e-09	9.63805e-08
Actg2	17.8748	3.07554	0.528746	5.81668	6.00296e-09	9.7934e-08
Rxra	55.0649	1.92154	0.330393	5.81593	6.02971e-09	9.81461e-08
Cldn4	10.1606	-2.97261	0.511111	-5.81598	6.02805e-09	9.81461e-08
Palm3	11.2239	2.4702	0.424784	5.8152	6.0561e-09	9.84634e-08
Hs3st1	8.21929	2.95413	0.508249	5.81237	6.15937e-09	1.00028e-07
Bloc1s2	634.792	-0.724314	0.12471	-5.80798	6.32296e-09	1.02568e-07
Plp2	803.394	0.687303	0.118394	5.80522	6.42831e-09	1.04159e-07
Leprel4	24.4824	3.51987	0.606391	5.80462	6.45129e-09	1.04413e-07
Ttyh2	20.6444	2.10289	0.362372	5.80314	6.5086e-09	1.05221e-07
Npm1	10261.3	-0.694061	0.119625	-5.80199	6.55314e-09	1.05821e-07
Prrc1	541.153	0.683907	0.11794	5.79878	6.67998e-09	1.07748e-07
Card9	20.0594	-2.24161	0.387033	-5.79178	6.96428e-09	1.12207e-07
Efemp2	107.661	3.0108	0.519909	5.79101	6.9964e-09	1.12597e-07
Rasa1	1386.45	0.73568	0.127088	5.78876	7.09061e-09	1.13985e-07
Rbfox2	21.311	3.13385	0.541733	5.78486	7.2571e-09	1.1653e-07
Rbms1	1807.98	0.60947	0.105407	5.78207	7.37891e-09	1.18087e-07
Tmem64	580.612	1.50162	0.2597	5.78213	7.37597e-09	1.18087e-07
Plod1	74.7371	1.40718	0.243354	5.78244	7.36241e-09	1.18087e-07
Dennd2d	443.776	-0.727893	0.12591	-5.78106	7.42308e-09	1.18661e-07
Plac8	1944.64	-0.92313	0.159772	-5.7778	7.56852e-09	1.20851e-07
Runx2	142.271	1.01715	0.176154	5.77422	7.73114e-09	1.23309e-07
Fat1	11.8735	4.44258	0.769582	5.77272	7.80026e-09	1.24273e-07
Tcf25	3329.33	-0.592006	0.102559	-5.77235	7.81758e-09	1.2441e-07
Cntn1	29.4461	2.18532	0.378631	5.77165	7.84987e-09	1.24785e-07
Lrrc6	14.7246	3.02804	0.525532	5.76186	8.31922e-09	1.32099e-07
Fst	24.5882	4.01649	0.697299	5.76007	8.40777e-09	1.33357e-07
Lmbrd1	318.252	0.649082	0.112773	5.75567	8.62974e-09	1.36574e-07
Serpinb9b	5.82908	5.94983	1.03371	5.75583	8.62171e-09	1.36574e-07
Rnf217	17.7345	3.09344	0.537496	5.75528	8.6499e-09	1.36741e-07
Pkn3	74.8942	-1.27507	0.221657	-5.75244	8.79622e-09	1.38747e-07
Ccng1	948.937	0.772891	0.134356	5.75257	8.78944e-09	1.38747e-07
Clcf1	53.5459	1.19228	0.207347	5.75017	8.91529e-09	1.4047e-07
Copz2	23.8865	3.30037	0.573991	5.74986	8.93148e-09	1.4057e-07
Nlrc3	393.614	1.35979	0.236502	5.7496	8.94534e-09	1.40633e-07
Cpne2	172.751	-1.14132	0.198606	-5.74667	9.10195e-09	1.42938e-07
Spsb1	6.70176	2.59172	0.451448	5.7409	9.41753e-09	1.47731e-07
Zfp36l1	433.634	0.862791	0.150439	5.73514	9.74337e-09	1.52675e-07
Myzap	6.14019	-3.67377	0.640898	-5.73223	9.91199e-09	1.55147e-07
Rnd3	29.1222	2.73215	0.477144	5.72605	1.02798e-08	1.60728e-07
Ptrf	33.7296	2.79219	0.487853	5.72344	1.04389e-08	1.63037e-07
Ptpla	197.56	-0.85565	0.149505	-5.72321	1.04531e-08	1.63081e-07
Arhgap23	81.1878	-1.79414	0.313542	-5.72219	1.05162e-08	1.63885e-07
Pstpip1	928.484	0.59314	0.103669	5.72149	1.05597e-08	1.64383e-07
5430427O19Rik	53.6534	-1.3992	0.244726	-5.7174	1.08165e-08	1.68198e-07
Ifitm10	7.50739	2.61132	0.456764	5.717	1.08421e-08	1.68413e-07
Xylt2	240.089	1.01629	0.177931	5.71173	1.11832e-08	1.73521e-07
Ifng	8.3361	-4.08901	0.716128	-5.70988	1.13053e-08	1.75225e-07
Atp6ap1	1827.25	0.560654	0.0982202	5.70813	1.14222e-08	1.76846e-07
Lamp2	992.473	0.642913	0.112638	5.70776	1.14475e-08	1.77045e-07
Selenbp1	11.3652	3.90232	0.684373	5.70205	1.18378e-08	1.82883e-07
Fam84a	50.8517	1.43611	0.251946	5.70007	1.19761e-08	1.8482e-07
Slc22a15	43.1253	1.07881	0.189344	5.69763	1.21483e-08	1.87074e-07
Tcrg-V4	96.2767	1.01737	0.178559	5.69766	1.21463e-08	1.87074e-07
Jakmip1	940.02	0.527562	0.0926423	5.69461	1.23653e-08	1.9021e-07
Apbb2	18.0712	2.0819	0.365636	5.69392	1.24158e-08	1.90781e-07
Srpx2	9.6171	4.33142	0.761092	5.69105	1.26257e-08	1.9359e-07
Olfml3	65.604	1.77511	0.311906	5.69115	1.26185e-08	1.9359e-07
Snx30	379.153	-0.809134	0.142233	-5.68881	1.27927e-08	1.9594e-07
Mpo	7.78379	-3.14004	0.552111	-5.68732	1.29045e-08	1.9744e-07
Rras	95.6589	1.14083	0.200633	5.68615	1.29933e-08	1.98586e-07
H2-D1	2496.27	0.911821	0.16038	5.68537	1.30531e-08	1.99286e-07
Rhbdf1	24.0138	3.09281	0.544813	5.67683	1.37218e-08	2.09272e-07
Scara3	23.5302	3.99686	0.704269	5.6752	1.38529e-08	2.11047e-07
Efemp1	98.8825	4.10948	0.724161	5.67481	1.38844e-08	2.113e-07
Ptges	10.0512	3.36295	0.592701	5.67395	1.39545e-08	2.12141e-07
Rcbtb2	1865	0.656908	0.115795	5.67304	1.40287e-08	2.13043e-07
Fam151a	32.4627	1.85478	0.327145	5.66961	1.43127e-08	2.17124e-07
Nt5c2	2004.38	-0.491343	0.0866862	-5.66806	1.44424e-08	2.18859e-07
Gpc4	14.5388	4.09278	0.722244	5.66676	1.45525e-08	2.20294e-07
Nhp2l1	1419.31	-0.768892	0.135697	-5.66625	1.45958e-08	2.20715e-07
Mospd1	305.83	-0.824416	0.145624	-5.66127	1.50259e-08	2.26978e-07
Nsdhl	470.289	-0.664326	0.11746	-5.65577	1.55148e-08	2.34116e-07
Pdgfra	23.6198	3.38646	0.598925	5.65423	1.56549e-08	2.3598e-07
2810025M15Rik	29.6902	-1.50324	0.266023	-5.65079	1.59711e-08	2.40493e-07
Prss30	11.464	-2.10502	0.372616	-5.64929	1.61112e-08	2.42347e-07
Npr2	11.7549	3.82591	0.677751	5.64501	1.65176e-08	2.48198e-07
Fbxw8	326.612	1.30979	0.232196	5.64087	1.69194e-08	2.53969e-07
Smarca2	1043.67	0.832505	0.147609	5.63993	1.70122e-08	2.55093e-07
Ncl	14660.2	-0.588654	0.104486	-5.63383	1.76253e-08	2.6401e-07
Naip2	27.0079	1.57743	0.280106	5.63155	1.78592e-08	2.67233e-07
Pitx3	6.80547	-3.83897	0.681783	-5.63079	1.79391e-08	2.68147e-07
Ebf1	21.7143	3.30036	0.586173	5.63036	1.79834e-08	2.68528e-07
Trim11	708.964	-0.577169	0.102521	-5.62977	1.80455e-08	2.69174e-07
Brd3	2855.79	-0.603947	0.107306	-5.62825	1.82052e-08	2.71273e-07
Tgfb2	69.9906	-1.73871	0.308964	-5.62754	1.82795e-08	2.72096e-07
Npl	55.4444	1.51579	0.269379	5.627	1.83375e-08	2.72674e-07
Rnft2	14.808	1.85216	0.329325	5.62413	1.86447e-08	2.76954e-07
Derl3	16.6827	1.91852	0.341504	5.61786	1.93342e-08	2.86898e-07
Slc2a8	274.196	0.621052	0.110554	5.61765	1.93572e-08	2.86941e-07
Pid1	20.6554	2.20041	0.391759	5.61675	1.94586e-08	2.88145e-07
Adh1	8.56247	4.02384	0.716617	5.61505	1.96503e-08	2.90682e-07
Cxcl12	531.85	3.51718	0.626496	5.61405	1.97643e-08	2.92065e-07
Tle2	26.761	2.97665	0.530498	5.61106	2.01095e-08	2.9686e-07
Col2a1	35.8029	4.50373	0.803115	5.60783	2.0488e-08	3.02135e-07
Mpp1	1830.67	-0.542961	0.0968376	-5.60692	2.05956e-08	3.03408e-07
Dll4	55.5622	3.59447	0.641252	5.6054	2.07776e-08	3.05774e-07
Paics	4286.62	-0.446044	0.079613	-5.60265	2.11103e-08	3.10061e-07
Bnip3	93.1133	1.15054	0.205357	5.60263	2.11124e-08	3.10061e-07
Sparc	225.857	3.77172	0.673574	5.59957	2.14883e-08	3.15258e-07
Cyp20a1	249.233	0.901077	0.160937	5.59893	2.15677e-08	3.16098e-07
Exo1	1099.42	-0.566483	0.101184	-5.59853	2.16182e-08	3.16513e-07
S1pr4	138.101	1.40338	0.250706	5.59771	2.17203e-08	3.17682e-07
Elovl7	34.2458	1.18485	0.211702	5.59677	2.1838e-08	3.19076e-07
Sec22c	89.4242	0.776737	0.138968	5.58933	2.27947e-08	3.32714e-07
Bambi	39.1492	-1.13536	0.203197	-5.58747	2.30402e-08	3.35954e-07
Gstm2	32.9802	3.10712	0.556143	5.5869	2.31154e-08	3.36707e-07
Prrx1	24.0655	3.48735	0.62436	5.58549	2.3304e-08	3.38763e-07
Uhrf1bp1l	939.754	1.09888	0.196737	5.58552	2.32996e-08	3.38763e-07
Fam171b	6.55426	3.44446	0.616975	5.58282	2.36656e-08	3.43668e-07
Ighm	5511.7	0.789919	0.141501	5.58243	2.3718e-08	3.4408e-07
Cd160	1501.09	0.869879	0.155835	5.58205	2.37698e-08	3.44481e-07
Cers5	755.981	0.512891	0.0919621	5.5772	2.44423e-08	3.53868e-07
Tnfrsf12a	24.5635	1.47322	0.264315	5.57374	2.49334e-08	3.60612e-07
Dennd1b	328.805	0.993478	0.178333	5.5709	2.53427e-08	3.66162e-07
BC021614	37.6383	1.32734	0.238299	5.57008	2.54617e-08	3.67508e-07
Ruvbl1	2215.93	-0.608545	0.109287	-5.56835	2.57165e-08	3.70812e-07
Idi2	7.28571	-3.86384	0.694124	-5.56649	2.59914e-08	3.74397e-07
Trac	362.452	1.22615	0.220369	5.56407	2.63556e-08	3.79261e-07
Atp8a1	1116.93	-1.20255	0.216166	-5.56311	2.65011e-08	3.8097e-07
Stx2	118.357	0.799926	0.143814	5.56222	2.66358e-08	3.8252e-07
Spp1	317.264	3.59593	0.647563	5.55302	2.80774e-08	4.02819e-07
Prkacb	1074.29	0.900186	0.162177	5.55064	2.84623e-08	4.07932e-07
B3gat3	440.007	0.566345	0.102056	5.54934	2.86747e-08	4.10563e-07
Pnpla7	582.871	1.19318	0.215022	5.54913	2.87096e-08	4.1065e-07
Eefsec	1678.37	-0.583843	0.105272	-5.54606	2.92185e-08	4.17511e-07
Phf11b	20.6567	2.00513	0.36186	5.54116	3.00474e-08	4.28497e-07
Cdv3	1124.91	-0.822614	0.148453	-5.54122	3.00368e-08	4.28497e-07
Lamc1	179.043	1.63362	0.294991	5.53785	3.06209e-08	4.3624e-07
Robo1	71.4253	2.56768	0.463745	5.53683	3.08002e-08	4.38358e-07
Art4	231.553	-0.742806	0.134202	-5.53499	3.11244e-08	4.4253e-07
Prss23	54.0755	4.05267	0.732566	5.53215	3.16321e-08	4.49302e-07
Prps1	854.312	-0.576135	0.104151	-5.53174	3.17067e-08	4.49913e-07
Rfc5	1973.85	-0.452543	0.0818179	-5.5311	3.18232e-08	4.51119e-07
Dtnbp1	2132.06	-0.699915	0.126623	-5.52756	3.24722e-08	4.59828e-07
9030617O03Rik	236.424	1.03003	0.186349	5.5274	3.2502e-08	4.59828e-07
5430421N21Rik	6.54339	3.49966	0.633212	5.52683	3.2606e-08	4.60842e-07
Gimap1	786.06	-0.820164	0.148629	-5.51819	3.42514e-08	4.8362e-07
Scn4b	6.41483	-3.30353	0.598838	-5.51657	3.45682e-08	4.87609e-07
Nup37	986.138	-0.635338	0.115237	-5.5133	3.52175e-08	4.96279e-07
Ltk	270.448	0.793089	0.143907	5.51111	3.56569e-08	5.01974e-07
Foxo1	975.279	1.10183	0.200102	5.50631	3.66442e-08	5.15366e-07
Rhod	17.73	2.72429	0.494816	5.50566	3.67795e-08	5.1676e-07
Arsa	123.837	0.84128	0.152812	5.50534	3.68455e-08	5.17178e-07
Cttn	44.1524	2.99769	0.545071	5.49963	3.80584e-08	5.33677e-07
Kdelr3	9.42953	3.84029	0.698457	5.49825	3.83573e-08	5.37341e-07
Gfi1b	14.3424	-2.2098	0.401957	-5.4976	3.85003e-08	5.38816e-07
Smpd5	19.4511	2.13925	0.389266	5.49558	3.89418e-08	5.4446e-07
Csf1	18.5341	3.46489	0.63059	5.49469	3.91399e-08	5.46694e-07
Gbp7	452.868	-0.797311	0.145136	-5.49353	3.93988e-08	5.49629e-07
Fli1	1417.33	0.53097	0.0966561	5.4934	3.9427e-08	5.49629e-07
Sardh	5.6577	3.96875	0.722738	5.49127	3.99065e-08	5.55771e-07
Wscd1	17.0947	-1.71167	0.311754	-5.49044	4.00923e-08	5.57814e-07
Cd63	419.158	3.56117	0.64875	5.48929	4.0356e-08	5.60936e-07
Lyar	1915.11	-0.78478	0.14302	-5.48719	4.08383e-08	5.6682e-07
Trpm6	7.87499	4.58582	0.835746	5.4871	4.08587e-08	5.6682e-07
C3	14.0276	3.19185	0.582149	5.48288	4.18462e-08	5.79956e-07
Wisp2	79.6301	3.91137	0.714564	5.47379	4.40515e-08	6.09927e-07
Notch3	309.542	-1.54494	0.282283	-5.47301	4.42452e-08	6.12016e-07
Rarres1	10.5798	3.70005	0.676309	5.47094	4.47644e-08	6.1773e-07
P4ha2	28.0041	2.53069	0.462563	5.47103	4.47422e-08	6.1773e-07
Map3k12	131.974	0.900213	0.164547	5.47085	4.47881e-08	6.1773e-07
Ncam1	26.7856	-1.78435	0.326593	-5.46353	4.66769e-08	6.43159e-07
Furin	113.686	1.66091	0.3042	5.45993	4.76318e-08	6.55684e-07
Ccnd1	40.2873	2.43405	0.445848	5.45937	4.77837e-08	6.57141e-07
Bcl11a	6.35193	-3.54531	0.64975	-5.45643	4.85798e-08	6.67446e-07
Cd247	2221.7	0.726459	0.133163	5.4554	4.88637e-08	6.70702e-07
Gnb4	25.468	1.75752	0.322259	5.45374	4.93209e-08	6.76327e-07
Cd36	25.064	2.92655	0.536705	5.4528	4.95828e-08	6.79266e-07
Med7	465.544	-0.569395	0.104463	-5.45067	5.01818e-08	6.86812e-07
Mgrn1	408.364	1.00916	0.185246	5.44768	5.1032e-08	6.9778e-07
Bfsp2	116.921	-0.76186	0.139857	-5.44744	5.10993e-08	6.98031e-07
Abhd8	3118.19	0.509488	0.0935353	5.44701	5.12238e-08	6.99063e-07
Nos1	18.7695	1.99941	0.367541	5.43996	5.32931e-08	7.26609e-07
Parva	17.0764	3.58841	0.659663	5.43976	5.33528e-08	7.26728e-07
Lrrk1	13.1658	2.34458	0.431179	5.4376	5.40029e-08	7.34882e-07
Pdrg1	1040.81	-0.648773	0.119387	-5.43419	5.50467e-08	7.48373e-07
Ltbp3	20.8225	3.16602	0.583094	5.42968	5.6454e-08	7.66776e-07
Mpzl1	40.3032	1.30849	0.241112	5.42687	5.73508e-08	7.78215e-07
Sclt1	293.193	-0.637171	0.117432	-5.42586	5.76758e-08	7.81882e-07
Nenf	41.1519	1.88417	0.347407	5.42352	5.8437e-08	7.9145e-07
Zmym1	731.753	-0.611858	0.112846	-5.42208	5.89092e-08	7.97089e-07
BC035044	376.886	-0.552979	0.102048	-5.41879	6.00037e-08	8.1113e-07
Esrp1	17.6159	-2.19548	0.405522	-5.41395	6.16495e-08	8.3259e-07
Rrp15	1070.67	-0.697859	0.128926	-5.41288	6.20192e-08	8.35211e-07
Crlf1	49.319	3.44661	0.636737	5.41292	6.20036e-08	8.35211e-07
F2rl2	36.6252	1.39155	0.257078	5.41294	6.19995e-08	8.35211e-07
Gdf9	18.6869	1.67172	0.308859	5.41256	6.213e-08	8.35915e-07
Adi1	445.367	-0.528253	0.0976788	-5.40806	6.37096e-08	8.5636e-07
Kifc3	214.887	-1.3458	0.248964	-5.4056	6.45922e-08	8.67407e-07
Fgf3	36.3416	-2.32993	0.431096	-5.40467	6.49261e-08	8.71071e-07
Tagln	22.0673	1.7544	0.324725	5.40274	6.56295e-08	8.79682e-07
Pnn	3401.71	-0.429991	0.0795915	-5.40248	6.5726e-08	8.80149e-07
Apex1	3471.02	-0.634855	0.117555	-5.40048	6.64634e-08	8.8919e-07
Junb	1023.87	0.674106	0.124894	5.39743	6.76005e-08	9.03556e-07
Emr1	8.58278	2.91253	0.539859	5.39499	6.85277e-08	9.15091e-07
Hat1	2784.13	-0.580244	0.107573	-5.39394	6.89283e-08	9.1958e-07
Fgf7	23.0989	3.00804	0.558052	5.39025	7.03613e-08	9.36947e-07
Smim6	8.87965	-2.07711	0.385346	-5.39025	7.03581e-08	9.36947e-07
C1s	32.001	3.95078	0.733017	5.38976	7.05516e-08	9.38606e-07
Col6a2	221.408	3.79038	0.703447	5.38829	7.11303e-08	9.45424e-07
Klf10	547.954	0.67373	0.125076	5.38658	7.18128e-08	9.53607e-07
Vav3	288.529	-0.854673	0.158724	-5.38464	7.25902e-08	9.6214e-07
Hemgn	286.822	-0.942325	0.174999	-5.38474	7.25514e-08	9.6214e-07
Mst1r	6.5569	-3.80093	0.705984	-5.38387	7.29017e-08	9.65373e-07
Chrm4	9.40948	2.92965	0.544309	5.38232	7.35307e-08	9.728e-07
Capn1	233.506	1.67623	0.31167	5.37822	7.52269e-08	9.94318e-07
Ifih1	48.24	-1.28751	0.239435	-5.3773	7.56125e-08	9.98491e-07
Dlc1	7.9309	3.47535	0.646694	5.37402	7.69987e-08	1.01586e-06
Adam23	33.0853	3.25852	0.606562	5.37212	7.78175e-08	1.02571e-06
Anxa3	12.2812	3.92245	0.730473	5.36974	7.88496e-08	1.03836e-06
Tex30	1159.87	-0.544856	0.101479	-5.36916	7.91037e-08	1.04074e-06
Bex6	49.6026	-1.56099	0.290973	-5.36473	8.10708e-08	1.06564e-06
Flot2	33.2816	1.80527	0.33663	5.36277	8.19576e-08	1.07631e-06
Chchd4	426.037	-0.545231	0.10168	-5.36224	8.21976e-08	1.07847e-06
Atp1b1	284.694	-0.956233	0.178361	-5.36122	8.26605e-08	1.08354e-06
Cpe	119.835	3.19247	0.595805	5.35825	8.40337e-08	1.09869e-06
Pnp	827.149	-0.627561	0.117121	-5.35822	8.40468e-08	1.09869e-06
Epb4.1l3	16.9042	3.29475	0.614876	5.3584	8.39622e-08	1.09869e-06
Lss	1228.41	-0.75489	0.1409	-5.35762	8.43266e-08	1.10134e-06
Bgn	225.095	3.6988	0.690452	5.35708	8.45786e-08	1.10362e-06
Mvp	226.586	0.965301	0.180355	5.35223	8.68753e-08	1.13255e-06
Ccr10	124.168	1.32854	0.248229	5.35207	8.69548e-08	1.13255e-06
Nbl1	16.8439	2.78165	0.519953	5.3498	8.80515e-08	1.14579e-06
Map4	945.921	1.16444	0.217751	5.34755	8.91505e-08	1.15904e-06
Tbx21	6.9074	2.39411	0.448195	5.34167	9.20922e-08	1.19619e-06
Rps6ka3	252.908	1.26268	0.236464	5.33984	9.30303e-08	1.20728e-06
Pqlc2	116.89	0.731974	0.137246	5.33329	9.64467e-08	1.25048e-06
Ly6c2	7.09399	2.44027	0.457568	5.33312	9.65369e-08	1.25051e-06
Foxp3	8.43825	3.02669	0.567702	5.33148	9.74171e-08	1.26077e-06
Zfyve28	56.1493	-1.60277	0.300746	-5.32934	9.85708e-08	1.27455e-06
Rps6ka1	2223.68	0.909623	0.170716	5.32827	9.91532e-08	1.28092e-06
S1pr2	220.768	-0.677666	0.127322	-5.32248	1.02363e-07	1.32118e-06
Ube2e1	1417.59	-0.416535	0.0782781	-5.32122	1.03073e-07	1.32915e-06
Ncoa1	80.8514	1.56148	0.293493	5.32034	1.03576e-07	1.33442e-06
Mef2c	9.14649	-2.51825	0.473442	-5.31902	1.04331e-07	1.34294e-06
Lgals9	6923.98	-0.605244	0.113883	-5.31459	1.06897e-07	1.37473e-06
Patz1	2620.46	-0.651081	0.122522	-5.31401	1.07242e-07	1.37793e-06
Bmp4	19.3455	3.48306	0.655493	5.31364	1.07454e-07	1.37941e-06
Ski	36.2467	1.39496	0.262586	5.31239	1.08196e-07	1.38768e-06
Pmm1	380.126	-0.719775	0.135552	-5.30996	1.09652e-07	1.4051e-06
Mkrn1	1317.65	0.494202	0.0931211	5.30709	1.11387e-07	1.42605e-06
Trbv15	11.0852	-2.34406	0.441871	-5.30484	1.12769e-07	1.44246e-06
Tenc1	19.1486	2.47042	0.465716	5.30457	1.12941e-07	1.44336e-06
Cyp2s1	5.62947	2.84803	0.536959	5.30399	1.13296e-07	1.4466e-06
Fry	35.3293	2.01824	0.380536	5.30367	1.13495e-07	1.44784e-06
Sla	1285.25	0.784859	0.148019	5.30241	1.14282e-07	1.45659e-06
Id3	2220.96	0.776605	0.146481	5.30174	1.14706e-07	1.46069e-06
Shisa4	12.1157	2.96771	0.559909	5.30035	1.15578e-07	1.47004e-06
Mnda	13.2748	-2.14648	0.404978	-5.30025	1.15647e-07	1.47004e-06
Tefm	442.845	-0.611471	0.115449	-5.29645	1.18077e-07	1.4996e-06
Ppp3ca	1504.73	0.821967	0.155212	5.29577	1.18514e-07	1.50381e-06
Tpm2	27.8407	2.86525	0.541092	5.29531	1.18815e-07	1.50629e-06
Morf4l2	2466.8	-0.594104	0.11225	-5.29266	1.20548e-07	1.52691e-06
Prkag2	402.686	-0.582822	0.110238	-5.28694	1.24382e-07	1.57407e-06
Camkv	30.7456	-1.51065	0.285789	-5.28588	1.25104e-07	1.58181e-06
Osr1	6.22913	4.20216	0.795251	5.28406	1.26349e-07	1.59614e-06
Ypel3	823.962	0.943244	0.178513	5.28388	1.26474e-07	1.5963e-06
Tmsb10	10623.3	0.704619	0.133366	5.28337	1.26832e-07	1.5994e-06
Cald1	85.5028	3.14875	0.596361	5.27993	1.29234e-07	1.62826e-06
Serpinh1	107.472	4.02966	0.76347	5.27809	1.30537e-07	1.64322e-06
Plxnb2	17.2104	3.44148	0.652071	5.27777	1.30767e-07	1.64466e-06
Trp53i11	741.414	-0.656054	0.124357	-5.27556	1.32352e-07	1.66314e-06
Man1c1	9.86973	2.09995	0.398232	5.27318	1.34083e-07	1.68341e-06
Rap2c	150.274	0.706319	0.134083	5.26778	1.38081e-07	1.73133e-06
Cdh23	52.4105	-1.22663	0.232859	-5.2677	1.38143e-07	1.73133e-06
Klri2	4.42528	4.32464	0.821527	5.26414	1.40846e-07	1.76358e-06
Slfn2	1026.95	0.835329	0.158687	5.26399	1.40963e-07	1.76358e-06
Arhgef12	9.64534	2.60482	0.494903	5.26329	1.415e-07	1.7673e-06
Cndp2	2201.01	-0.877408	0.166704	-5.26328	1.41508e-07	1.7673e-06
Adm	6.94048	3.79831	0.721786	5.26237	1.42207e-07	1.77448e-06
Bok	5.55652	4.43662	0.843563	5.25938	1.4454e-07	1.80202e-06
Blvrb	61.0641	1.0298	0.195843	5.25831	1.45389e-07	1.80944e-06
Fam83a	4.92527	5.91872	1.12558	5.25837	1.45336e-07	1.80944e-06
Pea15a	14.0672	2.00725	0.381753	5.25798	1.45643e-07	1.81102e-06
Isg15	56.2622	-1.02059	0.194135	-5.25712	1.4633e-07	1.81798e-06
Ptprn	25.6232	-1.55499	0.29612	-5.25121	1.51104e-07	1.8724e-06
Ctsh	15.8452	3.52759	0.671731	5.2515	1.50869e-07	1.8724e-06
Fbln1	370.824	0.930979	0.177284	5.25134	1.51001e-07	1.8724e-06
Prkar2b	296.331	-0.689228	0.131262	-5.25078	1.51454e-07	1.87511e-06
Cnot6l	1241.68	0.613302	0.116807	5.25058	1.5162e-07	1.87554e-06
Igflr1	349.826	0.789307	0.150406	5.24785	1.53886e-07	1.90158e-06
Trim30c	35.8438	-1.36873	0.260823	-5.24772	1.53991e-07	1.90158e-06
Ccrl2	10.5627	-2.02368	0.385895	-5.2441	1.57043e-07	1.93759e-06
Rfc3	1363.17	-0.574376	0.109595	-5.24088	1.59816e-07	1.97009e-06
P4ha3	9.25006	3.30455	0.630558	5.24067	1.59991e-07	1.97056e-06
Taf1d	728.668	-0.544274	0.103905	-5.2382	1.6215e-07	1.99542e-06
Pdcd1	2008.04	1.11164	0.212295	5.2363	1.63832e-07	2.01438e-06
Gnb1l	476.264	-0.773892	0.14785	-5.23432	1.65594e-07	2.0343e-06
Ltbr	13.2794	3.64767	0.6971	5.23264	1.67105e-07	2.05109e-06
Timp1	7.62931	3.1765	0.60746	5.22915	1.70292e-07	2.08842e-06
Akr1c13	8844.07	-0.761329	0.145654	-5.22697	1.72311e-07	2.11137e-06
Ptrh2	580.534	-0.655612	0.125467	-5.22539	1.73787e-07	2.12762e-06
Mrpl19	854.755	-0.561017	0.10738	-5.2246	1.74534e-07	2.13494e-06
2019-09-10	8.40568	2.19939	0.420986	5.22437	1.74749e-07	2.13574e-06
Klrb1b	7.26292	3.80123	0.727819	5.22277	1.76267e-07	2.15244e-06
Ar	5.31017	3.20827	0.614435	5.22149	1.77487e-07	2.1655e-06
Tox3	11.5643	-1.93536	0.370712	-5.22064	1.78309e-07	2.17366e-06
Dgcr6	798.939	-0.636761	0.122026	-5.21823	1.8064e-07	2.2002e-06
Rbks	137.776	-0.726069	0.139156	-5.21767	1.81192e-07	2.20505e-06
Bcar1	17.5504	2.89212	0.554343	5.2172	1.81651e-07	2.20875e-06
Ada	618.475	-0.835086	0.160213	-5.21235	1.86467e-07	2.26538e-06
Nfic	66.4833	1.22915	0.235863	5.21127	1.87555e-07	2.27479e-06
Mmp2	94.9073	3.50162	0.671933	5.21126	1.8756e-07	2.27479e-06
Asah1	563.503	0.6118	0.117444	5.20929	1.89567e-07	2.29718e-06
Ms4a6b	1157	0.534335	0.10259	5.20846	1.90414e-07	2.30548e-06
Prr5	122.884	-1.14067	0.219137	-5.2053	1.93688e-07	2.34313e-06
Timp3	8.15931	2.73322	0.525103	5.20511	1.93878e-07	2.34345e-06
Gbp2	134.09	0.876051	0.168347	5.20384	1.95208e-07	2.35399e-06
Car8	19.3235	1.71092	0.328778	5.20388	1.9517e-07	2.35399e-06
2019-03-08	50.1318	1.24814	0.239851	5.20381	1.95245e-07	2.35399e-06
Ticam2	19.4207	-1.37225	0.263749	-5.20285	1.96258e-07	2.3642e-06
Fam135b	9.0025	-1.9965	0.38375	-5.20261	1.96506e-07	2.3652e-06
Xdh	59.6847	1.74948	0.336291	5.2023	1.96838e-07	2.3672e-06
Sh2d1b1	4.94884	3.66305	0.704145	5.20213	1.97016e-07	2.36735e-06
Sesn3	220.029	1.05492	0.202797	5.20183	1.97331e-07	2.36913e-06
Bicc1	24.7613	2.94535	0.566295	5.20109	1.98119e-07	2.3746e-06
Tmem97	769.533	-0.538626	0.103557	-5.20125	1.97956e-07	2.3746e-06
Ccdc102a	459.609	1.06427	0.204745	5.19802	2.01423e-07	2.41218e-06
Npdc1	18.5426	3.13031	0.602511	5.19544	2.04237e-07	2.44382e-06
Ccnh	1182.45	-0.519449	0.0999992	-5.19453	2.05237e-07	2.45374e-06
Rpa2	2186.96	-0.537802	0.10358	-5.19216	2.07873e-07	2.48317e-06
Hexa	135.969	1.65895	0.319653	5.18985	2.10467e-07	2.51205e-06
Hif1a	3263.32	0.741862	0.143022	5.18706	2.1364e-07	2.54779e-06
Pam	30.3041	1.2913	0.248996	5.18604	2.1481e-07	2.55962e-06
Cmss1	408.937	-0.777618	0.149951	-5.18582	2.15067e-07	2.56053e-06
Itgb4	65.4688	-1.39069	0.268222	-5.18486	2.16181e-07	2.57165e-06
C4b	5.9405	4.16129	0.802674	5.18429	2.16844e-07	2.57739e-06
Tsacc	79.6114	-0.855326	0.165023	-5.18308	2.18247e-07	2.59192e-06
Tspan17	6.58378	3.14587	0.607233	5.18067	2.21089e-07	2.62348e-06
Cyp1b1	130.382	3.75151	0.724231	5.17999	2.21897e-07	2.63089e-06
Cox6a2	71.3519	-1.51562	0.292783	-5.17661	2.25953e-07	2.67675e-06
Ppm1l	250.835	1.13682	0.219641	5.17581	2.26927e-07	2.68606e-06
Coq5	431.583	-0.552068	0.106702	-5.17391	2.29248e-07	2.71128e-06
Nxpe4	4.06101	5.02346	0.971302	5.17188	2.31745e-07	2.73854e-06
Exoc4	911.957	0.64882	0.125463	5.1714	2.32344e-07	2.74335e-06
Aqp3	3.66004	7.62229	1.47401	5.17111	2.32703e-07	2.74531e-06
Mxra7	6.8022	3.47351	0.671994	5.16897	2.35392e-07	2.77475e-06
Micall1	97.1484	1.43269	0.277234	5.16779	2.36882e-07	2.79001e-06
Cd163l1	9600.38	1.12493	0.217728	5.16667	2.383e-07	2.8044e-06
Rpp38	129.852	-0.810491	0.156894	-5.16585	2.39343e-07	2.81435e-06
Ggt1	15.1434	1.83223	0.354884	5.16288	2.43174e-07	2.85705e-06
Cyth3	93.534	0.988064	0.191388	5.16262	2.43512e-07	2.85867e-06
Il23r	3.98011	4.45751	0.86363	5.16136	2.45159e-07	2.87563e-06
Col5a1	49.0603	3.36702	0.652703	5.15858	2.48826e-07	2.91625e-06
Eomes	3.94374	7.54723	1.46325	5.15785	2.49805e-07	2.92532e-06
Snx4	1969.66	0.50195	0.0973364	5.15685	2.51133e-07	2.93846e-06
Plce1	6.15136	3.84155	0.745218	5.15493	2.53726e-07	2.96637e-06
Snai2	43.4494	3.48971	0.677084	5.15402	2.54958e-07	2.97834e-06
Siah1b	160.183	-0.633174	0.122975	-5.14882	2.62126e-07	3.05957e-06
Rnf215	170.26	0.678599	0.131927	5.14375	2.69304e-07	3.1394e-06
Golm1	84.3687	1.31367	0.255394	5.14368	2.69405e-07	3.1394e-06
Sema4f	15.9018	1.89519	0.368466	5.14346	2.69724e-07	3.14054e-06
Zfp52	126.935	0.718008	0.139624	5.14245	2.71181e-07	3.15493e-06
Ids	65.9794	1.15534	0.224746	5.14063	2.73823e-07	3.18309e-06
Trbv2	5.63988	-2.43456	0.473967	-5.13655	2.79824e-07	3.25019e-06
Slc16a3	13.3421	1.96893	0.383615	5.13257	2.85809e-07	3.31701e-06
Ankrd44	748.792	1.44248	0.281121	5.13117	2.87945e-07	3.33908e-06
Emp3	2145.45	0.801145	0.156167	5.13006	2.89655e-07	3.35619e-06
Dnajc3	2797.6	0.536072	0.104555	5.12717	2.94126e-07	3.40523e-06
Obsl1	18.5234	3.30745	0.645272	5.12566	2.9649e-07	3.42981e-06
Sh2d1a	1719.89	0.844983	0.164897	5.1243	2.98638e-07	3.44908e-06
Wwtr1	7.61136	3.32207	0.64829	5.12436	2.98554e-07	3.44908e-06
Bach2	55.916	-1.10157	0.215012	-5.12331	3.00225e-07	3.46289e-06
Aldh1l1	11.9312	3.38564	0.660839	5.12325	3.00319e-07	3.46289e-06
Serbp1	10387.6	-0.492325	0.0961069	-5.12268	3.01225e-07	3.46817e-06
Prodh	44.7736	-1.51112	0.294987	-5.12266	3.01263e-07	3.46817e-06
Camk2b	89.6914	1.2285	0.239827	5.12246	3.01577e-07	3.46899e-06
Cdc42ep1	26.8654	2.82061	0.550947	5.11956	3.06254e-07	3.51994e-06
Strbp	1583.02	-0.507663	0.0991844	-5.11837	3.08185e-07	3.5393e-06
Eif4e3	76.413	0.935725	0.182866	5.11701	3.10424e-07	3.56214e-06
Rhobtb3	204.721	-0.917498	0.179339	-5.11599	3.12092e-07	3.57841e-06
Hid1	202.166	-1.11937	0.218808	-5.11579	3.12436e-07	3.57948e-06
Lima1	42.3752	3.31382	0.647981	5.11406	3.15307e-07	3.60947e-06
Surf4	2321.43	0.471955	0.092318	5.11227	3.1831e-07	3.64092e-06
Hook2	278.779	-0.835294	0.163452	-5.11033	3.2159e-07	3.67549e-06
Dusp4	210.916	-0.844262	0.165256	-5.10882	3.24177e-07	3.7021e-06
Rgs4	19.0942	3.40034	0.66563	5.10845	3.24808e-07	3.70635e-06
Cyr61	191.977	4.1019	0.803038	5.10798	3.25615e-07	3.71259e-06
Vipr2	5.67161	-4.03662	0.790987	-5.10327	3.33832e-07	3.80324e-06
Nhsl2	4.53603	3.34448	0.655539	5.10187	3.36307e-07	3.82837e-06
Ctsf	15.5496	3.5028	0.686616	5.10154	3.369e-07	3.83207e-06
Il13	3.60415	3.73493	0.732343	5.09998	3.39691e-07	3.86073e-06
Clmp	17.3079	3.66279	0.718355	5.09886	3.41701e-07	3.8805e-06
Col5a2	31.4723	4.02898	0.790303	5.09802	3.43227e-07	3.89473e-06
Akr1c18	148.062	1.68341	0.330284	5.09684	3.45365e-07	3.91587e-06
Sdc3	8.5143	3.11719	0.611857	5.09464	3.49399e-07	3.95847e-06
Rgs16	5.26856	-3.14161	0.617263	-5.08959	3.5884e-07	4.06081e-06
Rad54l	1300.42	-0.509308	0.10007	-5.0895	3.59001e-07	4.06081e-06
Fzd8	9.81141	4.26259	0.837685	5.08854	3.60828e-07	4.07825e-06
Dip2b	677.969	0.787558	0.154894	5.0845	3.68597e-07	4.16276e-06
Galnt11	164.789	0.767735	0.151072	5.08192	3.73639e-07	4.21636e-06
Slc2a6	5.87149	3.11642	0.613373	5.08079	3.75878e-07	4.23827e-06
Arhgef4	69.1384	0.894267	0.17607	5.07904	3.79349e-07	4.27403e-06
Tpm4	1495.63	0.795759	0.156736	5.07705	3.83331e-07	4.3155e-06
Fam64a	778.564	-0.739708	0.145745	-5.07534	3.868e-07	4.35112e-06
Sdc4	3.72583	5.55838	1.09534	5.07458	3.88355e-07	4.36517e-06
Podnl1	132.092	1.16115	0.228925	5.07217	3.93308e-07	4.41737e-06
Thbs1	45.1459	4.13598	0.815456	5.07198	3.93699e-07	4.41829e-06
Etfdh	1105.04	-0.352237	0.0694612	-5.07099	3.95757e-07	4.4344e-06
Pja2	665.298	0.550132	0.108483	5.07113	3.95457e-07	4.4344e-06
Trim47	15.588	2.41978	0.477603	5.06652	4.05149e-07	4.53608e-06
Cmah	355.894	-1.21832	0.24064	-5.06282	4.13101e-07	4.62149e-06
Angptl6	150.472	-0.742901	0.146764	-5.06186	4.15179e-07	4.6411e-06
Kif13b	336.794	0.973779	0.192568	5.05681	4.26333e-07	4.76205e-06
Tecpr1	873.183	1.04557	0.206834	5.05513	4.30096e-07	4.80033e-06
Boc	7.71865	3.90295	0.772587	5.05179	4.37693e-07	4.88131e-06
Ltbp1	10.954	3.73818	0.740024	5.05143	4.38505e-07	4.88654e-06
Serpina3g	12.9191	2.27194	0.449976	5.04902	4.44071e-07	4.94471e-06
Ccdc141	35.2278	-1.15822	0.229415	-5.04857	4.45137e-07	4.95272e-06
Colec12	37.829	3.81025	0.754787	5.04811	4.462e-07	4.96068e-06
Col1a2	267.932	3.91188	0.775431	5.04479	4.54031e-07	5.0438e-06
Plscr2	17.2001	-1.98617	0.393948	-5.04171	4.61392e-07	5.12159e-06
Mgst1	63.0971	4.10441	0.814391	5.03985	4.65891e-07	5.16752e-06
Grhpr	752.499	-0.531061	0.105398	-5.03864	4.68841e-07	5.1962e-06
Plekha8	6.07135	2.63837	0.523753	5.03744	4.71808e-07	5.22392e-06
Lrp11	19.1642	2.58169	0.512512	5.03733	4.72074e-07	5.22392e-06
Arhgef5	30.743	-2.27926	0.452999	-5.03149	4.86676e-07	5.38133e-06
Ndfip1	3132.28	0.598439	0.11896	5.0306	4.88947e-07	5.40226e-06
Ift43	13.1267	2.2194	0.441359	5.02856	4.9417e-07	5.45575e-06
Chst10	24.6526	1.57448	0.313286	5.02571	5.01584e-07	5.52905e-06
Fnbp1	763.05	0.726306	0.144516	5.02579	5.01371e-07	5.52905e-06
Pkp3	33.2985	1.27119	0.253007	5.02433	5.05197e-07	5.56457e-06
Secisbp2l	735.719	0.817337	0.162816	5.02001	5.16679e-07	5.68665e-06
P2rx1	142.441	-1.65823	0.33046	-5.01794	5.2228e-07	5.74387e-06
Numbl	75.1876	0.775118	0.154493	5.01717	5.24372e-07	5.76244e-06
Rasgrp1	1561.35	1.0984	0.218951	5.01663	5.25847e-07	5.77421e-06
Hmgcs2	143	-1.2391	0.247063	-5.01532	5.29463e-07	5.80945e-06
Lancl2	125.991	-0.838163	0.167148	-5.01449	5.31743e-07	5.82649e-06
Runx1	1277.83	-0.518709	0.103443	-5.01446	5.31833e-07	5.82649e-06
Gnl3	2208.22	-0.626866	0.125069	-5.01214	5.38275e-07	5.89255e-06
Klhdc8a	4.7781	4.46455	0.891005	5.01068	5.42366e-07	5.93278e-06
Aifm2	7.38731	2.77986	0.554886	5.00979	5.44895e-07	5.95588e-06
Ube2e2	105.179	0.92423	0.184632	5.00578	5.56349e-07	6.07642e-06
Mrps6	795.188	-0.873643	0.174596	-5.00379	5.6213e-07	6.13486e-06
Tmem151a	6.49904	3.88072	0.7756	5.0035	5.62981e-07	6.13946e-06
Enpep	13.4448	2.13447	0.426617	5.00324	5.63736e-07	6.143e-06
Bmp1	24.4261	2.86372	0.572392	5.00307	5.64249e-07	6.1439e-06
Zfp423	5.89387	3.13022	0.625702	5.00273	5.65242e-07	6.15002e-06
Lonp2	1762.79	0.455066	0.0909846	5.00157	5.68644e-07	6.18233e-06
Ang	11.046	1.67807	0.335528	5.00127	5.69528e-07	6.18722e-06
Fn1	244.149	3.67443	0.734752	5.00091	5.70604e-07	6.1942e-06
Ezh1	345.764	0.706256	0.141242	5.00034	5.72279e-07	6.20766e-06
Mief2	124.32	0.707707	0.141576	4.99877	5.76964e-07	6.25373e-06
Mllt6	40.6619	1.4287	0.285943	4.99644	5.83981e-07	6.32498e-06
Enpp1	10.5847	2.46161	0.492709	4.99608	5.85077e-07	6.33205e-06
Pja1	523.456	0.807598	0.161727	4.99358	5.92696e-07	6.4048e-06
Hexb	639.762	0.511749	0.10248	4.99365	5.92483e-07	6.4048e-06
Uap1l1	533.852	0.9911	0.198502	4.99289	5.94837e-07	6.42307e-06
Lypd6b	14.8342	-1.49528	0.299502	-4.99255	5.95886e-07	6.42954e-06
Ghr	35.1985	3.47006	0.695204	4.99143	5.99338e-07	6.46189e-06
Ccl2	7.85799	6.90939	1.38499	4.98876	6.07688e-07	6.54697e-06
Meis3	218.398	0.758861	0.152121	4.98853	6.08415e-07	6.54987e-06
Zfp775	201.891	-0.761171	0.152684	-4.98528	6.18707e-07	6.65565e-06
Cnp	1987.54	-0.53015	0.10636	-4.9845	6.21238e-07	6.67784e-06
Dnase1l1	93.6609	0.976284	0.195882	4.98405	6.22659e-07	6.68451e-06
Akirin1	740.68	0.467168	0.0937334	4.98401	6.22795e-07	6.68451e-06
Mt1	217.214	-1.28399	0.257658	-4.9833	6.25073e-07	6.70392e-06
Slc9a3r2	11.6811	1.92795	0.386927	4.98273	6.26937e-07	6.71886e-06
Tmem55a	238.188	0.700468	0.140759	4.97636	6.47917e-07	6.9385e-06
Cenph	639.991	-0.604977	0.121611	-4.97471	6.53446e-07	6.99246e-06
Dmpk	14.958	2.31059	0.464483	4.97455	6.5398e-07	6.99293e-06
Ddx1	3233.38	-0.494628	0.0994601	-4.97312	6.58823e-07	7.03945e-06
Dkc1	3244.54	-0.550442	0.110719	-4.97152	6.64306e-07	7.09272e-06
Tuba8	956.808	0.734638	0.147778	4.97122	6.65326e-07	7.0983e-06
Kazald1	54.344	1.97392	0.397182	4.96983	6.70121e-07	7.14412e-06
Gata1	81.1505	-1.03386	0.208067	-4.96887	6.7344e-07	7.17415e-06
Ddah1	5.18545	4.15358	0.835946	4.96872	6.73969e-07	7.17442e-06
Oxr1	561.346	-0.593379	0.119475	-4.96657	6.81472e-07	7.24889e-06
Flna	3885.35	1.70694	0.343866	4.96397	6.90676e-07	7.34133e-06
Ssc5d	8.67664	3.39334	0.683745	4.96288	6.94545e-07	7.37695e-06
Wdr47	87.4104	0.944484	0.190411	4.96025	7.04032e-07	7.47216e-06
Scarb2	783.417	0.598972	0.120762	4.95992	7.05224e-07	7.47925e-06
Sned1	27.8109	3.79995	0.766681	4.95636	7.18251e-07	7.61175e-06
6030468B19Rik	4.6897	-3.07099	0.620256	-4.95116	7.37714e-07	7.81222e-06
Amotl2	21.339	3.41805	0.690668	4.9489	7.4633e-07	7.8976e-06
Ift57	554.23	-0.633038	0.127929	-4.94837	7.48357e-07	7.91318e-06
Cyb561	17.1531	1.66695	0.336885	4.94811	7.49366e-07	7.91799e-06
Ddx18	1033.27	-0.499426	0.100943	-4.9476	7.51348e-07	7.93305e-06
Mgat1	959.69	-0.573178	0.115878	-4.94641	7.55958e-07	7.97583e-06
Hells	2151.02	-0.439045	0.0887759	-4.94555	7.59311e-07	8.00529e-06
Bbc3	174.188	0.795441	0.160852	4.94518	7.6072e-07	8.01423e-06
Casp6	1022.16	-0.655351	0.132615	-4.94175	7.7423e-07	8.15054e-06
Kif5b	2841.06	0.382845	0.0775541	4.93649	7.95406e-07	8.3673e-06
Psd3	38.5033	1.26272	0.256177	4.92909	8.26146e-07	8.67911e-06
Milr1	290.309	-0.784681	0.159195	-4.92906	8.26263e-07	8.67911e-06
Acta2	149.009	3.13837	0.636749	4.92873	8.27656e-07	8.68735e-06
Acp5	880.773	0.685845	0.139243	4.92551	8.41406e-07	8.82518e-06
Prr7	31.2029	1.1923	0.242089	4.92505	8.43377e-07	8.83304e-06
Hspa1b	20.9682	2.24137	0.455095	4.92505	8.43393e-07	8.83304e-06
Cxcr4	284.201	-0.684497	0.138999	-4.92446	8.4593e-07	8.85312e-06
Cenpk	666.664	-0.647943	0.131599	-4.9236	8.49654e-07	8.88557e-06
Clu	48.4898	3.53726	0.718517	4.923	8.52268e-07	8.90639e-06
2300002M23Rik	3.22519	-7.29059	1.48149	-4.92112	8.60489e-07	8.98572e-06
Gbp9	344.185	-0.951126	0.193328	-4.91976	8.6649e-07	9.04178e-06
Enpp2	11.0863	3.52189	0.715902	4.9195	8.67635e-07	9.04693e-06
Pyroxd2	9.291	3.07793	0.625675	4.91937	8.68252e-07	9.04693e-06
Tma16	244.167	-0.667066	0.135608	-4.91909	8.69483e-07	9.05316e-06
Ugt1a6a	13.5426	3.10774	0.632151	4.91614	8.82675e-07	9.17712e-06
Itk	1114.39	0.884404	0.179894	4.91624	8.82204e-07	9.17712e-06
Acvr2a	33.5255	1.53678	0.312647	4.91538	8.86112e-07	9.20615e-06
Hmgb3	924.461	-0.585082	0.119052	-4.91451	8.90054e-07	9.24038e-06
Egfr	4.68506	3.86666	0.787091	4.91259	8.98822e-07	9.31785e-06
Slc15a3	4.3002	3.67067	0.74718	4.91269	8.9834e-07	9.31785e-06
Slc38a4	4.58616	5.86712	1.1946	4.91137	9.04441e-07	9.3693e-06
Trim66	6.36178	-3.15449	0.642313	-4.91114	9.05491e-07	9.37338e-06
Cwc27	473.653	-0.549694	0.111932	-4.91095	9.06356e-07	9.37553e-06
Tmc5	5.28004	-3.88715	0.791731	-4.90968	9.12234e-07	9.4295e-06
Lig1	2870.66	-0.454796	0.0926457	-4.90898	9.15498e-07	9.45567e-06
Ago2	823.113	0.725344	0.147762	4.90886	9.16091e-07	9.45567e-06
Sdc2	24.6573	3.3177	0.676206	4.90635	9.27864e-07	9.57027e-06
Kitl	17.3249	2.88884	0.588832	4.90605	9.29285e-07	9.57801e-06
Kif26b	21.3255	2.14408	0.437185	4.90429	9.3766e-07	9.65736e-06
Slc25a12	1929.64	-0.575991	0.117474	-4.90313	9.43197e-07	9.69494e-06
Usp1	3071.61	-0.36418	0.0742748	-4.90315	9.43136e-07	9.69494e-06
Tnfrsf10b	5.95902	2.31383	0.471911	4.9031	9.43347e-07	9.69494e-06
Manba	311.016	0.659891	0.1346	4.90261	9.45711e-07	9.71225e-06
Zfp521	9.47627	2.71487	0.553791	4.90235	9.46993e-07	9.71842e-06
1600029D21Rik	16.2731	-1.76035	0.359109	-4.90198	9.48747e-07	9.72943e-06
Dennd5a	128.704	1.03553	0.211264	4.9016	9.50572e-07	9.74114e-06
Gdf15	9.19478	2.60943	0.532617	4.89925	9.62009e-07	9.85128e-06
Ccdc80	33.7367	3.54976	0.724788	4.89765	9.69875e-07	9.9247e-06
Cdk18	8.61755	2.78187	0.568201	4.89593	9.78443e-07	1.00052e-05
Dpep1	13.7601	3.19558	0.652957	4.89402	9.8799e-07	1.00956e-05
Fndc3b	8.50434	2.93514	0.599894	4.89276	9.94316e-07	1.01457e-05
Epdr1	15.904	2.77994	0.568164	4.89285	9.93877e-07	1.01457e-05
Siva1	1721.31	-0.620907	0.126927	-4.89182	9.99056e-07	1.01868e-05
Ginm1	235.834	0.670687	0.137112	4.89153	1.00057e-06	1.0195e-05
Grb14	9.09225	3.24032	0.662783	4.88897	1.01367e-06	1.0321e-05
Tm4sf5	16.2485	-2.75098	0.562872	-4.8874	1.02178e-06	1.03962e-05
Lox	106.558	4.09303	0.837921	4.88474	1.03564e-06	1.05298e-05
Cass4	23.378	1.38169	0.283097	4.88062	1.05755e-06	1.07449e-05
Oas3	17.224	2.4594	0.504005	4.87971	1.06243e-06	1.07868e-05
Tuba1a	2722.41	0.651829	0.133592	4.87926	1.06485e-06	1.08036e-05
Ddr2	80.9317	2.63187	0.539543	4.87797	1.07185e-06	1.0867e-05
Ces1d	7.3108	5.72734	1.17618	4.86945	1.11908e-06	1.13348e-05
Supt3	410.305	-0.587226	0.120596	-4.86936	1.11959e-06	1.13348e-05
Ptges3	2052.83	-0.426138	0.0875232	-4.86886	1.12244e-06	1.13556e-05
Eya1	13.8896	3.28527	0.675002	4.86705	1.13278e-06	1.14522e-05
Ppp2r5b	124.084	0.845927	0.173822	4.86662	1.1352e-06	1.14685e-05
Stk40	434.62	1.05626	0.217105	4.86522	1.14329e-06	1.15258e-05
St7	493.784	-0.618616	0.12715	-4.86523	1.14323e-06	1.15258e-05
Scara5	14.6056	3.36042	0.690669	4.86546	1.14191e-06	1.15258e-05
Ampd1	67.4576	1.42693	0.293416	4.86317	1.15523e-06	1.16379e-05
Card10	5.91112	-2.46219	0.507036	-4.85604	1.19755e-06	1.20557e-05
Clstn1	49.5749	1.79485	0.369721	4.85461	1.20627e-06	1.21349e-05
Scarf2	19.0745	3.24214	0.667874	4.85441	1.20743e-06	1.2138e-05
Alpl	18.4626	3.30015	0.680099	4.85246	1.21942e-06	1.22499e-05
Pde6a	5.09137	2.69883	0.55671	4.84782	1.24828e-06	1.25311e-05
Arhgap22	6.67158	2.99389	0.61775	4.84644	1.25698e-06	1.26095e-05
Tmem163	5.05116	2.50102	0.516097	4.84602	1.25962e-06	1.26271e-05
Gins1	436.484	-0.602985	0.124453	-4.84506	1.26571e-06	1.26793e-05
Lgr4	35.0679	1.6674	0.344479	4.84034	1.29616e-06	1.29753e-05
Abi3bp	7.72643	2.41384	0.498748	4.83979	1.29978e-06	1.30024e-05
Fkbp4	6682.95	-0.583605	0.120732	-4.83389	1.33888e-06	1.33841e-05
Plac1	17.327	3.9071	0.808569	4.83212	1.35087e-06	1.34945e-05
Rcn3	64.6856	2.75951	0.57113	4.83166	1.35397e-06	1.35161e-05
Gpr83	71.931	-1.16061	0.240237	-4.83112	1.35765e-06	1.35433e-05
Slc25a25	309.865	0.787523	0.163197	4.82558	1.39593e-06	1.39155e-05
Acot7	2390.41	-0.536862	0.11136	-4.82095	1.42876e-06	1.42328e-05
Ldlrap1	78.221	1.01279	0.210212	4.81795	1.45038e-06	1.44307e-05
Ahr	749.551	1.11238	0.230884	4.81792	1.45065e-06	1.44307e-05
Vasn	12.3967	2.1191	0.439852	4.81775	1.45184e-06	1.44325e-05
Gimap8	51.4226	1.17584	0.24421	4.81486	1.473e-06	1.46327e-05
Lpl	209.848	3.83567	0.796711	4.81438	1.47656e-06	1.46578e-05
Sirt5	278.116	-0.577214	0.119924	-4.81317	1.48552e-06	1.47365e-05
Fam83h	7.06877	2.95314	0.613676	4.81221	1.49272e-06	1.47976e-05
Adrb2	61.4686	-1.00623	0.209113	-4.81189	1.49507e-06	1.48106e-05
Gm9844	162.745	0.739571	0.153748	4.81028	1.50719e-06	1.491e-05
Pbk	1529.61	-0.658144	0.136819	-4.81033	1.50682e-06	1.491e-05
Tmem150a	13.7389	2.17642	0.452559	4.80914	1.51582e-06	1.4985e-05
Cd6	835.438	0.915811	0.19045	4.80867	1.51935e-06	1.50095e-05
Tnfsf15	27.4711	1.23165	0.256242	4.80657	1.5354e-06	1.51576e-05
Stk16	1227.52	-0.428498	0.0891561	-4.80616	1.53857e-06	1.51784e-05
Gm14446	6.46697	-3.26404	0.679211	-4.80564	1.54258e-06	1.52075e-05
Nradd	21.5868	1.57397	0.327546	4.80533	1.54498e-06	1.52205e-05
Tnfaip2	4.82531	3.59008	0.747146	4.80506	1.54704e-06	1.52303e-05
Fstl1	57.6612	3.76735	0.78417	4.80425	1.55334e-06	1.52819e-05
Prtg	13.639	-1.94585	0.405246	-4.80164	1.57368e-06	1.54713e-05
Slc43a2	345.787	0.830644	0.173024	4.80075	1.58073e-06	1.55299e-05
Zmat3	21.524	1.52757	0.318264	4.7997	1.58902e-06	1.56006e-05
St6galnac3	34.1646	1.17894	0.245695	4.79836	1.59967e-06	1.56943e-05
BC048679	3.96065	7.74766	1.6147	4.79822	1.60084e-06	1.56951e-05
Fhl2	52.1438	1.49658	0.312008	4.7966	1.61378e-06	1.58111e-05
Hs6st2	20.5745	3.2572	0.679099	4.79636	1.61574e-06	1.58194e-05
1500035N22Rik	7.09968	-2.47533	0.516245	-4.79488	1.62773e-06	1.59258e-05
Itih2	3.44593	4.33765	0.904892	4.79355	1.63854e-06	1.60207e-05
Thumpd2	321.468	-0.517706	0.108061	-4.79085	1.66076e-06	1.62268e-05
Tctn2	9.05524	2.49414	0.520676	4.79019	1.66622e-06	1.6269e-05
D630045J12Rik	24.5955	-1.75495	0.366417	-4.78948	1.67211e-06	1.63154e-05
Ctgf	48.4789	4.35114	0.908602	4.78882	1.67761e-06	1.63579e-05
Dapk2	10.7985	2.01828	0.421597	4.78722	1.69109e-06	1.64781e-05
Psd4	1007.31	1.09664	0.229104	4.78665	1.6959e-06	1.64912e-05
Map1a	27.2341	1.97628	0.412855	4.78685	1.69416e-06	1.64912e-05
Cpsf4	607.43	-0.488144	0.101979	-4.78671	1.69537e-06	1.64912e-05
Ssbp1	1352.3	-0.598723	0.125218	-4.78144	1.74045e-06	1.69128e-05
Pik3ip1	963.544	-0.618598	0.129499	-4.77687	1.78047e-06	1.72899e-05
Slc40a1	15.2646	3.12243	0.653795	4.77585	1.78952e-06	1.7366e-05
Ogn	77.2299	3.36997	0.705654	4.77567	1.79109e-06	1.73694e-05
Slco2a1	6.95412	3.98322	0.834424	4.77362	1.80943e-06	1.75354e-05
Dlk1	46.2165	1.65095	0.346147	4.76951	1.84675e-06	1.78849e-05
Hgfac	14.7869	2.19254	0.459768	4.76879	1.85331e-06	1.79363e-05
Ogfrl1	117.167	-1.2182	0.25547	-4.76848	1.85619e-06	1.7952e-05
Bzrap1	115.201	1.52453	0.319732	4.76815	1.85924e-06	1.79693e-05
Tmem120a	499.976	0.561768	0.117848	4.76687	1.87106e-06	1.80713e-05
Khk	119.968	-0.768338	0.161268	-4.76434	1.89468e-06	1.82871e-05
Acot5	13.3998	-2.0244	0.425	-4.7633	1.90456e-06	1.837e-05
Cst7	551.478	0.682729	0.143368	4.76209	1.91598e-06	1.84677e-05
Ctnnal1	49.004	0.983621	0.206578	4.7615	1.92155e-06	1.85088e-05
Nudt19	639.761	-0.538135	0.113063	-4.7596	1.93976e-06	1.86465e-05
Zmynd10	17.9569	1.27082	0.26699	4.75982	1.93769e-06	1.86465e-05
C1qbp	3568.29	-0.61884	0.130017	-4.75971	1.93875e-06	1.86465e-05
Neu1	289.292	0.567153	0.119189	4.75845	1.95084e-06	1.87404e-05
Top3b	1206.4	-0.656563	0.138008	-4.75743	1.96072e-06	1.88227e-05
Tfam	809.252	-0.491177	0.103251	-4.75712	1.96377e-06	1.88342e-05
Mrc2	8.7874	3.178	0.668073	4.75697	1.96522e-06	1.88342e-05
Hsp90aa1	7475.34	-0.489255	0.102852	-4.7569	1.96588e-06	1.88342e-05
Rap1gds1	838.041	0.657482	0.138309	4.75371	1.9972e-06	1.91214e-05
Dtwd2	104.486	-0.701202	0.147539	-4.75265	2.00768e-06	1.92089e-05
Ddx39	6368.44	-0.455748	0.095944	-4.75015	2.0327e-06	1.94353e-05
Pias3	115.599	1.21387	0.255571	4.74963	2.03786e-06	1.94716e-05
Fam110a	292.069	-0.646221	0.136088	-4.74855	2.04875e-06	1.95625e-05
Pak3	5.41666	3.6803	0.775117	4.74806	2.05377e-06	1.95973e-05
Sgpl1	365.718	0.94577	0.199253	4.74657	2.06893e-06	1.97288e-05
Cradd	107.564	-0.734738	0.1548	-4.74638	2.0709e-06	1.97343e-05
Zdhhc20	1071.43	0.494846	0.104323	4.74341	2.10151e-06	2.00127e-05
Tmem221	23.601	-1.64383	0.34674	-4.74082	2.12856e-06	2.02568e-05
Cacna1e	5.11945	3.23162	0.681928	4.73895	2.1483e-06	2.04311e-05
Brinp3	4.85819	3.92031	0.827302	4.73866	2.15136e-06	2.04465e-05
Ccdc74a	5.24754	2.2138	0.4673	4.73744	2.1644e-06	2.05568e-05
Tctex1d2	53.2424	-0.930645	0.196675	-4.73189	2.2244e-06	2.11126e-05
Col3a1	69.0695	3.76693	0.796421	4.72983	2.24713e-06	2.13141e-05
Trmt10a	133.648	-0.629178	0.133077	-4.72793	2.26818e-06	2.14996e-05
Adamtsl2	31.6799	-1.42853	0.302669	-4.7198	2.36079e-06	2.23625e-05
Zfp422	1493.06	-0.457833	0.0970135	-4.71927	2.36692e-06	2.24057e-05
Rhbdf2	179.871	1.03037	0.218491	4.71584	2.40713e-06	2.27712e-05
Sorbs3	6.96758	3.06884	0.651131	4.71309	2.43989e-06	2.30658e-05
Sod3	40.0339	3.57855	0.759492	4.71177	2.45578e-06	2.32007e-05
Gcsh	460.012	-0.600645	0.127518	-4.71028	2.47372e-06	2.33547e-05
Lipg	209.367	-1.25677	0.266838	-4.70986	2.4789e-06	2.33882e-05
H2afy2	17.0174	2.04912	0.435103	4.7095	2.48328e-06	2.33985e-05
Zfp870	33.3272	1.17737	0.249998	4.70954	2.48278e-06	2.33985e-05
Itga4	2735.31	1.12676	0.239435	4.7059	2.52748e-06	2.37993e-05
Fstl3	42.4927	-1.42208	0.302331	-4.70371	2.55474e-06	2.40401e-05
Enah	29.4655	-1.44786	0.307825	-4.7035	2.55734e-06	2.40488e-05
Fxn	826.536	-0.658035	0.139931	-4.70257	2.56901e-06	2.41426e-05
Trbv3	7.77081	-2.31634	0.492635	-4.70195	2.57691e-06	2.42009e-05
Apobec3	2167.28	-0.439709	0.0935663	-4.69944	2.60879e-06	2.44842e-05
Rgl3	21.8714	-1.86864	0.397724	-4.69834	2.62289e-06	2.46004e-05
Sh3bgrl3	3562.43	0.655566	0.139545	4.69788	2.62873e-06	2.46389e-05
Acvr2b	137.251	-1.02892	0.219098	-4.69616	2.65102e-06	2.48316e-05
Serpinf1	231.91	2.71649	0.578707	4.69406	2.67832e-06	2.50708e-05
Nid2	24.26	2.8525	0.608252	4.68967	2.73651e-06	2.55987e-05
Itm2a	1846.12	0.779385	0.166293	4.6868	2.77505e-06	2.59422e-05
Mxra8	63.0694	3.32644	0.709797	4.68647	2.77956e-06	2.59674e-05
Lgi1	9.28306	2.09998	0.448251	4.68484	2.80179e-06	2.6158e-05
Aoc3	4.75646	4.19082	0.894844	4.6833	2.82299e-06	2.63387e-05
Slc43a1	229.292	-0.662398	0.141463	-4.68247	2.83442e-06	2.64281e-05
Spsb3	1227.22	0.409839	0.0875304	4.68225	2.83738e-06	2.64384e-05
Gimap9	980.485	-0.704619	0.150543	-4.68053	2.8614e-06	2.66448e-05
Rrm1	8481.81	-0.389269	0.0831712	-4.68033	2.86407e-06	2.66522e-05
Gas6	333.427	3.55257	0.759302	4.67873	2.88661e-06	2.68446e-05
Spi1	67.3358	-1.27642	0.272884	-4.6775	2.90391e-06	2.69879e-05
Abhd14b	69.9869	0.844997	0.180685	4.67662	2.91646e-06	2.70868e-05
Nolc1	4226.52	-0.543614	0.116259	-4.6759	2.92671e-06	2.71644e-05
Pstpip2	3.67239	-3.4817	0.744649	-4.67563	2.93058e-06	2.71826e-05
Lysmd3	246.681	0.739575	0.158194	4.67512	2.9378e-06	2.72319e-05
Slc39a13	56.8652	0.895897	0.191674	4.67406	2.95297e-06	2.73547e-05
Slc16a1	1640.91	-0.581577	0.124471	-4.67238	2.97732e-06	2.75369e-05
2510049J12Rik	10.148	1.98776	0.425421	4.67244	2.97636e-06	2.75369e-05
Stard4	476.139	-0.548491	0.117392	-4.6723	2.97842e-06	2.75369e-05
Chaf1b	2014.74	-0.428416	0.0917032	-4.67176	2.9863e-06	2.75919e-05
Armcx2	24.5543	2.06714	0.442503	4.67147	2.99055e-06	2.76132e-05
Fam20c	10.3767	3.6966	0.791404	4.67094	2.99824e-06	2.76664e-05
Ppm1e	9.30939	1.78904	0.383029	4.67077	3.0007e-06	2.76712e-05
Mettl6	1167.71	-0.475847	0.10194	-4.66792	3.0426e-06	2.80394e-05
Zdhhc2	38.4896	1.07533	0.230448	4.66626	3.06737e-06	2.82495e-05
Pacs1	422.745	1.03355	0.22153	4.6655	3.07867e-06	2.83352e-05
Tpst2	1189.93	0.536205	0.115017	4.66196	3.13209e-06	2.88083e-05
Dars	4103.34	-0.488192	0.104733	-4.66131	3.14207e-06	2.88816e-05
Gm14401	7.41311	2.06033	0.442071	4.66063	3.15238e-06	2.89577e-05
Lpar1	9.32456	3.07256	0.659512	4.65884	3.17995e-06	2.91922e-05
Gcnt1	23.8499	1.81398	0.389423	4.65812	3.19113e-06	2.92759e-05
Igdcc4	6.37575	2.79215	0.599595	4.65673	3.21268e-06	2.94547e-05
Rasa3	928.958	1.10954	0.238387	4.65436	3.24985e-06	2.97764e-05
Me1	9.16413	3.12341	0.671098	4.65418	3.2527e-06	2.97834e-05
3110082I17Rik	206.625	-0.742014	0.159444	-4.65377	3.2592e-06	2.98237e-05
Ctsg	3.90792	-6.10682	1.31247	-4.65293	3.27254e-06	2.99267e-05
Ptprm	7.59342	3.93622	0.8465	4.64999	3.31944e-06	3.03361e-05
Il1rn	7.5151	4.85586	1.04442	4.64933	3.3301e-06	3.04141e-05
Zfand3	86.8971	0.855824	0.18409	4.64893	3.33656e-06	3.04535e-05
Gstt1	14.1083	3.10119	0.667182	4.64819	3.34863e-06	3.05443e-05
Ttc28	32.8759	1.22735	0.264248	4.64471	3.40561e-06	3.10441e-05
Hectd2	152.866	-0.721833	0.155438	-4.64386	3.41962e-06	3.1152e-05
Col4a1	23.2115	3.88774	0.837246	4.64349	3.4258e-06	3.11685e-05
Sphk1	3.41325	3.69994	0.79679	4.64356	3.42461e-06	3.11685e-05
Gpx8	56.3706	3.06937	0.661143	4.64251	3.44195e-06	3.12954e-05
Mtap	1286.94	-0.52389	0.112889	-4.64076	3.47135e-06	3.15427e-05
Ift81	91.3723	0.758864	0.163573	4.63929	3.49609e-06	3.17473e-05
Slc26a10	33.9706	1.05834	0.228147	4.63885	3.50359e-06	3.17951e-05
Pcyt2	3007.31	-0.490575	0.105865	-4.63398	3.58704e-06	3.25318e-05
Eya4	5.52903	4.67671	1.00943	4.63302	3.60367e-06	3.26618e-05
Scarb1	710.758	-0.671668	0.145027	-4.63133	3.63328e-06	3.29093e-05
Nsg1	13.4831	2.4433	0.527711	4.63	3.65666e-06	3.31001e-05
Osmr	3.63338	4.23586	0.915052	4.6291	3.67265e-06	3.32237e-05
Gpc5	7.52853	-1.89107	0.408532	-4.62894	3.67539e-06	3.32274e-05
Traip	680.419	-0.59705	0.129009	-4.62799	3.69233e-06	3.33595e-05
Gar1	1404.1	-0.665745	0.143882	-4.62703	3.70947e-06	3.34932e-05
Ppp1r3c	9.97306	2.89393	0.625466	4.62684	3.7128e-06	3.3502e-05
Klrg1	4.27129	2.54074	0.549197	4.62629	3.7227e-06	3.35702e-05
Mapre3	4.03686	2.87516	0.621771	4.62415	3.76144e-06	3.38981e-05
Fes	48.8918	1.58008	0.341785	4.62304	3.78155e-06	3.40383e-05
Pvrl3	9.13763	1.97921	0.428119	4.62303	3.78177e-06	3.40383e-05
S100a13	518.727	0.741137	0.16032	4.62287	3.78474e-06	3.40436e-05
Tmod3	1339.93	0.410785	0.0888971	4.6209	3.82073e-06	3.43456e-05
Il2rg	2263.58	0.487824	0.105645	4.61758	3.88242e-06	3.48771e-05
5031414D18Rik	4.38984	3.30569	0.715911	4.61746	3.88474e-06	3.48771e-05
Evc	4.79169	4.20064	0.909882	4.61668	3.8992e-06	3.4985e-05
Cdkn1a	507.958	0.90788	0.196674	4.61616	3.90915e-06	3.50522e-05
Mmp23	29.1355	2.32898	0.504693	4.61465	3.93763e-06	3.52854e-05
Hbs1l	1545.2	-0.419858	0.090989	-4.61439	3.94258e-06	3.53076e-05
Camk4	1160.35	1.02969	0.223168	4.61397	3.95052e-06	3.53565e-05
S100a3	10.0646	2.13667	0.463167	4.61317	3.96577e-06	3.54637e-05
Wdr73	594.379	-0.502447	0.108918	-4.61308	3.96746e-06	3.54637e-05
Chchd7	452.168	-0.661322	0.143367	-4.61278	3.97315e-06	3.54923e-05
Hspe1	1852.22	-0.571856	0.123976	-4.61262	3.97625e-06	3.54978e-05
Ccdc176	42.5929	-1.1153	0.242134	-4.60612	4.10249e-06	3.65657e-05
Rps6ka5	453.543	0.816643	0.177293	4.60618	4.10126e-06	3.65657e-05
Rps14	11179.8	-0.666583	0.144718	-4.60607	4.10355e-06	3.65657e-05
Cenpp	335.873	-0.673505	0.146249	-4.60519	4.12082e-06	3.66966e-05
Hrh4	3.53985	5.58408	1.21286	4.60405	4.14349e-06	3.68755e-05
Fzd4	5.10075	2.77104	0.602487	4.59932	4.23863e-06	3.7684e-05
Sgk1	554.349	0.52334	0.113787	4.59928	4.23962e-06	3.7684e-05
Ephb3	7.782	4.64182	1.00928	4.59914	4.24241e-06	3.76854e-05
Ttc23	10.7671	1.89738	0.412729	4.59717	4.28262e-06	3.80189e-05
Smpd1	495.761	0.47573	0.103521	4.59551	4.3169e-06	3.82756e-05
Pigz	10.3239	1.99816	0.434797	4.59563	4.31452e-06	3.82756e-05
Cd248	56.1828	2.29651	0.499988	4.59313	4.36655e-06	3.86918e-05
Fam136a	400.53	-0.590605	0.128613	-4.59211	4.38785e-06	3.88564e-05
Meis2	7.43456	3.60129	0.784611	4.5899	4.4346e-06	3.92461e-05
Ddit4l	3.58575	3.35294	0.730695	4.58869	4.46026e-06	3.94487e-05
Coq4	144.714	-0.738931	0.161061	-4.58789	4.47747e-06	3.95764e-05
Rbms3	4.22394	4.61309	1.00576	4.58669	4.50334e-06	3.97805e-05
Sowahc	5.31543	2.29911	0.501422	4.58518	4.53595e-06	4.0042e-05
Gas1	69.6389	3.91611	0.854102	4.58506	4.53856e-06	4.0042e-05
Hnrnph3	698.462	-0.523247	0.114176	-4.58282	4.58741e-06	4.04358e-05
A4galt	8.38043	3.20253	0.698841	4.58263	4.5917e-06	4.04358e-05
Vpreb1	14.5078	-1.44306	0.314895	-4.58266	4.59108e-06	4.04358e-05
Nupr1	63.7008	0.921411	0.201112	4.58159	4.61452e-06	4.06118e-05
Btk	101.318	-1.45523	0.317743	-4.57991	4.6518e-06	4.09088e-05
Adamtsl4	7.04877	2.03281	0.443863	4.57981	4.654e-06	4.09088e-05
Sult2b1	33.0116	1.35179	0.295204	4.57919	4.66787e-06	4.10055e-05
Ubqlnl	6.10953	-2.72033	0.594158	-4.57846	4.68403e-06	4.11221e-05
Fam222b	346.651	0.473619	0.103463	4.57766	4.7021e-06	4.12553e-05
Setbp1	28.8038	1.45535	0.31796	4.57714	4.7137e-06	4.13317e-05
Fgfbp1	15.6722	-1.84893	0.403972	-4.57686	4.72001e-06	4.13616e-05
Ruvbl2	2907.41	-0.547788	0.119746	-4.57458	4.77182e-06	4.179e-05
Arl4d	7.87979	1.76049	0.385035	4.5723	4.82408e-06	4.22218e-05
Mab21l2	13.4957	2.44723	0.535299	4.57171	4.83771e-06	4.23151e-05
C1ra	31.0622	3.69558	0.808386	4.57155	4.84128e-06	4.23205e-05
Thbs2	173.293	3.85291	0.84308	4.57003	4.87643e-06	4.26017e-05
Iqsec1	49.7695	1.39458	0.305242	4.56878	4.90582e-06	4.28321e-05
Bmyc	85.5472	-1.01664	0.222566	-4.56782	4.92834e-06	4.30024e-05
Idi1	656.218	-0.655875	0.14362	-4.56674	4.95371e-06	4.31974e-05
Glrx3	3109.09	-0.53532	0.117247	-4.56574	4.97744e-06	4.33779e-05
Mrpl24	848.767	-0.528666	0.115796	-4.5655	4.98294e-06	4.33993e-05
Lrrfip1	1425.01	0.457603	0.100248	4.56469	5.00239e-06	4.35421e-05
Jak2	789.522	0.772639	0.16928	4.56427	5.01226e-06	4.36014e-05
Sh3rf3	3.05757	4.45699	0.97666	4.5635	5.03072e-06	4.37354e-05
Tmprss4	11.4192	-2.55385	0.559914	-4.56114	5.08777e-06	4.42045e-05
Dpp7	166.474	0.615899	0.135077	4.55961	5.12493e-06	4.44732e-05
Angpt1	238.893	-1.13405	0.248715	-4.55963	5.12429e-06	4.44732e-05
Nudc	5086.87	-0.534583	0.117258	-4.55903	5.13897e-06	4.45409e-05
Plcd1	9.87068	2.8786	0.631392	4.55914	5.13642e-06	4.45409e-05
Strip2	215.684	-0.929615	0.203926	-4.55858	5.15004e-06	4.46098e-05
Ikzf3	400.976	1.11692	0.245099	4.557	5.18904e-06	4.48997e-05
Krt24	2.8429	4.3986	0.965248	4.55697	5.18981e-06	4.48997e-05
Glipr2	283.428	0.736653	0.161701	4.55565	5.22232e-06	4.51536e-05
Tmem9b	349.21	0.77121	0.169299	4.55532	5.23061e-06	4.51979e-05
Ajuba	17.5155	1.66534	0.365605	4.55502	5.23814e-06	4.52356e-05
A630091E08Rik	32.9938	-1.29419	0.284134	-4.55486	5.24199e-06	4.52415e-05
Rapgef6	889.817	0.910797	0.19999	4.55421	5.25822e-06	4.53541e-05
Apol7d	2.61697	3.98422	0.874938	4.55371	5.27068e-06	4.54341e-05
Slc35g1	177.541	0.99704	0.218999	4.55272	5.29577e-06	4.56229e-05
Kir3dl2	2.77127	7.10019	1.55976	4.5521	5.31125e-06	4.57287e-05
Stim1	666.914	1.13899	0.250362	4.54937	5.38055e-06	4.62974e-05
Slc26a11	112.828	0.994265	0.218661	4.54705	5.44024e-06	4.67828e-05
Fam26e	7.05796	4.00266	0.881329	4.54162	5.58235e-06	4.79759e-05
Ssbp2	602.433	-0.998915	0.219956	-4.54143	5.58753e-06	4.79915e-05
Tuba4a	6653.84	-0.658557	0.14507	-4.53957	5.63677e-06	4.83563e-05
Cxxc5	1787.16	-0.489589	0.107848	-4.53961	5.63593e-06	4.83563e-05
Dennd2c	16.1788	1.76942	0.389922	4.53789	5.6821e-06	4.87041e-05
Frk	7.06348	3.15113	0.694416	4.53781	5.68414e-06	4.87041e-05
Rab38	6.39552	-3.41445	0.752583	-4.53697	5.70679e-06	4.88688e-05
Srek1	1162.6	-0.395049	0.0870818	-4.53652	5.71894e-06	4.89436e-05
Akap12	222.571	-1.35869	0.299542	-4.53587	5.73669e-06	4.90661e-05
Nop16	874.537	-0.539069	0.118876	-4.53472	5.76799e-06	4.93042e-05
Nrg1	3.27574	4.24537	0.936969	4.53096	5.87158e-06	5.01597e-05
Phf1	87.9138	0.993708	0.219354	4.53016	5.89397e-06	5.03208e-05
Eogt	23.0257	1.40216	0.309657	4.52812	5.95102e-06	5.07775e-05
Gm8113	54.8151	-0.915206	0.202277	-4.52452	6.05336e-06	5.16199e-05
Knop1	629.352	-0.526099	0.116295	-4.52383	6.07308e-06	5.17571e-05
Terf1	959.545	-0.531372	0.117481	-4.52303	6.09594e-06	5.1921e-05
Rmdn2	16.015	1.70049	0.376314	4.51881	6.21878e-06	5.29356e-05
Epb4.1l4b	16.4032	-2.30926	0.511184	-4.51748	6.25813e-06	5.32388e-05
Srsf5	8509.54	-0.40407	0.0894678	-4.51638	6.2907e-06	5.34841e-05
Ccnd3	4653.85	-0.466576	0.10332	-4.51581	6.30744e-06	5.35945e-05
Sp4	127.546	1.27452	0.282443	4.51249	6.40714e-06	5.44092e-05
Chd7	1958.92	1.00617	0.223012	4.51174	6.42979e-06	5.45466e-05
Adam12	4.24419	3.60047	0.798028	4.5117	6.43095e-06	5.45466e-05
Pgls	3754.61	-0.552162	0.122429	-4.51004	6.4816e-06	5.49435e-05
Mfsd6	248.918	0.835179	0.185191	4.50982	6.48839e-06	5.49684e-05
Ccdc8	26.9912	-1.96059	0.43495	-4.50762	6.5559e-06	5.55074e-05
F3	14.2538	3.38009	0.750011	4.50673	6.58357e-06	5.57086e-05
Wdr26	1088.7	1.06843	0.237152	4.50527	6.62889e-06	5.60589e-05
Eps8l2	5.09165	2.80552	0.623252	4.50142	6.75002e-06	5.70494e-05
Mbnl1	3103.68	0.744157	0.165338	4.50082	6.76918e-06	5.71775e-05
Lats2	266.696	1.15058	0.255664	4.50037	6.78361e-06	5.72656e-05
Hmgb1	19238.9	-0.61059	0.135682	-4.50015	6.79045e-06	5.72894e-05
Plin4	8.01062	2.9168	0.648239	4.49957	6.80896e-06	5.74116e-05
Scn11a	4.92234	2.08498	0.463413	4.49918	6.82152e-06	5.74836e-05
Camk1	28.6677	2.12278	0.471913	4.49826	6.85129e-06	5.77004e-05
Acaa2	2381.05	-0.54379	0.120893	-4.49812	6.85581e-06	5.77044e-05
Rorc	643.021	1.39878	0.310993	4.49779	6.86622e-06	5.7758e-05
Sdcbp	4078.52	-0.351061	0.0781503	-4.49213	7.05137e-06	5.92805e-05
Anp32b	7443.13	-0.572188	0.127389	-4.49165	7.06725e-06	5.93791e-05
Col16a1	7.31971	4.29688	0.956905	4.4904	7.10899e-06	5.96946e-05
Kctd14	38.0695	-1.30984	0.291814	-4.48861	7.1691e-06	6.0164e-05
Msrb2	131.015	-0.66651	0.148543	-4.48699	7.22366e-06	6.05566e-05
Morc1	133.176	-1.03745	0.231214	-4.48697	7.22437e-06	6.05566e-05
Mgmt	19.7991	2.07897	0.463538	4.48501	7.29118e-06	6.10807e-05
Dll1	3.39764	5.41276	1.20712	4.48404	7.32428e-06	6.13221e-05
C230081A13Rik	227.224	0.752774	0.16789	4.48373	7.33479e-06	6.13741e-05
Fam43a	50.3312	-1.80121	0.401812	-4.48272	7.36984e-06	6.16312e-05
Tbc1d10a	802.832	0.571275	0.127473	4.48153	7.41098e-06	6.1939e-05
Rab3d	78.5646	0.659412	0.147151	4.48119	7.42272e-06	6.20008e-05
Ctu1	160.665	-0.571807	0.127698	-4.4778	7.54166e-06	6.29574e-05
Zfp428	257.844	-0.747072	0.166919	-4.47565	7.61788e-06	6.35565e-05
Nfatc4	7.47808	3.48731	0.779362	4.47458	7.65622e-06	6.38391e-05
Ighv1-23	4.42071	-3.11933	0.697883	-4.4697	7.83285e-06	6.52737e-05
Agfg1	7943.59	-0.702056	0.157098	-4.4689	7.86242e-06	6.5482e-05
Ube2cbp	83.0958	-0.790802	0.176982	-4.46826	7.88582e-06	6.56003e-05
Irf2bpl	663.905	1.0377	0.232232	4.46837	7.88185e-06	6.56003e-05
Ltf	4.53432	-4.452	0.996854	-4.46605	7.96766e-06	6.62425e-05
Nudt6	226.482	-0.610524	0.136724	-4.46538	7.99252e-06	6.64105e-05
Galnt3	186.847	0.923734	0.206982	4.46287	8.08709e-06	6.71572e-05
Pter	60.432	-0.870446	0.195071	-4.4622	8.11228e-06	6.73272e-05
Decr2	45.2981	0.999996	0.224191	4.46047	8.1781e-06	6.7834e-05
Cdk6	1047.18	-0.573851	0.128661	-4.46019	8.18888e-06	6.7884e-05
Kctd11	12.6551	1.60263	0.359345	4.45988	8.20055e-06	6.79413e-05
Kit	949.452	1.67509	0.375621	4.45953	8.21409e-06	6.8014e-05
Cyba	3625.23	0.669011	0.150042	4.45882	8.24115e-06	6.81835e-05
Il17rd	7.96583	1.99644	0.447771	4.45862	8.24889e-06	6.81835e-05
Manf	2481.32	0.529171	0.118682	4.45871	8.24531e-06	6.81835e-05
Rab34	23.4878	2.06752	0.463736	4.45841	8.2571e-06	6.82119e-05
Grap2	464.069	0.617517	0.138524	4.45784	8.27913e-06	6.83543e-05
Fam184b	7.44066	2.03825	0.457268	4.45744	8.29437e-06	6.84406e-05
Fblim1	5.10255	3.29067	0.738295	4.45712	8.30678e-06	6.85034e-05
Fam46c	6.71797	1.96861	0.441907	4.4548	8.39727e-06	6.92096e-05
Comp	42.8188	-1.14015	0.255957	-4.45444	8.41137e-06	6.92858e-05
Glcci1	142.496	1.38235	0.310396	4.45351	8.44794e-06	6.95368e-05
Baiap2	395.988	0.557752	0.125245	4.45329	8.45629e-06	6.95368e-05
Timm9	347.935	-0.535109	0.12016	-4.45329	8.45645e-06	6.95368e-05
Nrbp2	2.71878	5.08284	1.14142	4.45307	8.46524e-06	6.9569e-05
Scin	198.865	-1.52174	0.341809	-4.45202	8.5067e-06	6.98695e-05
2019-03-02	761.815	0.528849	0.118825	4.45063	8.56172e-06	7.02809e-05
Cenpn	381.846	-0.704013	0.158194	-4.45031	8.57474e-06	7.03473e-05
Ryr3	13.3624	1.52046	0.341672	4.45007	8.58405e-06	7.03833e-05
Fap	3.98998	3.74277	0.841177	4.44944	8.60925e-06	7.05197e-05
Vipr1	9.69812	1.57294	0.353515	4.44941	8.61057e-06	7.05197e-05
Tceal8	9.84442	2.43094	0.546399	4.44902	8.62649e-06	7.06096e-05
Ctss	45.2915	1.08765	0.244494	4.44858	8.64379e-06	7.07107e-05
Trim36	157.517	0.853325	0.191826	4.44844	8.64946e-06	7.07165e-05
Errfi1	45.1332	0.909657	0.204545	4.44722	8.69868e-06	7.10782e-05
Fbln5	49.585	3.64374	0.819365	4.44702	8.70691e-06	7.11048e-05
BC034090	13.2456	-1.50052	0.337458	-4.44654	8.72652e-06	7.12242e-05
Camsap2	251.549	1.14877	0.258373	4.44617	8.74132e-06	7.13042e-05
Eci1	18.0537	2.16686	0.487432	4.44547	8.77019e-06	7.14988e-05
Stau2	4.93696	3.1372	0.706067	4.4432	8.863e-06	7.22142e-05
Taf9	3149.3	-0.485854	0.109376	-4.44206	8.91023e-06	7.25576e-05
Uchl5	2673.26	-0.470707	0.105994	-4.44089	8.95889e-06	7.27878e-05
Atp8b4	2216.4	0.979923	0.220658	4.44091	8.95807e-06	7.27878e-05
Pex13	879.53	-0.45687	0.102877	-4.44091	8.95779e-06	7.27878e-05
Frmd6	117.799	-1.24839	0.281105	-4.441	8.95428e-06	7.27878e-05
Clns1a	2144.3	-0.431203	0.0971316	-4.43937	9.02232e-06	7.32614e-05
Ntrk3	3.45474	3.26241	0.734927	4.43909	9.03404e-06	7.33149e-05
Ptpn21	5.36675	2.09436	0.472272	4.43465	9.22211e-06	7.47987e-05
Rpl22l1	1219.03	-0.616782	0.139151	-4.43246	9.31647e-06	7.55211e-05
P2ry2	11.0165	1.93659	0.436963	4.43194	9.33887e-06	7.56597e-05
Galnt13	4.09803	4.66355	1.05287	4.42938	9.45055e-06	7.6521e-05
Rin2	6.93827	3.22857	0.728975	4.42892	9.47067e-06	7.66405e-05
Sema4a	1953.72	0.891029	0.201194	4.4287	9.48048e-06	7.66764e-05
Zfp518b	23.7831	1.52686	0.344829	4.42786	9.51722e-06	7.693e-05
Mcoln3	102.805	0.765114	0.172864	4.42611	9.59468e-06	7.75122e-05
S100a16	8.15235	2.78933	0.630845	4.42158	9.79808e-06	7.89766e-05
Sirt2	879.977	0.501431	0.113403	4.42169	9.79314e-06	7.89766e-05
Sh3gl3	4.00087	-2.6656	0.602832	-4.4218	9.788e-06	7.89766e-05
Adamts2	4.32282	5.04073	1.14002	4.42163	9.79576e-06	7.89766e-05
H2-DMb2	11.1435	-1.4804	0.334885	-4.42061	9.84241e-06	7.92444e-05
Lsm2	1285.07	-0.560046	0.126687	-4.4207	9.83803e-06	7.92444e-05
Ak5	18.668	2.85239	0.645494	4.41892	9.91951e-06	7.98202e-05
Cdc5l	1727.65	-0.360372	0.0815687	-4.41801	9.9612e-06	8.01105e-05
Mif4gd	798.532	0.596628	0.135056	4.41763	9.97911e-06	8.02093e-05
Socs2	402.733	-0.84934	0.192274	-4.41734	9.99208e-06	8.02684e-05
Pcca	545.689	-0.506727	0.114778	-4.41485	1.01082e-05	8.11558e-05
Tulp4	44.8326	1.17602	0.266482	4.41314	1.0188e-05	8.17504e-05
Snx32	249.887	0.501374	0.113659	4.41123	1.02783e-05	8.24284e-05
Nsmf	60.6746	0.923231	0.20946	4.40768	1.04483e-05	8.37451e-05
Rtkn	276.896	-0.733061	0.166356	-4.40658	1.05016e-05	8.40778e-05
Srgap3	13.3162	2.12406	0.482016	4.40663	1.04992e-05	8.40778e-05
Tmem26	5.85435	4.03452	0.915749	4.4057	1.05444e-05	8.43729e-05
Tshb	3.68507	-3.19015	0.724168	-4.40527	1.05653e-05	8.44928e-05
Xlr4a	129.556	0.950212	0.215737	4.40449	1.06032e-05	8.47486e-05
Ap1b1	2030.32	0.845234	0.191913	4.40426	1.06145e-05	8.47911e-05
Ltbp2	17.1508	2.84733	0.646565	4.40377	1.06385e-05	8.49352e-05
Timm44	961.295	-0.451664	0.102568	-4.40355	1.06493e-05	8.49738e-05
Adamts1	8.38932	3.73153	0.847588	4.40253	1.06998e-05	8.53296e-05
Cry1	1187.73	0.414406	0.0941673	4.40074	1.07884e-05	8.59876e-05
Hp	95.9903	3.46188	0.786695	4.40054	1.07982e-05	8.60179e-05
Far1	990.311	0.580655	0.131958	4.40029	1.08106e-05	8.60686e-05
Rad51ap1	873.087	-0.509048	0.11575	-4.39783	1.0934e-05	8.70024e-05
Erlin1	135.271	-0.658755	0.14981	-4.39728	1.09618e-05	8.71756e-05
Camk2a	37.6721	-1.25603	0.285671	-4.39677	1.09872e-05	8.73283e-05
B3gnt7	3.64493	2.68811	0.611472	4.39612	1.10203e-05	8.7543e-05
0610031J06Rik	1697.96	0.420552	0.0957029	4.39435	1.11102e-05	8.82083e-05
Cdk14	10.2455	2.29944	0.523613	4.39149	1.12575e-05	8.93279e-05
Ppic	457.015	-0.681208	0.155187	-4.38959	1.13565e-05	9.00634e-05
Rpap3	940.844	-0.642156	0.146335	-4.38827	1.14257e-05	9.0562e-05
Mlh1	907.464	-0.372922	0.0850399	-4.38526	1.15847e-05	9.17712e-05
Enoph1	462.357	-0.458652	0.104653	-4.38258	1.17281e-05	9.28557e-05
Ndst2	513.155	1.09555	0.250003	4.38213	1.17524e-05	9.29963e-05
Myc	5243.33	-0.519942	0.118708	-4.37999	1.18683e-05	9.38617e-05
Thada	348.215	1.10771	0.253002	4.37825	1.19635e-05	9.45619e-05
Galm	30.5515	1.26271	0.288422	4.37799	1.19778e-05	9.46228e-05
Slc50a1	463.542	0.659394	0.150624	4.37775	1.19913e-05	9.46765e-05
Perp	58.6034	1.09693	0.25073	4.37496	1.21455e-05	9.58412e-05
S100a1	9.92771	1.77857	0.407177	4.36806	1.25355e-05	9.88642e-05
Mlf1	16.3363	1.65507	0.379132	4.36541	1.26882e-05	0.000100013
Psmd7	3333.39	-0.490516	0.11239	-4.36439	1.27479e-05	0.000100429
Tigd3	35.2721	-0.866826	0.198652	-4.36354	1.27974e-05	0.000100763
Kdelc2	24.8873	1.17623	0.269598	4.3629	1.28348e-05	0.000101001
St3gal5	123.446	0.701148	0.160775	4.36106	1.29435e-05	0.000101801
Arl4c	94.7329	1.57196	0.360562	4.35974	1.30215e-05	0.000102358
Sparcl1	17.7992	3.38795	0.777697	4.35639	1.32227e-05	0.000103882
Hspd1	7128.58	-0.605967	0.139181	-4.35381	1.33793e-05	0.000105055
Wls	677.14	0.6427	0.147648	4.35292	1.34337e-05	0.000105424
Fam101b	18.4458	1.17019	0.268853	4.35252	1.34579e-05	0.000105556
Mrps34	1214.33	-0.539497	0.123963	-4.3521	1.34841e-05	0.000105703
Rsl1d1	3964.05	-0.444485	0.102199	-4.34922	1.36622e-05	0.000107041
Insl5	89.3138	-0.946572	0.217689	-4.34827	1.37216e-05	0.000107447
Ophn1	3.96531	6.54631	1.50645	4.34553	1.38938e-05	0.000108736
5830411N06Rik	19109	1.02119	0.23503	4.34494	1.39313e-05	0.000108969
Fjx1	14.4805	-1.62958	0.375458	-4.34025	1.4232e-05	0.000111261
Arhgef39	458.324	-0.54314	0.125147	-4.34002	1.4247e-05	0.000111317
Aasdhppt	757.978	-0.497608	0.114663	-4.33975	1.42645e-05	0.000111393
Slc43a3	474.469	-0.478748	0.110409	-4.33613	1.45013e-05	0.00011318
Dyrk3	95.1915	-1.03976	0.239831	-4.3354	1.45496e-05	0.000113495
Cops7a	798.002	-0.546133	0.126027	-4.33346	1.46781e-05	0.000114434
Rpl36a	1424.61	-0.56038	0.129342	-4.33253	1.47404e-05	0.000114858
Samd10	98.2124	0.640548	0.147862	4.33208	1.47707e-05	0.000115031
Sult1a1	4.74771	2.55221	0.58933	4.33069	1.48645e-05	0.000115698
Bpifb4	1.94052	6.69537	1.54726	4.32725	1.50981e-05	0.000117453
Rgs3	101.131	0.768492	0.177737	4.32376	1.5339e-05	0.000119261
Abca1	6.07917	2.01308	0.465709	4.32262	1.54187e-05	0.000119816
Tmem180	208.631	-0.923926	0.213869	-4.32006	1.5599e-05	0.000121151
Actg1	8506.97	0.462747	0.107185	4.31728	1.57964e-05	0.000122617
Rilpl2	627.042	-0.577078	0.133709	-4.31593	1.58931e-05	0.000123301
Morc4	3.70763	5.16376	1.19777	4.31115	1.62411e-05	0.000125932
Plin3	2372.29	0.615681	0.142894	4.30866	1.64246e-05	0.000127286
Hsp90b1	14329.4	0.504291	0.117095	4.30668	1.6572e-05	0.000128359
Akap17b	55.4979	0.746509	0.173365	4.306	1.66235e-05	0.000128587
Snx8	57.6668	0.958769	0.222662	4.30593	1.66285e-05	0.000128587
Acpp	5.03279	2.61576	0.607474	4.30597	1.66257e-05	0.000128587
Bcl2l1	569.951	0.623174	0.144798	4.30376	1.6792e-05	0.000129781
Arhgef6	1755.41	0.782079	0.181738	4.30334	1.68246e-05	0.000129962
Acsf2	41.9523	1.35347	0.314604	4.30214	1.69156e-05	0.000130595
Stoml2	2548.98	-0.491793	0.114331	-4.30148	1.69661e-05	0.000130914
Cxx1c	6.07911	3.03	0.704496	4.30094	1.70074e-05	0.000131162
Hebp1	5.33475	2.70872	0.629829	4.30073	1.70235e-05	0.000131215
Vasp	772.661	0.834172	0.19408	4.29809	1.72278e-05	0.000132719
Mybpc2	3.02442	-3.49371	0.812875	-4.29796	1.72377e-05	0.000132723
Usp35	17.0553	1.52673	0.355249	4.29764	1.72625e-05	0.000132842
Mapk12	3.79769	2.33363	0.543632	4.29266	1.76543e-05	0.000135784
Mrps28	1148.33	-0.556063	0.129577	-4.29138	1.77568e-05	0.000136499
Snai1	4.82275	2.39809	0.558968	4.29021	1.78505e-05	0.000137096
Yap1	4.06158	3.51929	0.820315	4.29017	1.78537e-05	0.000137096
Itgal	2810.93	1.14366	0.266638	4.28919	1.79323e-05	0.000137626
Anp32e	6624.44	-0.593013	0.138285	-4.28834	1.80014e-05	0.000138082
Eps8	14.8321	2.61911	0.61082	4.28785	1.80409e-05	0.000138311
Cacybp	3222.4	-0.473628	0.110492	-4.28653	1.81488e-05	0.000139063
Gdi1	1522.14	0.369584	0.0862536	4.28485	1.82861e-05	0.000139982
Ftl1	36815.7	0.536092	0.125114	4.28482	1.82883e-05	0.000139982
Ppap2c	15.8944	1.69299	0.395231	4.28355	1.83931e-05	0.000140708
Vcam1	68.6741	3.67413	0.857902	4.2827	1.8464e-05	0.000141175
Prdx3	1040	-0.401231	0.0937067	-4.28177	1.85412e-05	0.000141689
Dhx32	410.947	0.563583	0.131641	4.28121	1.85882e-05	0.000141973
Dhrs9	2.69612	4.94849	1.15613	4.28021	1.8672e-05	0.000142536
Pdzk1	97.8432	1.00666	0.235216	4.27971	1.87137e-05	0.000142779
Foxs1	4.88071	3.65302	0.853892	4.27808	1.88508e-05	0.000143748
Dtwd1	222.976	-0.598807	0.13998	-4.27782	1.88736e-05	0.000143844
Slc17a5	169.274	0.778844	0.182075	4.27759	1.88925e-05	0.000143911
Nop58	4796.63	-0.55389	0.129518	-4.27655	1.89815e-05	0.000144512
Plod2	271.572	0.622518	0.145575	4.27627	1.90049e-05	0.000144614
Eif1ad	1128.63	-0.413634	0.096855	-4.27066	1.94898e-05	0.000148224
Rnaseh2a	1251.72	-0.470514	0.110209	-4.26929	1.96097e-05	0.000149057
Pxdn	4.72776	3.62887	0.85021	4.2682	1.97053e-05	0.000149704
Speg	4.78948	4.16932	0.977242	4.26641	1.98642e-05	0.000150831
Fh1	2072.34	-0.444819	0.104268	-4.26612	1.989e-05	0.000150866
Arid5b	155.785	0.715495	0.167713	4.26619	1.98842e-05	0.000150866
Ube2h	252.521	0.603946	0.141739	4.26096	2.03548e-05	0.000154228
Snx33	16.7217	1.49362	0.350533	4.261	2.03517e-05	0.000154228
Elovl3	4.22043	-3.44277	0.80809	-4.26037	2.04087e-05	0.000154554
Dkkl1	24.4713	-1.35388	0.317931	-4.25842	2.05881e-05	0.00015583
Ifi30	60.8175	1.0031	0.235596	4.2577	2.06544e-05	0.000156249
Ly9	655.985	0.824408	0.193641	4.2574	2.06819e-05	0.000156374
Eif6	3399.8	-0.458169	0.107624	-4.25714	2.07063e-05	0.000156476
Armc10	393.742	-0.40766	0.0957668	-4.2568	2.07371e-05	0.000156626
Prdx6	2754.68	-0.459153	0.107873	-4.25643	2.07716e-05	0.000156803
Tlk1	577.246	0.616867	0.145114	4.25091	2.12901e-05	0.000160632
Parp4	95.1163	1.19821	0.281933	4.24997	2.13796e-05	0.000161222
Cmklr1	2.93964	-4.79804	1.12919	-4.24909	2.14639e-05	0.000161682
Tmem159	5.75706	2.64591	0.622689	4.24917	2.14567e-05	0.000161682
Ccl5	80.1802	1.44769	0.340714	4.24898	2.14746e-05	0.000161682
Phf19	23.3122	1.40009	0.329526	4.24879	2.14931e-05	0.000161736
Lrp10	3098.58	0.672102	0.158266	4.24665	2.16992e-05	0.000163124
Cdo1	15.1512	1.93342	0.455282	4.24664	2.17003e-05	0.000163124
Srpk1	1937.26	0.306296	0.0721343	4.24618	2.17442e-05	0.000163367
AI836003	1.76704	6.64378	1.56474	4.24593	2.17685e-05	0.000163464
Gulp1	14.5536	2.98272	0.702542	4.24561	2.18001e-05	0.000163615
Radil	4.40378	4.20069	0.989452	4.24547	2.1814e-05	0.000163633
Hspb8	3.98678	3.27778	0.772167	4.24491	2.1868e-05	0.000163953
H2afy	8931.18	-0.561349	0.132263	-4.24418	2.19397e-05	0.000164404
Plscr1	734.163	0.643784	0.151724	4.24312	2.20438e-05	0.000165097
Ppm1m	267.981	0.600029	0.141484	4.24097	2.22559e-05	0.000166598
Nmnat2	5.52659	2.26467	0.534189	4.23946	2.24055e-05	0.00016763
Timm10	191.452	-0.573972	0.135467	-4.23699	2.26532e-05	0.000169394
Glis3	3.88149	2.75846	0.651184	4.23606	2.27472e-05	0.000170009
Cryab	10.1582	2.94983	0.696551	4.2349	2.28649e-05	0.000170799
Akr1c14	5.71903	3.10303	0.732853	4.23418	2.29391e-05	0.000171264
Elf1	2444.24	0.296081	0.0699744	4.23127	2.32371e-05	0.000173398
Klhl6	2898.84	-0.346674	0.0819336	-4.23115	2.32496e-05	0.0001734
Crat	195.177	0.565607	0.133681	4.23103	2.32628e-05	0.000173408
Csgalnact2	102.204	0.838219	0.198128	4.2307	2.32964e-05	0.000173568
Arhgap12	278.804	0.690365	0.163189	4.23047	2.33202e-05	0.000173655
Znrf1	1344.19	0.460273	0.108817	4.2298	2.33904e-05	0.000174086
Ptk2	178.216	0.892507	0.211178	4.22633	2.3753e-05	0.000176693
Nob1	1444.35	-0.515846	0.12212	-4.2241	2.39893e-05	0.000178358
Rpl10a-ps2	8.64028	-1.91916	0.454512	-4.22246	2.41649e-05	0.00017957
Dirc2	102.377	0.957105	0.226693	4.22202	2.42117e-05	0.000179824
Efs	3.18478	3.59633	0.85208	4.22065	2.43603e-05	0.000180834
Pkp2	2.58397	4.51671	1.07044	4.2195	2.44843e-05	0.00018166
Klrc3	2.55042	4.12746	0.978293	4.21904	2.4534e-05	0.000181934
Bcor	686.567	1.12048	0.265616	4.21844	2.45993e-05	0.000182324
Rab1b	1585.24	0.38193	0.0905661	4.21714	2.4742e-05	0.000183286
Mmp9	2.70444	3.95928	0.938931	4.21679	2.478e-05	0.000183388
Creb3l2	62.4913	0.957825	0.227149	4.21673	2.47866e-05	0.000183388
Gch1	478.622	-0.599473	0.142168	-4.21666	2.47944e-05	0.000183388
Slc6a13	18.0446	1.4058	0.333533	4.21488	2.49912e-05	0.000184749
Rad51	1265.3	-0.397558	0.0943281	-4.21463	2.50189e-05	0.000184762
Eea1	212.801	0.641944	0.152313	4.21464	2.50178e-05	0.000184762
Cdh24	53.2217	1.25069	0.296925	4.21215	2.52948e-05	0.000186702
Snrpd1	2759.73	-0.568331	0.134943	-4.21162	2.53542e-05	0.000187045
Tfr2	11.2316	-2.27572	0.54081	-4.20798	2.57666e-05	0.000189988
Ano10	626.624	0.582643	0.138508	4.20656	2.59285e-05	0.000191084
Htra3	6.83765	3.04153	0.723418	4.20438	2.61797e-05	0.000192835
Dpy19l3	180.352	0.703862	0.16745	4.20342	2.62907e-05	0.000193553
Tnfrsf26	157.605	0.656342	0.156155	4.20313	2.63246e-05	0.000193703
Gphn	252.009	-0.47754	0.113625	-4.20276	2.63678e-05	0.000193921
Mettl5	585.68	-0.452696	0.107761	-4.20091	2.65848e-05	0.000195315
Card6	31.7666	0.965972	0.229939	4.20099	2.65748e-05	0.000195315
Gm2a	915.017	0.568514	0.135411	4.19843	2.68778e-05	0.000197366
Elmo2	1062.22	0.602723	0.143599	4.19727	2.70151e-05	0.000198272
Rbp4	15.2826	3.2436	0.773449	4.19368	2.74461e-05	0.000201333
Foxn3	1015.63	-0.568209	0.135515	-4.19297	2.75325e-05	0.000201862
Zfp13	3.49106	2.56649	0.612248	4.19191	2.76612e-05	0.000202702
Mrto4	1269.75	-0.524424	0.125163	-4.18994	2.79027e-05	0.000204367
Arntl	629.949	0.613358	0.146402	4.18953	2.79527e-05	0.000204628
Kcnn4	1712.57	-0.499254	0.119238	-4.18702	2.82637e-05	0.000206799
Tcp1	9481.66	-0.408855	0.0976798	-4.18567	2.84326e-05	0.000207928
Samd13	2.55722	5.81436	1.38959	4.18424	2.86126e-05	0.000208967
Vcl	164.613	1.16759	0.279038	4.18433	2.8601e-05	0.000208967
Pla2g16	46.2608	1.06803	0.255255	4.18419	2.86186e-05	0.000208967
Taf1a	194.869	-0.548422	0.131096	-4.18336	2.87229e-05	0.000209621
Lphn2	8.50135	1.95858	0.468463	4.18086	2.90407e-05	0.000211832
Fam149a	9.23922	3.24919	0.777741	4.17772	2.9444e-05	0.000214665
Gcsam	18.9295	1.63908	0.392363	4.17744	2.94803e-05	0.00021482
Tsen2	488.639	-0.481327	0.115238	-4.17679	2.95649e-05	0.000215326
U2surp	3037.01	-0.274358	0.0657203	-4.17463	2.98465e-05	0.000217266
Nme6	365.873	-0.514959	0.12336	-4.17444	2.98715e-05	0.000217338
Trim2	6.59572	2.65037	0.635048	4.1735	2.9996e-05	0.000218132
Gpr146	42.2787	1.118	0.26789	4.17335	3.0015e-05	0.000218159
Cyp4v3	5.87935	2.5699	0.615957	4.17221	3.01664e-05	0.000219148
Gpatch4	823.886	-0.551385	0.132217	-4.17031	3.04192e-05	0.000220872
Gm8909	39.5843	-1.5719	0.377107	-4.16832	3.06855e-05	0.000222692
Lif	31.8456	1.29686	0.311143	4.16805	3.07219e-05	0.000222843
Entpd7	119.649	0.894885	0.214746	4.16718	3.08394e-05	0.000223582
H60b	4.91021	2.13001	0.511232	4.16642	3.09423e-05	0.000224214
Tinagl1	3.76868	4.14892	0.996034	4.16544	3.10748e-05	0.00022506
Jhdm1d	163.318	0.876327	0.210525	4.16257	3.14684e-05	0.000227795
Tiam2	9.52411	1.91161	0.459257	4.1624	3.14926e-05	0.000227854
Kcnj8	118.081	-1.29074	0.310145	-4.16175	3.15821e-05	0.000228386
Fam214a	188.915	0.820588	0.197245	4.16025	3.17896e-05	0.00022977
Fbxo3	913.903	-0.363587	0.0874237	-4.1589	3.19781e-05	0.000230899
Pex7	1008.51	-0.437629	0.105227	-4.15892	3.1976e-05	0.000230899
Slfn5	24.5389	1.20501	0.289782	4.15834	3.20574e-05	0.000231304
Cdc14b	38.0378	1.18289	0.284467	4.15827	3.20667e-05	0.000231304
Micall2	36.5254	-1.44883	0.34844	-4.15806	3.20967e-05	0.000231404
Xaf1	26.9022	-0.935261	0.224937	-4.15788	3.21219e-05	0.000231469
Phospho1	16.6525	-1.17244	0.281998	-4.1576	3.21609e-05	0.000231633
Tshz2	3.77384	-3.17942	0.764804	-4.15717	3.22212e-05	0.000231895
Gm14597	2.87844	3.78352	0.910133	4.15711	3.22298e-05	0.000231895
Ces1f	2.1998	6.91932	1.66487	4.15608	3.23761e-05	0.000232831
2810474O19Rik	1297.75	0.356992	0.0859117	4.15534	3.2481e-05	0.000233468
Cntnap1	30.9293	1.33574	0.321505	4.15465	3.25783e-05	0.000234049
Mgst2	247.844	0.778966	0.187567	4.153	3.28141e-05	0.000235387
Tle1	155.706	-0.725505	0.174688	-4.15315	3.27923e-05	0.000235387
Psmb9	969.569	-0.540132	0.130058	-4.15302	3.28114e-05	0.000235387
Clcn3	951.712	0.368778	0.0888123	4.15233	3.29113e-05	0.000235966
Eml4	1732.53	0.718502	0.173137	4.1499	3.32623e-05	0.000238363
Dnm2	3695.55	0.482478	0.116299	4.14859	3.34536e-05	0.000239614
Lurap1	16.4885	-1.10433	0.266207	-4.14839	3.34823e-05	0.000239699
Sqle	2703.64	-0.513232	0.123731	-4.14797	3.35439e-05	0.00024002
Gm5538	2.18559	4.17396	1.00654	4.14682	3.37126e-05	0.000241029
Lgalsl	3.18442	2.84501	0.686078	4.14678	3.37187e-05	0.000241029
Rfc4	2083.75	-0.521852	0.125861	-4.14625	3.37965e-05	0.000241464
Rel	90.4425	0.824241	0.198815	4.14577	3.38671e-05	0.000241847
[truncated: 20,865 more rows]

## Sheet: 4-DN3 γδTCR-stim
	baseMean	log2FoldChange	lfcSE	stat	pvalue	padj
Egr1	1590.71	1.09381	0.170212	6.42616	1.30871e-10	1.87329e-06
Igj	119.349	2.48049	0.504543	4.91632	8.81874e-07	0.00463525
Cd200r4	51.4531	1.77502	0.362446	4.89733	9.7148e-07	0.00463525
Plscr2	19.3791	-2.04461	0.429661	-4.75866	1.94881e-06	0.00697382
Muc13	43.1573	-1.7886	0.387858	-4.61149	3.99795e-06	0.0114453
Colgalt2	11.9315	-2.75699	0.611024	-4.51208	6.41946e-06	0.0135689
Rhobtb3	210.579	-0.890273	0.197616	-4.50505	6.63561e-06	0.0135689
Tsc22d3	155.792	-0.58606	0.134721	-4.35018	1.36025e-05	0.0243382
Klrd1	314.108	1.1714	0.277379	4.2231	2.40961e-05	0.0383235
Fgf3	36.6387	-2.09278	0.505117	-4.14315	3.42571e-05	0.0445778
Cd200r2	5.57368	2.99919	0.722744	4.14972	3.32881e-05	0.0445778
Gpr15	423.937	0.93528	0.228359	4.09566	4.20975e-05	0.0502153
Rnf128	71.6986	-1.88104	0.467049	-4.02749	5.63744e-05	0.0576388
E030002O03Rik	201.496	-1.49166	0.369494	-4.03704	5.413e-05	0.0576388
Pcsk1	153.243	-1.39591	0.35523	-3.9296	8.50874e-05	0.081196
Tmprss7	18.1944	-1.33935	0.342305	-3.91273	9.12601e-05	0.0816435
Il17re	109.064	-1.04373	0.269087	-3.87878	0.00010498	0.0826569
Il20ra	35.4871	-0.868293	0.223076	-3.89236	9.92753e-05	0.0826569
Cd200r1	60.7907	1.04316	0.269687	3.86803	0.000109716	0.0826569
Gm14401	7.75197	-1.88759	0.495133	-3.81229	0.000137685	0.098541

## Sheet: 5-DN3 γδ-αβTCR-stim
	baseMean	log2FoldChange	lfcSE	stat	pvalue	padj
Zfp52	124.643	1.10429	0.185821	5.94278	2.80236e-09	3.31939e-05
Egr2	76.0215	1.36169	0.246064	5.5339	3.1319e-08	0.000150554
Egr1	1590.71	1.12385	0.204363	5.4993	3.81311e-08	0.000150554
Ctla2a	846.648	-1.88088	0.378356	-4.9712	6.65407e-07	0.00197044
Insl5	142.171	-1.96334	0.410806	-4.77925	1.75953e-06	0.00303825
Hist1h2bm	97.376	-2.05827	0.433482	-4.74823	2.052e-06	0.00303825
Mapk11	36.2114	1.87201	0.392876	4.7649	1.88945e-06	0.00303825
Dcp2	404.202	-1.55412	0.324437	-4.79021	1.66608e-06	0.00303825
Nr4a2	100.055	1.24304	0.26607	4.67184	2.98511e-06	0.00392874
Colgalt2	11.9315	-2.77332	0.605098	-4.58326	4.57787e-06	0.00417115
Cd8a	282.318	-2.7061	0.585449	-4.62225	3.79595e-06	0.00417115
Gmfg	2803.23	-1.9333	0.420582	-4.59674	4.29156e-06	0.00417115
A230050P20Rik	58.8706	1.09446	0.237825	4.60195	4.1856e-06	0.00417115
AU041133	81.5062	-1.52418	0.335503	-4.54296	5.54696e-06	0.00445842
Ctla2b	114.241	-1.70168	0.374883	-4.53923	5.64596e-06	0.00445842
BC028528	116.346	-1.96179	0.433638	-4.52402	6.06759e-06	0.00449191
P2ry14	116.476	-1.08989	0.242573	-4.49304	7.02123e-06	0.00472528
Slc8b1	79.912	1.0496	0.236613	4.43593	9.16747e-06	0.00472528
Cd8b1	154.709	-2.66974	0.595717	-4.48156	7.40977e-06	0.00472528
Cntnap1	29.9242	1.88324	0.423117	4.45088	8.55187e-06	0.00472528
Hist1h3a	63.08	-1.87576	0.422873	-4.43575	9.1753e-06	0.00472528
5330426P16Rik	21.0113	-1.7021	0.381545	-4.46109	8.15457e-06	0.00472528
Lst1	73.0466	-1.86891	0.418864	-4.46186	8.12499e-06	0.00472528
Slc7a11	37.0995	-1.99444	0.452358	-4.40898	1.03858e-05	0.00492079
Cd52	2554.63	-2.0069	0.454285	-4.41772	9.97493e-06	0.00492079
Tceb1	2136.11	-1.60353	0.41146	-3.89716	9.73255e-05	0.00504114
Ly96	94.3487	-1.65485	0.403935	-4.09682	4.18863e-05	0.00504114
1110058L19Rik	269.91	-1.66828	0.434254	-3.84171	0.00012218	0.00504114
Arhgef4	67.0213	1.08778	0.270536	4.02085	5.79889e-05	0.00504114
Cox5b	3588.04	-1.70404	0.437845	-3.89188	9.94704e-05	0.00504114
Rpl31	3406.88	-1.70483	0.44173	-3.85944	0.000113646	0.00504114
Clk1	1638.34	-0.750723	0.196704	-3.81651	0.000135351	0.00504114
Ndufb3	1867.84	-1.65692	0.429732	-3.8557	0.000115397	0.00504114
Abcb6	230.206	0.869134	0.217916	3.98838	6.65252e-05	0.00504114
Myeov2	1200.25	-1.7631	0.445739	-3.95546	7.63862e-05	0.00504114
Glul	183.686	-1.21877	0.291362	-4.183	2.87686e-05	0.00504114
Gm2000	380.503	-1.92054	0.469919	-4.08696	4.37059e-05	0.00504114
Mrps14	2630.8	-1.58135	0.415404	-3.80679	0.000140784	0.00504114
Mpc2	1526.55	-1.72059	0.425519	-4.0435	5.26591e-05	0.00504114
Mgst3	261.921	-1.51492	0.385395	-3.93082	8.46558e-05	0.00504114
Fcer1g	290.494	-1.49793	0.392609	-3.81533	0.000136003	0.00504114
Cd48	1738.14	-1.30401	0.313569	-4.15861	3.20196e-05	0.00504114
Cox20	1289.93	-1.6866	0.436183	-3.86673	0.000110305	0.00504114
Cnih4	956.173	-1.62951	0.424948	-3.83461	0.000125765	0.00504114
Nebl	134.648	-1.54947	0.37735	-4.10619	4.02232e-05	0.00504114
Phpt1	1585.66	-1.59431	0.415208	-3.83979	0.00012314	0.00504114
Lcn4	114.515	-1.70763	0.42267	-4.04011	5.34266e-05	0.00504114
Rpl35	6783.88	-1.87453	0.465718	-4.02503	5.69678e-05	0.00504114
B230118H07Rik	444.672	-1.7229	0.393321	-4.38039	1.18469e-05	0.00504114
Dnajc24	349.944	-1.37882	0.358464	-3.84646	0.000119838	0.00504114
Mettl15	92.1154	-0.881868	0.224307	-3.93153	8.44063e-05	0.00504114
Nop10	4775.6	-1.75315	0.44615	-3.92952	8.51163e-05	0.00504114
Capn3	202.765	-1.29365	0.338211	-3.82498	0.000130782	0.00504114
Serf2	3555.28	-1.70108	0.437084	-3.89188	9.94717e-05	0.00504114
Hypk	3465.1	-1.81225	0.459882	-3.94069	8.12489e-05	0.00504114
Chchd5	149.714	-1.49415	0.376529	-3.96823	7.24091e-05	0.00504114
Ttll9	46.7626	-1.8357	0.478073	-3.83979	0.000123139	0.00504114
Dynlrb1	2722.09	-1.66819	0.421664	-3.95621	7.61469e-05	0.00504114
Romo1	2598.23	-1.86874	0.464141	-4.02623	5.66784e-05	0.00504114
Atp9a	12.6379	1.69462	0.425897	3.97894	6.92244e-05	0.00504114
Pfdn4	649.097	-1.74727	0.442129	-3.95195	7.7518e-05	0.00504114
Atp5e	2812	-1.70269	0.443433	-3.8398	0.000123136	0.00504114
Gm14305	25.1202	-1.55393	0.407172	-3.81639	0.00013542	0.00504114
Gm14401	7.75197	-2.20432	0.553135	-3.98514	6.74416e-05	0.00504114
Gm14403	8.13606	-2.01565	0.496771	-4.05751	4.95996e-05	0.00504114
Fundc1	435.119	-1.12482	0.288012	-3.90547	9.40416e-05	0.00504114
Ndufb11	3128.18	-1.6337	0.427277	-3.82351	0.000131568	0.00504114
Uxt	756.596	-1.67561	0.428532	-3.91012	9.225e-05	0.00504114
Ndufa1	2312.51	-1.7609	0.447421	-3.93566	8.29691e-05	0.00504114
Sh2d1a	2083.5	-1.49469	0.374276	-3.99356	6.50883e-05	0.00504114
Rbmx2	390.529	-1.6369	0.419441	-3.90259	9.51704e-05	0.00504114
Lage3	934.992	-1.62547	0.419167	-3.87785	0.000105382	0.00504114
Klhl15	98.3912	-1.04422	0.258699	-4.03645	5.4266e-05	0.00504114
Pin4	531.019	-1.96199	0.458446	-4.27965	1.87185e-05	0.00504114
Cox7b	3269.67	-1.78151	0.438305	-4.06455	4.81263e-05	0.00504114
Hmgn5	792.754	-1.6252	0.419375	-3.8753	0.000106495	0.00504114
Ngfrap1	671.56	-1.52156	0.388735	-3.91414	9.07277e-05	0.00504114
Alg13	86.4259	-1.49413	0.364417	-4.10004	4.13076e-05	0.00504114
Mbtps2	100.463	-1.08114	0.264888	-4.08149	4.47477e-05	0.00504114
Tmsb4x	19872.2	-1.75228	0.441352	-3.97025	7.17969e-05	0.00504114
Mrps28	1838.86	-1.68793	0.430144	-3.9241	8.70544e-05	0.00504114
Cpa3	7880.03	-1.40623	0.334346	-4.20592	2.60017e-05	0.00504114
Sec62	1175.46	-1.69868	0.429936	-3.95101	7.78234e-05	0.00504114
Dnajc19	1247.89	-1.64593	0.423577	-3.88579	0.000101998	0.00504114
Ndufc1	2490.52	-1.84658	0.456804	-4.0424	5.29062e-05	0.00504114
Mgst2	326.743	-1.79648	0.430867	-4.16946	3.05328e-05	0.00504114
Lamtor2	1511.22	-1.6805	0.439297	-3.82542	0.000130548	0.00504114
Dpm3	633.841	-1.66143	0.431196	-3.85308	0.000116641	0.00504114
Rps27	5176.36	-1.66146	0.436541	-3.80598	0.000141246	0.00504114
S100a13	702.448	-1.70285	0.430037	-3.95979	7.5016e-05	0.00504114
Mrps21	1671.55	-1.80457	0.450692	-4.004	6.22807e-05	0.00504114
Bola1	919.495	-1.79932	0.456042	-3.9455	7.96329e-05	0.00504114
Rbm8a	4349.41	-1.68824	0.439937	-3.83746	0.000124315	0.00504114
Dram2	236.59	-1.08987	0.282022	-3.86449	0.000111322	0.00504114
Lamtor5	1122.67	-1.52921	0.402083	-3.80322	0.000142827	0.00504114
Dapp1	435.463	-0.602255	0.155692	-3.86826	0.000109616	0.00504114
Rmdn1	315.554	-1.23231	0.321152	-3.83716	0.000124466	0.00504114
Ndufb6	2945.48	-1.74636	0.439145	-3.97672	6.98732e-05	0.00504114
Nudt2	247.741	-1.39265	0.357576	-3.89469	9.83251e-05	0.00504114
Tomm5	1051.97	-1.75308	0.445804	-3.9324	8.41022e-05	0.00504114
Sec61b	4466.94	-1.79393	0.446132	-4.02108	5.79311e-05	0.00504114
Nr4a3	7.4496	2.41884	0.569426	4.24785	2.1583e-05	0.00504114
Txn1	8008.46	-1.72025	0.431408	-3.98753	6.67651e-05	0.00504114
Snapc3	529.264	-1.01511	0.245355	-4.13731	3.51396e-05	0.00504114
Itgb3bp	289.207	-1.4983	0.388066	-3.86094	0.000112951	0.00504114
Tctex1d1	107.203	-1.66964	0.402194	-4.15134	3.30532e-05	0.00504114
Mier1	1202.15	-1.22045	0.295456	-4.13071	3.61642e-05	0.00504114
Hspb11	191.703	-1.60484	0.419363	-3.82686	0.000129787	0.00504114
Uqcrh	3370.43	-1.74466	0.437464	-3.98812	6.65989e-05	0.00504114
Rps8	8473.32	-1.73945	0.451055	-3.8564	0.00011507	0.00504114
Ndufs5	1356.4	-1.84723	0.448437	-4.11925	3.8011e-05	0.00504114
Atpif1	6452.26	-1.87188	0.453074	-4.13152	3.60372e-05	0.00504114
Sh3bgrl3	4505.43	-1.58918	0.39387	-4.03479	5.46511e-05	0.00504114
Rcan3	126.279	-1.03967	0.267627	-3.88476	0.000102432	0.00504114
Minos1	3628.1	-1.79743	0.449789	-3.99617	6.43758e-05	0.00504114
Camta1	244.801	-1.53042	0.398631	-3.83918	0.000123445	0.00504114
Rsbn1l	888.222	-1.51046	0.390618	-3.86686	0.000110248	0.00504114
Cenpa	2742.74	-1.12881	0.291011	-3.87892	0.000104921	0.00504114
Ost4	1581.97	-1.72201	0.432192	-3.98435	6.76643e-05	0.00504114
Mrpl33	1734.71	-1.72386	0.436519	-3.94911	7.84436e-05	0.00504114
Chrna9	36.2646	-2.02595	0.465528	-4.35193	1.34942e-05	0.00504114
Plac8	2981.2	-1.66133	0.427111	-3.8897	0.000100369	0.00504114
Mrps18c	2126.51	-1.8827	0.458639	-4.10496	4.04382e-05	0.00504114
Atp5k	1998.64	-1.76279	0.456999	-3.85732	0.000114639	0.00504114
Dynll1	4537.12	-1.76873	0.428598	-4.12677	3.67889e-05	0.00504114
Cox6a1	7419.65	-1.70343	0.426667	-3.99241	6.54039e-05	0.00504114
Fscn1	22.9794	2.24133	0.587526	3.81486	0.000136258	0.00504114
Atp5j2	5722.37	-1.85665	0.450806	-4.11851	3.81331e-05	0.00504114
Alox5ap	68.9149	-1.6165	0.424703	-3.80618	0.000141131	0.00504114
Bet1	449.379	-1.47108	0.380452	-3.86666	0.000110338	0.00504114
Shfm1	5443.5	-1.73655	0.435703	-3.98562	6.73043e-05	0.00504114
Rpa3	1594.84	-1.61568	0.405275	-3.98663	6.70192e-05	0.00504114
Ndufa4	5244.84	-1.75386	0.436054	-4.02211	5.76794e-05	0.00504114
Ndufa5	1633.51	-1.80128	0.455297	-3.95627	7.61279e-05	0.00504114
1110001J03Rik	1103.22	-1.96676	0.4735	-4.15367	3.27179e-05	0.00504114
Ndufb2	2009.56	-1.72279	0.444211	-3.87831	0.000105186	0.00504114
Fam221a	61.2896	-1.23238	0.311141	-3.96083	7.46896e-05	0.00504114
Cycs	2588.6	-1.70591	0.443831	-3.84359	0.000121245	0.00504114
Lsm5	1472.67	-1.79684	0.445522	-4.03311	5.50431e-05	0.00504114
Gng12	345.926	-1.55747	0.409049	-3.80755	0.000140352	0.00504114
Vamp8	998.991	-1.72448	0.426925	-4.03931	5.36085e-05	0.00504114
Snrpg	3440.2	-1.7098	0.440013	-3.8858	0.000101995	0.00504114
Lsm3	2183.4	-1.66707	0.432143	-3.85769	0.000114462	0.00504114
Eif4e3	83.6943	-1.45816	0.347595	-4.19501	2.7286e-05	0.00504114
Clec4d	92.0567	-1.95758	0.481853	-4.0626	4.85283e-05	0.00504114
Grcc10	2381.07	-1.67641	0.432759	-3.87378	0.00010716	0.00504114
Mrpl51	1904.32	-1.72025	0.438433	-3.92362	8.72273e-05	0.00504114
Ndufa3	2692.55	-1.62532	0.42114	-3.85934	0.000113695	0.00504114
Snrpd2	2873.02	-1.75752	0.450441	-3.90179	9.54849e-05	0.00504114
Ethe1	683.842	-1.41846	0.372391	-3.80906	0.000139495	0.00504114
Spint2	2863.5	-1.23113	0.307425	-4.00465	6.21082e-05	0.00504114
Polr2i	785.513	-1.6819	0.431423	-3.8985	9.67899e-05	0.00504114
Hcst	608.195	-1.70619	0.43864	-3.88972	0.000100359	0.00504114
Psenen	780.762	-1.45022	0.380496	-3.81139	0.000138185	0.00504114
Cox6b1	5678.78	-1.60694	0.420324	-3.82309	0.000131789	0.00504114
Fxyd5	2242.47	-1.6537	0.405512	-4.07807	4.54115e-05	0.00504114
Dkkl1	39.2941	-1.86021	0.48869	-3.80652	0.000140936	0.00504114
Emp3	2691.49	-1.53462	0.399092	-3.84527	0.000120418	0.00504114
Rps17	5987.89	-1.65958	0.429774	-3.86151	0.000112691	0.00504114
Hbb-bt	37.4055	-2.27951	0.537975	-4.23719	2.2633e-05	0.00504114
Coq7	686.671	-1.49877	0.39305	-3.81317	0.000137197	0.00504114
Nupr1	90.4061	-1.90165	0.467894	-4.06428	4.81808e-05	0.00504114
Bola2	1032.74	-1.77152	0.458799	-3.86121	0.000112829	0.00504114
Mylpf	309.67	-1.51688	0.393968	-3.85025	0.000117997	0.00504114
Ifitm2	8853.09	-1.48043	0.369528	-4.00629	6.16812e-05	0.00504114
Ifitm1	2663.47	-1.79099	0.467336	-3.83234	0.000126929	0.00504114
Ifitm3	1471.65	-1.97295	0.462386	-4.26689	1.98215e-05	0.00504114
Mrpl23	1118.18	-1.72042	0.448439	-3.83647	0.000124813	0.00504114
Ctgf	46.6078	3.62825	0.94761	3.82885	0.000128745	0.00504114
Cenpw	1094.75	-1.73165	0.429977	-4.02731	5.64188e-05	0.00504114
Ddt	146.732	-1.6223	0.411235	-3.94494	7.98197e-05	0.00504114
Gm10146	56.051	-2.00412	0.490502	-4.08587	4.39127e-05	0.00504114
Rps15	6865.39	-1.72713	0.450177	-3.83655	0.000124776	0.00504114
Uqcr11	2591.18	-1.8193	0.450269	-4.04047	5.33437e-05	0.00504114
Lsm7	1615.68	-1.8466	0.467522	-3.94976	7.82284e-05	0.00504114
Mrpl54	1439.79	-1.65821	0.426279	-3.88998	0.000100254	0.00504114
Gna15	90.9954	-1.33854	0.317046	-4.22192	2.42231e-05	0.00504114
Snrpf	3060.09	-1.70585	0.442996	-3.85071	0.000117776	0.00504114
Ndufa12	2879.14	-1.83205	0.456519	-4.01309	5.99279e-05	0.00504114
Mrpl42	3275.15	-1.7091	0.437755	-3.90423	9.4527e-05	0.00504114
Nab2	363.957	1.30853	0.3303	3.96164	7.4438e-05	0.00504114
Pet100	609.132	-1.80511	0.446834	-4.03977	5.35027e-05	0.00504114
Zfp930	173.579	-0.958614	0.248983	-3.85012	0.000118058	0.00504114
D130040H23Rik	16.8008	-1.61715	0.382324	-4.2298	2.33904e-05	0.00504114
Ndufa13	3628.32	-1.61925	0.425791	-3.80292	0.000142999	0.00504114
2810428I15Rik	1218.24	-1.61452	0.408123	-3.95596	7.62279e-05	0.00504114
Mrpl34	1483.1	-1.68912	0.437138	-3.86404	0.000111529	0.00504114
Lsm6	1630.03	-1.63375	0.427397	-3.82256	0.000132073	0.00504114
Ndufb7	4493.97	-1.83428	0.453901	-4.04114	5.3192e-05	0.00504114
G430095P16Rik	60.4985	-1.78256	0.449917	-3.96196	7.43359e-05	0.00504114
Nudt7	158.593	-1.33003	0.323206	-4.1151	3.87005e-05	0.00504114
Hsbp1	1226.7	-1.56268	0.405516	-3.85355	0.000116415	0.00504114
Coa6	388.759	-1.6696	0.422925	-3.94773	7.88953e-05	0.00504114
2610044O15Rik8	61.8316	-1.36645	0.337536	-4.04831	5.15894e-05	0.00504114
Gng2	202.437	-1.67437	0.431271	-3.88242	0.000103424	0.00504114
Mrps16	1545.61	-1.69565	0.438829	-3.86404	0.000111526	0.00504114
Chchd1	2025.17	-1.69785	0.439939	-3.85929	0.000113716	0.00504114
Smim4	1139.04	-1.79068	0.448976	-3.98837	6.65292e-05	0.00504114
Cdkn3	441.745	-1.57144	0.386546	-4.06534	4.79616e-05	0.00504114
Lgals3	1409.74	-1.55893	0.409389	-3.80794	0.000140131	0.00504114
Trdv2-2	49.6516	-1.80807	0.415037	-4.3564	1.32218e-05	0.00504114
Nedd8	3542.35	-1.68514	0.436157	-3.86362	0.000111718	0.00504114
Sap18	2096.83	-1.60098	0.419798	-3.8137	0.000136901	0.00504114
Egr3	10.0766	2.26854	0.567158	3.99983	6.33882e-05	0.00504114
Rcbtb2	1884.15	-0.581439	0.147305	-3.94718	7.90783e-05	0.00504114
Lpar6	1117.73	-0.992782	0.233758	-4.24705	2.16606e-05	0.00504114
Dnajc15	1863.47	-1.74035	0.406579	-4.28047	1.86499e-05	0.00504114
Kbtbd3	109.493	-1.62449	0.40585	-4.00269	6.26273e-05	0.00504114
Ubl5	3519.31	-1.7267	0.434775	-3.97147	7.143e-05	0.00504114
Tmem218	33.4231	-1.60908	0.411	-3.91505	9.03864e-05	0.00504114
Ccdc153	75.2975	-1.95684	0.474572	-4.12338	3.73354e-05	0.00504114
Atp5l	1175.93	-1.76756	0.448658	-3.93965	8.15992e-05	0.00504114
Timm8b	1573.61	-1.78076	0.448718	-3.96855	7.23121e-05	0.00504114
Rps27l	6328.07	-1.83451	0.460574	-3.98308	6.80265e-05	0.00504114
Arpp19	2956.28	-1.72463	0.449315	-3.83835	0.000123864	0.00504114
Cox7a2	4018.88	-1.62742	0.424931	-3.82984	0.000128226	0.00504114
Plscr2	19.3791	-1.91784	0.446525	-4.29502	1.74675e-05	0.00504114
4930579K19Rik	17.0684	-1.86216	0.466623	-3.99071	6.58759e-05	0.00504114
Cep70	395.312	-0.85429	0.210882	-4.05104	5.0991e-05	0.00504114
Anapc13	832.455	-1.97892	0.460099	-4.30106	1.69982e-05	0.00504114
Tma7	2534.85	-1.8262	0.460318	-3.96726	7.27036e-05	0.00504114
Higd1a	1677.41	-1.7871	0.462708	-3.86226	0.000112343	0.00504114
Uqcr10	4354.85	-1.7449	0.446553	-3.90749	9.32586e-05	0.00504114
Polm	98.9708	0.825496	0.196981	4.19073	2.78057e-05	0.00504114
H2afv	5838.18	-1.67073	0.396634	-4.21228	2.52809e-05	0.00504114
4930415F15Rik	12.8447	-1.61735	0.425213	-3.80363	0.000142589	0.00504114
Sec61g	1488.94	-1.63849	0.425553	-3.85026	0.000117991	0.00504114
Bcl11a	7.52646	-2.23081	0.585231	-3.81185	0.000137929	0.00504114
Uqcrq	7545.32	-1.83422	0.459408	-3.99256	6.5363e-05	0.00504114
Atox1	2082.76	-1.7775	0.447256	-3.97423	7.06065e-05	0.00504114
Rpl26	4410.54	-1.69371	0.441018	-3.84047	0.000122799	0.00504114
Lsmd1	1183.43	-1.88088	0.442062	-4.25479	2.09241e-05	0.00504114
Tmem256	1646.63	-1.65951	0.431712	-3.84403	0.00012103	0.00504114
Med11	303.304	-1.47312	0.386026	-3.81611	0.000135571	0.00504114
Rpl23a	4384.4	-1.72069	0.449108	-3.83136	0.000127438	0.00504114
Evi2b	549.127	-0.640137	0.164738	-3.88579	0.000101998	0.00504114
Slfn2	1065.11	-0.968825	0.238268	-4.06611	4.78042e-05	0.00504114
Supt4a	2113.67	-1.47639	0.387489	-3.81015	0.000138884	0.00504114
Scpep1	629.023	0.695349	0.180192	3.85892	0.000113888	0.00504114
Gm525	78.4626	-1.8195	0.467349	-3.89323	9.89167e-05	0.00504114
Gngt2	602.22	-1.8963	0.447827	-4.23445	2.29112e-05	0.00504114
Atp5g1	5541.77	-1.71852	0.446716	-3.847	0.000119573	0.00504114
Krt10	169.814	-1.6959	0.445583	-3.80602	0.000141221	0.00504114
Coa3	902.509	-1.53131	0.398335	-3.84428	0.000120907	0.00504114
Cd79b	66.8311	-1.37079	0.346325	-3.95809	7.55506e-05	0.00504114
1700012B07Rik	6.80887	-2.23764	0.550532	-4.0645	4.8135e-05	0.00504114
Atp5h	8673.29	-1.60687	0.418744	-3.83735	0.000124369	0.00504114
Mif4gd	832.264	-0.820441	0.214113	-3.83182	0.0001272	0.00504114
Dcxr	142.382	-1.31898	0.344615	-3.8274	0.000129506	0.00504114
Actn2	280.021	-1.88717	0.452804	-4.16775	3.07618e-05	0.00504114
Hist1h2bk	28.9039	-1.90081	0.453572	-4.19077	2.78014e-05	0.00504114
Hist1h2ag	100.497	-1.74115	0.451115	-3.85966	0.000113546	0.00504114
Hist1h1d	536.498	-1.57684	0.383515	-4.11156	3.93003e-05	0.00504114
Hist1h1a	68.7197	-1.54621	0.381548	-4.05246	5.06824e-05	0.00504114
Acot13	1161.91	-1.6032	0.417347	-3.8414	0.000122334	0.00504114
Serpinb1a	788.857	-1.25157	0.3164	-3.95567	7.6321e-05	0.00504114
Psmg4	826.757	-1.69061	0.443811	-3.8093	0.000139363	0.00504114
Cks2	1730.35	-1.68707	0.421698	-4.00066	6.31653e-05	0.00504114
Higd2a	1405.07	-1.5819	0.409238	-3.86548	0.00011087	0.00504114
Uqcrb	3541.39	-1.83361	0.44546	-4.11623	3.85124e-05	0.00504114
Ndufs6	3360.05	-1.73289	0.444322	-3.90008	9.61623e-05	0.00504114
Cox7c	3846.57	-1.71967	0.438936	-3.91781	8.93566e-05	0.00504114
Ssbp2	655.536	-1.19922	0.300392	-3.99218	6.54687e-05	0.00504114
Srek1ip1	308.467	-1.75906	0.446161	-3.94266	8.05823e-05	0.00504114
Ndufs4	1762.11	-1.58377	0.392158	-4.0386	5.3772e-05	0.00504114
Ptrhd1	344.14	-1.75189	0.45119	-3.88282	0.000103253	0.00504114
Cbll1	512.076	-0.531895	0.136799	-3.88815	0.000101012	0.00504114
Fkbp3	3809.24	-1.61166	0.422017	-3.81894	0.000134025	0.00504114
Mis18bp1	1323.83	-0.635255	0.165623	-3.83555	0.000125285	0.00504114
Rpl36al	3050.55	-1.68064	0.438415	-3.83345	0.000126361	0.00504114
Jkamp	301.894	-0.817311	0.207232	-3.94395	8.01517e-05	0.00504114
Churc1	537.286	-1.51927	0.389756	-3.89799	9.69937e-05	0.00504114
Fcf1	2361.15	-1.68533	0.436818	-3.85821	0.000114222	0.00504114
Acyp1	693.962	-1.75098	0.447044	-3.9168	8.97331e-05	0.00504114
Slirp	1008.34	-1.69302	0.434254	-3.89868	9.67191e-05	0.00504114
Degs2	137.15	-1.34934	0.338481	-3.98644	6.70709e-05	0.00504114
2010107E04Rik	2203.75	-1.69181	0.436436	-3.87643	0.000106001	0.00504114
Crip1	22114.1	-1.93951	0.45957	-4.22028	2.44002e-05	0.00504114
Sub1	10705.5	-1.7942	0.459958	-3.9008	9.58771e-05	0.00504114
Cox6c	5607.72	-1.74025	0.440043	-3.95474	7.66187e-05	0.00504114
Polr2k	630.722	-1.71482	0.445839	-3.84627	0.000119929	0.00504114
Eny2	1895.53	-1.7348	0.441546	-3.92892	8.53281e-05	0.00504114
Ndufb9	4263.17	-1.64322	0.428111	-3.8383	0.000123887	0.00504114
Rbx1	4941.03	-1.72958	0.436034	-3.9666	7.29046e-05	0.00504114
Smdt1	2224.97	-1.6546	0.432662	-3.82423	0.000131179	0.00504114
Ndufa6	2385.09	-1.75611	0.433756	-4.04862	5.15211e-05	0.00504114
Col2a1	34.3432	3.28409	0.77775	4.22255	2.41558e-05	0.00504114
Cox14	1382.5	-1.729	0.431332	-4.0085	6.11044e-05	0.00504114
Nr4a1	575.985	1.45317	0.373408	3.89164	9.95691e-05	0.00504114
Mkl2	148.216	-1.12798	0.274042	-4.11608	3.85371e-05	0.00504114
3110001I22Rik	107.709	-0.885944	0.218222	-4.05983	4.9109e-05	0.00504114
A930003A15Rik	232.06	-1.45089	0.364654	-3.97882	6.92575e-05	0.00504114
Rpl35a	3026.06	-1.68603	0.443115	-3.80496	0.000141828	0.00504114
Ndufb4	603.34	-1.83662	0.450025	-4.08114	4.48155e-05	0.00504114
Morc1	189.657	-1.75263	0.399742	-4.3844	1.16308e-05	0.00504114
Trat1	1487.88	-1.45913	0.352661	-4.13747	3.51154e-05	0.00504114
Gm9843	178.363	-1.65738	0.429719	-3.8569	0.000114835	0.00504114
Atp5j	9623.55	-1.80673	0.450764	-4.00814	6.11984e-05	0.00504114
Son	4783.68	-1.70975	0.431847	-3.95916	7.52133e-05	0.00504114
Smim11	652.051	-1.6723	0.42919	-3.89642	9.7626e-05	0.00504114
Gtf2h5	1443.32	-1.57113	0.411463	-3.81839	0.000134324	0.00504114
Dynlt1b	149.378	-1.59179	0.405488	-3.92562	8.65069e-05	0.00504114
Paqr4	66.3476	1.36027	0.351542	3.86943	0.000109088	0.00504114
Kremen2	9.67735	1.95329	0.462146	4.22656	2.37289e-05	0.00504114
Tceb2	5731.84	-1.74236	0.443837	-3.92567	8.64895e-05	0.00504114
Slc37a1	168.841	1.2265	0.290822	4.21737	2.47169e-05	0.00504114
Ndufa7	2676.87	-1.79643	0.445708	-4.03051	5.56562e-05	0.00504114
Rps18	10136.7	-1.72204	0.445477	-3.86562	0.000110809	0.00504114
Rpp21	741.854	-1.74571	0.432234	-4.0388	5.37246e-05	0.00504114
Ppp1r11	1037.49	-1.58308	0.406192	-3.89735	9.72496e-05	0.00504114
Znrd1	759.372	-1.52372	0.396433	-3.84357	0.000121256	0.00504114
2310039H08Rik	690.891	-1.80654	0.450223	-4.01255	6.00657e-05	0.00504114
2410015M20Rik	1869.44	-1.70799	0.444526	-3.84226	0.000121906	0.00504114
Rpl36	6115.37	-1.72328	0.448749	-3.8402	0.000122936	0.00504114
Ndufa11	3058.35	-1.69361	0.434655	-3.89645	9.76145e-05	0.00504114
Calm2	6468.31	-1.4325	0.365554	-3.91872	8.90191e-05	0.00504114
Crem	180.08	-1.09611	0.274509	-3.99299	6.52457e-05	0.00504114
Snrpd1	4365.25	-1.64412	0.427146	-3.84908	0.000118563	0.00504114
Gm10269	150.553	-1.77165	0.460308	-3.84883	0.000118682	0.00504114
Srp19	2124.6	-1.60557	0.421236	-3.81158	0.000138084	0.00504114
Mzb1	510.829	-1.56137	0.36799	-4.24295	2.20597e-05	0.00504114
1700066B19Rik	42.6378	-1.15775	0.302513	-3.82712	0.00012965	0.00504114
Ndufa2	3115.45	-1.73575	0.438248	-3.96065	7.47453e-05	0.00504114
Rps14	19294.7	-1.72338	0.44501	-3.87269	0.000107642	0.00504114
Ldlrad4	608.262	-1.15196	0.298865	-3.85445	0.000115988	0.00504114
Cxxc1	1760.69	0.778748	0.198674	3.91973	8.86466e-05	0.00504114
Ier3ip1	319.192	-1.75284	0.447258	-3.91908	8.88865e-05	0.00504114
Cyb5	1859.05	-1.62825	0.397079	-4.10057	4.12133e-05	0.00504114
BC021614	41.0946	-1.66414	0.385998	-4.31128	1.62314e-05	0.00504114
Fau	4764.91	-1.64508	0.432364	-3.80485	0.000141892	0.00504114
Trmt112	1644.35	-1.59001	0.416897	-3.81391	0.000136787	0.00504114
Fkbp2	1682.07	-1.74019	0.444583	-3.91421	9.07012e-05	0.00504114
AI462493	628.313	-1.65955	0.430352	-3.85626	0.000115134	0.00504114
Ndufb8	2949.89	-1.68741	0.435035	-3.87878	0.00010498	0.00504114
Nfkb2	534.164	1.17459	0.284121	4.13411	3.56331e-05	0.00504114
mt-Cytb	28424.9	-1.43561	0.373324	-3.84549	0.000120314	0.00504114
2700094K13Rik	1620.02	-1.51056	0.398417	-3.7914	0.000149803	0.00505532
Apool	569.32	-1.30486	0.343833	-3.79505	0.000147612	0.00505532
Tomm7	1787.48	-1.66565	0.438175	-3.80134	0.000143918	0.00505532
Hmgb1	23786.6	-1.23128	0.324306	-3.79666	0.000146658	0.00505532
Syce2	2042.75	-1.65034	0.434734	-3.79621	0.000146923	0.00505532
Map1lc3b	1617.16	-1.40942	0.371731	-3.79151	0.000149732	0.00505532
Spcs1	2515.97	-1.53504	0.404667	-3.79336	0.000148625	0.00505532
N6amt2	1138.48	-1.43663	0.378265	-3.79794	0.000145905	0.00505532
Snapc5	398.453	-1.58243	0.417225	-3.79275	0.000148985	0.00505532
Trappc1	929.226	-1.47499	0.388698	-3.7947	0.000147824	0.00505532
Dynlt1f	403.055	-1.55154	0.408267	-3.80032	0.000144511	0.00505532
Tagap	51.2304	1.19387	0.314795	3.79255	0.00014911	0.00505532
Atp6v0e	1587.76	-1.48089	0.390491	-3.79238	0.000149213	0.00505532
Banf1	5183.13	-1.53351	0.404419	-3.79189	0.000149503	0.00505532
Tmem258	2828.26	-1.59698	0.421144	-3.792	0.00014944	0.00505532
Fam98b	255.787	-1.59501	0.421039	-3.78828	0.000151695	0.00507579
Mrp63	2289.94	-1.66768	0.440096	-3.78935	0.000151041	0.00507579
Gm8186	765.284	-1.6665	0.439895	-3.7884	0.00015162	0.00507579
Snrpe	4481.65	-1.58709	0.420043	-3.77839	0.000157846	0.00507855
Dusp23	67.6937	-1.55952	0.412065	-3.78466	0.000153921	0.00507855
Rpl36a	2307.94	-1.66185	0.438895	-3.78645	0.000152816	0.00507855
Tsacc	130.059	-1.695	0.448484	-3.77941	0.000157199	0.00507855
Hint2	427.236	-1.68687	0.44676	-3.7758	0.000159495	0.00507855
Tmem261	773.174	-1.50582	0.398292	-3.7807	0.000156389	0.00507855
Zbtb8os	755.854	-1.6277	0.430121	-3.78429	0.000154149	0.00507855
Mrps33	630.281	-1.64555	0.435685	-3.77692	0.000158782	0.00507855
Cd3d	9236.46	-1.57863	0.417379	-3.78225	0.000155418	0.00507855
0610009B22Rik	464.27	-1.41877	0.37571	-3.77622	0.000159224	0.00507855
Hint1	6503.75	-1.66989	0.442029	-3.77778	0.000158232	0.00507855
Sypl	696.35	-0.491931	0.130224	-3.77757	0.000158368	0.00507855
Ighv1-23	6.37428	-2.32657	0.614918	-3.78354	0.000154612	0.00507855
Uqcc2	1593.22	-1.65782	0.439028	-3.77612	0.00015929	0.00507855
Rps28	2849.55	-1.67782	0.443926	-3.77949	0.000157151	0.00507855
Pot1b	105.996	-1.20876	0.319937	-3.77812	0.000158018	0.00507855
Dpy30	2396.58	-1.61828	0.428163	-3.7796	0.00015708	0.00507855
Rnaseh2c	1450.35	-1.63269	0.431777	-3.78132	0.000156	0.00507855
Ip6k2	108.233	-1.34266	0.355866	-3.77293	0.00016134	0.00512351
Vma21	440.138	-1.45611	0.386456	-3.76787	0.000164648	0.00513224
Med21	562.706	-1.4723	0.390456	-3.77071	0.000162784	0.00513224
Ndufc2	3488.02	-1.62665	0.431701	-3.76799	0.000164565	0.00513224
1190007I07Rik	508.545	-1.60694	0.426186	-3.77051	0.000162915	0.00513224
Bloc1s1	826.56	-1.63535	0.433739	-3.77034	0.000163025	0.00513224
Rpl37	5034.41	-1.67204	0.443592	-3.76931	0.000163696	0.00513224
Pfdn1	1218.76	-1.61141	0.427658	-3.76798	0.000164571	0.00513224
Sec11c	2219.63	-1.47972	0.392897	-3.76618	0.000165762	0.00515341
Rpl21	6412.73	-1.67351	0.445105	-3.75982	0.000170036	0.0052587
Tmem107	269.595	-1.3741	0.365465	-3.75987	0.000169999	0.0052587
Dusp19	182.195	-1.35614	0.361776	-3.74857	0.000177845	0.00526454
Scand1	1535.8	-1.48792	0.396802	-3.74977	0.000176996	0.00526454
Upf3b	716.912	-1.44946	0.386673	-3.74853	0.000177873	0.00526454
Ndufb5	2459.51	-1.49143	0.397386	-3.75309	0.000174665	0.00526454
Rsbn1	620.883	-1.43294	0.381491	-3.75616	0.000172541	0.00526454
1810037I17Rik	1022.53	-1.72548	0.459719	-3.75334	0.000174494	0.00526454
Gng5	3451.74	-1.57545	0.419314	-3.75722	0.000171815	0.00526454
H2afj	3503.26	-1.65417	0.4408	-3.75265	0.000174976	0.00526454
Etfb	2961.85	-1.49602	0.398154	-3.75739	0.000171697	0.00526454
Napsa	665.154	-1.22269	0.326064	-3.74984	0.000176948	0.00526454
Gtf3c6	965.572	-1.53543	0.408778	-3.75615	0.00017255	0.00526454
Gm10123	162.29	-1.39744	0.372847	-3.74804	0.000178225	0.00526454
Tmem108	118.767	-1.27873	0.340721	-3.75303	0.00017471	0.00526454
Mrpl27	907.55	-1.60086	0.427021	-3.7489	0.000177611	0.00526454
Rpl38	3408.2	-1.69042	0.450802	-3.74979	0.00017698	0.00526454
Hist1h4b	26.3281	-1.93019	0.514731	-3.7499	0.000176907	0.00526454
Ddx23	250.75	-0.820911	0.218742	-3.75287	0.00017482	0.00526454
Clec16a	290.951	-1.26326	0.336137	-3.75815	0.000171174	0.00526454
Prorsd1	322.979	-1.5081	0.402499	-3.74685	0.000179072	0.00526695
Pfdn5	1415.78	-1.58542	0.423154	-3.74667	0.000179196	0.00526695
Deb1	253.296	-1.54086	0.411369	-3.74569	0.0001799	0.00527456
3110009E18Rik	259.552	-1.7622	0.471113	-3.74051	0.000183646	0.00527904
Rpp38	174.471	-1.44942	0.387526	-3.74018	0.000183892	0.00527904
Tmem203	285.484	-1.18803	0.317331	-3.74382	0.000181244	0.00527904
Trbc1	10002.1	-1.03071	0.275422	-3.7423	0.000182347	0.00527904
Slc6a13	22.12	-1.82243	0.4867	-3.74445	0.000180789	0.00527904
Polr2l	568.549	-1.73251	0.462884	-3.74285	0.000181943	0.00527904
Trappc2l	686.287	-1.58401	0.423129	-3.74355	0.000181439	0.00527904
Gmfb	719.243	-1.18844	0.317732	-3.74037	0.000183748	0.00527904
4930486L24Rik	111.674	-1.57736	0.421794	-3.73965	0.000184273	0.00527904
Synpo	10.3452	2.01423	0.53866	3.73933	0.00018451	0.00527904
Pomp	4607.33	-1.55956	0.417486	-3.73559	0.000187272	0.00531375
Golt1b	350.233	-0.757132	0.202816	-3.7331	0.000189139	0.00531375
Rps19	11934.9	-1.61531	0.432793	-3.73228	0.000189753	0.00531375
Cbr4	161.979	-1.12175	0.300602	-3.73168	0.000190209	0.00531375
Selk	1375.51	-1.39982	0.374808	-3.73477	0.000187886	0.00531375
Cmc1	448.322	-1.58587	0.424707	-3.73403	0.000188444	0.00531375
Pttg1	523.217	-1.41461	0.378823	-3.73423	0.00018829	0.00531375
Fopnl	886.077	-1.0517	0.281444	-3.73681	0.000186372	0.00531375
Atp5o	5739.83	-1.58574	0.424417	-3.73627	0.000186773	0.00531375
Nudt3	720.422	0.830591	0.222569	3.73183	0.000190091	0.00531375
Magoh	2741.6	-1.59608	0.428135	-3.72799	0.000193012	0.00534164
Atp6v1f	2863.3	-1.55784	0.417832	-3.72838	0.000192717	0.00534164
Rpl41	5495.49	-1.64351	0.440781	-3.72864	0.000192518	0.00534164
Ska2	382.233	-1.16736	0.312992	-3.72969	0.000191713	0.00534164
Atp6v1g1	1895.06	-1.43227	0.384275	-3.7272	0.000193619	0.00534596
Ptpn18	1105.07	-1.55719	0.418155	-3.72397	0.000196117	0.00538981
Rgs18	154.642	-1.1098	0.298005	-3.7241	0.00019601	0.00538981
Terf1	1070.22	-0.901008	0.242196	-3.72016	0.0001991	0.00539579
Hspe1	3233.71	-1.69337	0.456271	-3.71132	0.000206181	0.00539579
AA467197	10.1827	-1.81065	0.486623	-3.72084	0.000198558	0.00539579
Xlr4a	156.685	-1.5536	0.417921	-3.71746	0.000201239	0.00539579
1810022K09Rik	1248.02	-1.59092	0.428498	-3.7128	0.000204983	0.00539579
Krtcap2	3062.62	-1.63907	0.440542	-3.72056	0.000198779	0.00539579
Cks1b	3516.61	-1.4604	0.393581	-3.71055	0.000206812	0.00539579
Nras	825.9	-0.93563	0.251916	-3.71406	0.000203958	0.00539579
Rpl34	4042.4	-1.60371	0.431574	-3.71596	0.000202431	0.00539579
Ppih	1088.96	-1.3771	0.370753	-3.71434	0.000203738	0.00539579
Psmb2	6838.28	-1.48342	0.399162	-3.71634	0.00020213	0.00539579
Polr2j	2316.29	-1.56189	0.419547	-3.7228	0.000197023	0.00539579
Rps16	5683.31	-1.57769	0.424559	-3.71608	0.000202339	0.00539579
Abracl	1550.97	-1.54832	0.417191	-3.7113	0.0002062	0.00539579
Timm13	1736.83	-1.59969	0.430496	-3.71591	0.000202472	0.00539579
Gm21807	10.6379	-2.10617	0.567542	-3.71104	0.000206413	0.00539579
Rgcc	1845.14	-1.34972	0.363492	-3.7132	0.000204654	0.00539579
Gpx1	5266.81	-1.44949	0.389559	-3.72085	0.00019855	0.00539579
1110059G10Rik	304.601	-1.43348	0.385189	-3.7215	0.000198046	0.00539579
Mrpl22	796.206	-1.43494	0.386551	-3.71215	0.000205506	0.00539579
RPL24	3867.61	-1.5737	0.42334	-3.71733	0.000201336	0.00539579
2010012O05Rik	137.035	-1.54349	0.415958	-3.71068	0.0002067	0.00539579
Usmg5	3746.33	-1.60042	0.430307	-3.71925	0.000199812	0.00539579
Cetn3	2176.01	-1.45562	0.39262	-3.70746	0.000209346	0.00544989
Malsu1	692.046	-1.5359	0.41437	-3.70658	0.000210074	0.00545685
Srp14	1889.55	-1.45343	0.392772	-3.70043	0.000215235	0.00549451
Top1	2567.08	-1.46254	0.395121	-3.70148	0.000214344	0.00549451
Vamp5	139.347	-1.58241	0.4272	-3.70414	0.000212107	0.00549451
Mcee	176.963	-1.51491	0.4091	-3.70303	0.000213038	0.00549451
Rplp2	8894.75	-1.61629	0.436631	-3.70173	0.000214132	0.00549451
Mphosph8	979.424	-1.56218	0.422083	-3.70112	0.000214653	0.00549451
Nubpl	150.966	-1.23869	0.334465	-3.7035	0.000212647	0.00549451
Spata24	311.626	-1.57001	0.424229	-3.70086	0.000214869	0.00549451
Timm10b	1428.3	-1.53517	0.415102	-3.69829	0.000217058	0.00550546
Rps24	5293.36	-1.55528	0.420482	-3.69881	0.000216612	0.00550546
1810043H04Rik	527.647	-1.68187	0.454697	-3.69889	0.000216546	0.00550546
Pcbd2	494.023	-1.68675	0.456384	-3.69591	0.0002191	0.00554538
Ccdc34	808.63	-1.50592	0.40765	-3.69415	0.000220627	0.00555119
Chd6	635.467	-1.02246	0.277028	-3.6908	0.000223547	0.00555119
Gm9790	33.4988	-1.94336	0.526482	-3.69121	0.000223187	0.00555119
Zranb2	1754.1	-0.988654	0.267796	-3.69182	0.000222654	0.00555119
Ccdc23	584.776	-1.50162	0.40651	-3.69392	0.000220821	0.00555119
Pdcd5	2121.59	-1.68003	0.454826	-3.69379	0.000220933	0.00555119
Efcab11	112.59	-1.20851	0.327255	-3.69286	0.000221747	0.00555119
Ndufv3	2637.31	-1.49901	0.406027	-3.6919	0.000222589	0.00555119
Cox8a	5297.97	-1.51311	0.409701	-3.69321	0.000221437	0.00555119
1810009A15Rik	985.53	-1.56898	0.42521	-3.68989	0.000224353	0.00555955
Rpl22l1	2012.79	-1.63892	0.444562	-3.6866	0.000227266	0.00561848
Naa38	1732.57	-1.40782	0.381923	-3.68614	0.00022768	0.00561848
Ssbp1	1973.98	-1.50003	0.407053	-3.6851	0.000228609	0.00562966
Gm10053	16.2277	-1.74412	0.473625	-3.68249	0.000230968	0.00567598
Cir1	265.51	-1.49031	0.405009	-3.67971	0.000233502	0.00567664
Ufm1	503.749	-1.54292	0.419267	-3.68006	0.000233183	0.00567664
Lsm10	481.646	-1.37245	0.373067	-3.67883	0.000234305	0.00567664
Tmem126b	184.175	-1.18832	0.322908	-3.68006	0.000233179	0.00567664
Rpl18a	14626.8	-1.51268	0.410915	-3.68123	0.000232107	0.00567664
Commd1	665.19	-1.51803	0.412646	-3.67878	0.00023435	0.00567664
0610009D07Rik	3500.96	-1.45876	0.396438	-3.67967	0.000233536	0.00567664
Ube2a	1887.3	-1.48137	0.402979	-3.67606	0.000236867	0.0056854
Anapc10	587.384	-1.42273	0.387109	-3.67528	0.000237592	0.0056854
Cox4i1	8191.35	-1.48734	0.404538	-3.67664	0.000236322	0.0056854
Cyba	4574.81	-1.49063	0.405445	-3.67652	0.000236437	0.0056854
Cox5a	7172.33	-1.55154	0.422109	-3.67569	0.000237207	0.0056854
C1d	1249.66	-1.37253	0.373355	-3.67621	0.000236723	0.0056854
4930523C07Rik	371.022	-1.35454	0.36916	-3.66924	0.00024327	0.00571418
Fundc2	717.469	-1.2897	0.351401	-3.67017	0.000242385	0.00571418
Hscb	443.444	-1.47288	0.401454	-3.66888	0.000243619	0.00571418
Cd4	60.6317	-2.25424	0.613683	-3.67331	0.000239433	0.00571418
Dctpp1	2607.96	-1.61085	0.438928	-3.66995	0.000242594	0.00571418
Pycard	1917.87	-1.37991	0.3759	-3.67094	0.000241658	0.00571418
Mif	10401	-1.60236	0.436479	-3.6711	0.000241505	0.00571418
Calm1	14153.5	-1.54349	0.420541	-3.67025	0.000242314	0.00571418
Med30	1312.62	-1.22325	0.333392	-3.6691	0.000243405	0.00571418
Pam16	777.209	-1.57614	0.429367	-3.67084	0.000241757	0.00571418
Zswim7	103.562	-1.60367	0.437237	-3.66773	0.000244712	0.00572848
Spc24	1840.24	-1.38254	0.377079	-3.66645	0.000245944	0.00573072
Lgals1	19087.9	-1.48811	0.405828	-3.66684	0.000245567	0.00573072
mt-Atp6	253.862	-1.49586	0.408023	-3.66612	0.000246259	0.00573072
Abhd10	315.859	-1.17754	0.321296	-3.66498	0.00024736	0.00573383
Polr2g	2300.53	-1.44214	0.393488	-3.66501	0.000247327	0.00573383
Osgepl1	229.17	-0.905815	0.247411	-3.66118	0.000251055	0.00577372
Atp5g3	12445.4	-1.4951	0.408514	-3.65985	0.000252367	0.00577372
Trim13	302.046	-0.968999	0.264723	-3.66043	0.000251795	0.00577372
Ccnb2	4990.86	-0.857627	0.234161	-3.66256	0.000249711	0.00577372
Rpl23	5008.88	-1.60902	0.439631	-3.65993	0.000252285	0.00577372
Hist1h2bj	161.353	-1.61783	0.442183	-3.65873	0.000253468	0.00577372
Cenpp	420.106	-1.24141	0.339234	-3.65945	0.000252759	0.00577372
Ckb	514.258	-1.0071	0.27501	-3.66204	0.000250212	0.00577372
Nme4	504.835	-1.41378	0.386412	-3.65874	0.000253461	0.00577372
Bloc1s2	873.449	-1.40918	0.38535	-3.65689	0.000255292	0.0058041
2310009B15Rik	261.419	-1.5417	0.4219	-3.6542	0.000257989	0.00580985
Pfdn2	1485.72	-1.63256	0.446556	-3.6559	0.000256284	0.00580985
Rps21	2339.93	-1.60932	0.440307	-3.65499	0.000257195	0.00580985
Selt	274.526	-0.964841	0.264084	-3.65354	0.000258653	0.00580985
Zfp329	252.613	-1.18359	0.323847	-3.65477	0.000257411	0.00580985
St14	159.576	1.19159	0.326175	3.65321	0.000258979	0.00580985
Hrsp12	225.813	-1.37472	0.376279	-3.65346	0.000258728	0.00580985
Myl6	6392.01	-1.53936	0.421575	-3.65146	0.000260753	0.0058386
Zfp560	215.439	-1.49604	0.40978	-3.65084	0.000261386	0.00584173
Mrpl13	1574.78	-1.50422	0.412268	-3.64865	0.000263622	0.00588061
Hivep3	177.706	1.12815	0.3093	3.64743	0.000264881	0.00589757
Gm13251	92.1593	-1.15099	0.315847	-3.64413	0.000268301	0.00596253
Ndufab1	2368.97	-1.54099	0.423031	-3.64273	0.000269758	0.00598368
Zc3h6	81.0807	-1.11864	0.307135	-3.64218	0.000270334	0.00598525
Ndufa8	2775.35	-1.47776	0.406397	-3.63625	0.000276641	0.00599521
Fam133b	645.456	-1.5181	0.416991	-3.64061	0.000271997	0.00599521
Pts	657.723	-1.19743	0.329241	-3.63694	0.000275895	0.00599521
Med31	400.109	-1.49076	0.409578	-3.63974	0.000272914	0.00599521
Dynll2	481.947	-1.5279	0.420169	-3.63638	0.000276493	0.00599521
Tmem167	865.459	-1.45221	0.399376	-3.63619	0.000276699	0.00599521
Ndufaf2	644.135	-1.63714	0.449731	-3.64026	0.000272368	0.00599521
Chrac1	668.764	-1.45062	0.398956	-3.63604	0.000276858	0.00599521
Polr2f	2047.03	-1.63878	0.450526	-3.63748	0.00027532	0.00599521
Mrpl18	3620.17	-1.3824	0.379648	-3.64127	0.000271298	0.00599521
Ccdc167	158.633	-1.67985	0.461709	-3.63832	0.000274422	0.00599521
Ranbp3	1451.88	0.730211	0.200788	3.63673	0.000276119	0.00599521
Nkg7	6196.97	-1.47393	0.405559	-3.63431	0.000278726	0.00601367
Sssca1	1341.6	-1.57857	0.434337	-3.63444	0.000278583	0.00601367
Rpl30	3296.01	-1.55634	0.428385	-3.63304	0.000280099	0.00603232
Npl	58.9878	-1.38614	0.381626	-3.63221	0.000281005	0.00604084
Plag1	16.0287	-1.62777	0.448342	-3.63063	0.000282727	0.00606379
Pigyl	537.084	-1.51541	0.417435	-3.6303	0.000283096	0.00606379
Oscp1	68.4156	-0.937012	0.258255	-3.62824	0.00028536	0.00610123
Dph3	453.462	-1.4936	0.411809	-3.62692	0.000286819	0.00611037
Ccdc82	433.855	-1.24653	0.343666	-3.62716	0.000286556	0.00611037
Nhp2l1	2007.21	-1.40891	0.388516	-3.62638	0.000287423	0.00611225
Pyhin1	89.4062	-0.77057	0.212572	-3.62499	0.000288977	0.00611237
Mcts1	1686.93	-1.44889	0.399609	-3.62577	0.000288107	0.00611237
Fam96b	1010.34	-1.5002	0.413842	-3.62506	0.0002889	0.00611237
B2m	6198.87	-1.42836	0.394157	-3.62385	0.000290252	0.00612841
Rag1	832.065	-1.88501	0.520333	-3.62271	0.000291538	0.0061446
Rps20	6145.56	-1.57136	0.433999	-3.62064	0.000293871	0.00617373
Aamdc	342.953	-1.41217	0.39004	-3.62056	0.000293962	0.00617373
S100a10	3549.98	-1.50309	0.415211	-3.62006	0.000294538	0.00617374
Bud31	2496.66	-1.45472	0.401894	-3.61965	0.000295005	0.00617374
Birc5	3377.07	-1.22427	0.338279	-3.61911	0.000295614	0.00617557
Rps29	6307.94	-1.54918	0.428136	-3.61843	0.0002964	0.0061811
Gtf2a2	1375.61	-1.4259	0.394155	-3.61761	0.000297335	0.00618969
Psmb3	6447.73	-1.5015	0.415147	-3.61679	0.000298285	0.00619857
Ramp1	1682.7	-1.40773	0.389439	-3.61476	0.000300624	0.00622534
Zrsr1	29.5682	-1.37356	0.379961	-3.61501	0.000300334	0.00622534
H2afz	19857.8	-1.29507	0.358346	-3.61402	0.000301485	0.00623228
Srp9	1306.79	-1.41758	0.392304	-3.61346	0.000302135	0.00623482
Agtrap	212.416	-0.868146	0.240305	-3.61268	0.000303046	0.00624275
Mob4	787.643	-1.18586	0.328332	-3.61176	0.000304125	0.00625148
Rps26	5209.38	-1.50729	0.417369	-3.61142	0.000304526	0.00625148
Cisd1	1402.22	-1.42631	0.395053	-3.61043	0.000305687	0.00625681
Mzt1	228.639	-0.671884	0.186102	-3.6103	0.000305841	0.00625681
Mrpl48	751.486	-1.39555	0.386742	-3.60848	0.000307995	0.00628331
Sin3b	4661.5	-1.12374	0.311468	-3.60786	0.000308729	0.00628331
Ccs	564.938	-1.20108	0.332875	-3.60821	0.000308313	0.00628331
Ndufb10	3208.96	-1.52143	0.421766	-3.60728	0.000309423	0.00628666
Smim8	374.153	-1.488	0.412668	-3.6058	0.000311197	0.00630409
Mrpl1	723.331	-1.26848	0.351871	-3.60495	0.000312216	0.00630409
Rpl18	9402.09	-1.51261	0.419612	-3.60479	0.000312411	0.00630409
Gm9846	66.7083	-1.72866	0.479479	-3.60529	0.000311808	0.00630409
Hmgn2	10565.5	-1.2656	0.351134	-3.60433	0.000312962	0.00630448
Cd82	2922.16	0.689292	0.191739	3.59496	0.000324441	0.00630553
Immp1l	720.507	-1.37862	0.383438	-3.59541	0.000323886	0.00630553
Cst3	1841.82	-1.36635	0.379867	-3.59691	0.000322024	0.00630553
Brcc3	1131.51	-1.26672	0.351639	-3.60233	0.000315374	0.00630553
Scnm1	790.674	-1.43131	0.397329	-3.60234	0.00031537	0.00630553
Gm4540	133.599	-1.53821	0.427112	-3.60141	0.000316499	0.00630553
Dctn3	1775.66	-1.36403	0.379073	-3.59833	0.000320273	0.00630553
Gm13212	78.3081	-0.980161	0.272464	-3.5974	0.000321416	0.00630553
Rpl32	14791.7	-1.47493	0.410021	-3.5972	0.000321661	0.00630553
Amn1	139.781	-1.24067	0.345079	-3.59534	0.000323971	0.00630553
Rps13	5960.23	-1.52762	0.424174	-3.6014	0.000316511	0.00630553
Nfatc2ip	137.453	-1.35724	0.376989	-3.6002	0.000317973	0.00630553
Aga	375.936	-1.10794	0.308079	-3.59629	0.000322783	0.00630553
Cmc2	699.062	-1.47657	0.410783	-3.59452	0.000324996	0.00630553
Cwf19l2	307.827	-1.16824	0.3249	-3.59569	0.000323537	0.00630553
Rps25	8072.2	-1.55097	0.430626	-3.60165	0.000316202	0.00630553
Camkv	30.0396	1.34591	0.374115	3.5976	0.000321171	0.00630553
Erh	3643.32	-1.49247	0.41444	-3.60118	0.000316777	0.00630553
Nsmce2	1417.61	-1.26721	0.352466	-3.59527	0.000324056	0.00630553
Ly6a	124.332	-1.46322	0.406996	-3.59516	0.000324189	0.00630553
9430023L20Rik	971.266	-1.0271	0.285402	-3.59878	0.000319708	0.00630553
Tmem179b	912.077	-1.18025	0.328366	-3.59431	0.000325258	0.00630553
Fth1	20785.9	-1.39414	0.387268	-3.59994	0.000318294	0.00630553
Gcc2	527.457	-1.03302	0.287482	-3.59332	0.000326494	0.00630885
Ndufaf3	572.569	-1.408	0.391823	-3.59345	0.000326326	0.00630885
AI413582	261.512	-1.4735	0.410216	-3.59202	0.000328127	0.00633008
Rpl28	3683.86	-1.48697	0.414183	-3.59014	0.000330502	0.00635519
D8Ertd738e	1661.8	-1.51402	0.421705	-3.59025	0.000330367	0.00635519
Rps10	4889.08	-1.48343	0.413251	-3.58967	0.000331102	0.00635641
Rpl17	4519.71	-1.53864	0.428952	-3.58698	0.000334535	0.00641191
Mcoln1	630.884	0.426911	0.119053	3.58589	0.000335935	0.00641798
Rps23	6613.14	-1.50271	0.419033	-3.58614	0.000335603	0.00641798
Tespa1	1407.8	-0.983231	0.27423	-3.58542	0.000336532	0.00641903
Dbi	4001.26	-1.55324	0.433424	-3.58366	0.000338817	0.00642516
Mrpl41	1371.98	-1.52433	0.425615	-3.58147	0.000341672	0.00642516
Rpl22	2124.94	-1.52418	0.425693	-3.58047	0.000342977	0.00642516
Snrnp27	1158.04	-1.45325	0.405811	-3.58109	0.000342159	0.00642516
Mrps12	1507.05	-1.49351	0.417153	-3.58025	0.000343268	0.00642516
Rps11	14370.6	-1.56465	0.436718	-3.58275	0.000340001	0.00642516
Rps15a	4580.7	-1.52212	0.42505	-3.58103	0.00034224	0.00642516
Bnip3	96.2146	-1.05962	0.29591	-3.58089	0.000342429	0.00642516
Rps27a	7170.4	-1.53366	0.428159	-3.58199	0.000340986	0.00642516
Psmb6	6274.48	-1.34473	0.375605	-3.58018	0.000343362	0.00642516
Psma6	7302.39	-1.32958	0.370992	-3.58386	0.000338552	0.00642516
Mrpl14	1351.23	-1.46887	0.409759	-3.5847	0.000337463	0.00642516
Fabp5	7364.05	-1.65643	0.462853	-3.57875	0.000345247	0.0064271
Gm1673	26.76	-1.55424	0.434282	-3.57887	0.000345078	0.0064271
Slc12a9	80.3062	0.95541	0.26699	3.57845	0.000345637	0.0064271
Nol7	2656.89	-1.44324	0.403274	-3.57881	0.000345156	0.0064271
Stmn1	13175.8	-1.35719	0.379355	-3.57762	0.000346743	0.00643107
Esco2	1162.06	-1.02415	0.286277	-3.57747	0.000346936	0.00643107
Aqp11	350.164	-1.129	0.315701	-3.57617	0.000348668	0.00644649
Rpl27	5598.99	-1.50439	0.420687	-3.57603	0.000348856	0.00644649
Tacc2	214.896	1.19161	0.33358	3.57219	0.000354004	0.00653143
Hmgb2	22048.4	-1.35004	0.378145	-3.57018	0.000356737	0.00657162
Unc50	1106.95	-1.08559	0.304343	-3.56698	0.000361117	0.00661371
Trp53rk	152.628	-1.26736	0.355446	-3.56555	0.000363095	0.00661371
Rnf128	71.6986	-1.90411	0.533778	-3.56724	0.000360765	0.00661371
Ociad2	16.6408	-1.80743	0.506892	-3.56572	0.000362862	0.00661371
Bola3	961.542	-1.50562	0.422176	-3.56633	0.000362017	0.00661371
4933408J17Rik	119.607	-1.54336	0.432888	-3.56526	0.000363489	0.00661371
Frg1	2264.11	-1.27588	0.357831	-3.5656	0.00036303	0.00661371
Rps26-ps1	67.8637	-1.54371	0.432874	-3.56619	0.000362203	0.00661371
Rfesd	113.462	-1.35903	0.381255	-3.56463	0.000364372	0.00661961
Bbip1	434.104	-1.44545	0.405811	-3.56188	0.000368208	0.00667906
Srsf10	2366.56	-1.18519	0.332803	-3.56123	0.00036912	0.00668537
Gadd45gip1	2142.91	-1.49101	0.418788	-3.5603	0.000370425	0.00669876
Myl10	365.452	-1.55187	0.436235	-3.55741	0.000374535	0.00670146
5830454E08Rik	22.3615	-1.47346	0.41419	-3.55744	0.00037448	0.00670146
Mrps36	474.051	-1.4679	0.412382	-3.55958	0.000371453	0.00670146
Cenpk	915.852	-1.36575	0.383842	-3.55809	0.000373564	0.00670146
Rps7	6711.05	-1.46332	0.41128	-3.55796	0.000373745	0.00670146
Arl4a	235.072	-1.21101	0.340292	-3.55874	0.000372635	0.00670146
1110001A16Rik	171.365	-1.51041	0.42438	-3.5591	0.000372133	0.00670146
Polr3k	1271.81	-1.4406	0.405083	-3.5563	0.000376108	0.00670397
Chchd2	4007.75	-1.3362	0.375746	-3.55612	0.000376373	0.00670397
Nudt1	506.902	-1.31252	0.369053	-3.55645	0.000375902	0.00670397
Rpl37a	8161.66	-1.45769	0.410283	-3.55288	0.000381037	0.00671871
Id1	190.753	-1.30211	0.366434	-3.55347	0.000380179	0.00671871
Eif2s2	3210.82	-1.55744	0.438212	-3.55408	0.000379297	0.00671871
Plk3	259.275	0.906652	0.255195	3.55279	0.000381171	0.00671871
[truncated: 3,595 more rows]

## Sheet: 6-DN4 γδTCR-stim
γδTCR: transcript change on sulfatide stimulation
[truncated: 22,865 more rows]

[truncated: 1 more sheets: 7-DN4 γδ-αβTCR-stim]
